# Supplementary material for: The complete local genotype–phenotype landscape for the alternative splicing of a human exon
Source: Nat Commun. 2016 May 10;7:11558. doi: 10.1038/ncomms11558 (PMC4866304; doi:10.1038/ncomms11558)
Supplement: Supplementary Data 1 — Enrichment scores and information for single mutation variants. Enrichment scores, splicing effects categorization (S=increased skipping, I=increased inclusion, N=non-significant effect, X=nonsignificant effect with variance > 0.15), p-value (Welch's unequal variance t-test), FDR, ranking, standard deviation of replicates, median read coverage and the enrichment scores of all three replicates for all 189 single mutations variants. The ranks correspond to the ones used in Fig. 4E. [file ncomms11558-s2.xlsx]

## Sheet: SuppTable1.txt
Sequence	ID	EnrichmentScore	Category	pvalue	FDR	Rank	StandardDeviation	MedianCoverage	Replicate_1_Enrichment_Score	Replicate_2_Enrichment_Score	Replicate_3_Enrichment_Score
AATCCAGATCTAACTTGGGGTGGCTTTGTCTTCTTCTTTTGCCAATTCCACTAATTGTTTGGG	1-A	-3.074	S	0.0003	0.00187395	14	0.138615	7336	-3.07363	-3.03015	-3.25774
CATCCAGATCTAACTTGGGGTGGCTTTGTCTTCTTCTTTTGCCAATTCCACTAATTGTTTGGG	1-C	-4.226	S	0.00049	0.00233588	9	0.185915	1141	-4.07282	-4.22575	-4.43619
TATCCAGATCTAACTTGGGGTGGCTTTGTCTTCTTCTTTTGCCAATTCCACTAATTGTTTGGG	1-T	-5.097	S	0.0001	0.00117971	6	0.0953762	532	-5.09699	-5.29372	-5.07291
GATCCAGATATAACTTGGGGTGGCTTTGTCTTCTTCTTTTGCCAATTCCACTAATTGTTTGGG	10-A	-0.393	S	0.0298	0.0489724	72	0.0998089	18231	-0.250412	-0.488837	-0.393471
GATCCAGATGTAACTTGGGGTGGCTTTGTCTTCTTCTTTTGCCAATTCCACTAATTGTTTGGG	10-G	-0.124	N	0.8866	0.899706	98	0.18854	10481	-0.16705	-0.124324	0.193197
GATCCAGATTTAACTTGGGGTGGCTTTGTCTTCTTCTTTTGCCAATTCCACTAATTGTTTGGG	10-T	0.024	N	0.15979	0.193587	121	0.0829681	26534	0.0244735	0.120267	0.0188579
GATCCAGATCAAACTTGGGGTGGCTTTGTCTTCTTCTTTTGCCAATTCCACTAATTGTTTGGG	11-A	0.08	N	0.15035	0.183335	133	0.0844734	12262	0.183481	0.079887	0.0156514
GATCCAGATCCAACTTGGGGTGGCTTTGTCTTCTTCTTTTGCCAATTCCACTAATTGTTTGGG	11-C	0.559	I	3e-05	0.000808257	180	0.0326752	31896	0.612918	0.558745	0.551151
GATCCAGATCGAACTTGGGGTGGCTTTGTCTTCTTCTTTTGCCAATTCCACTAATTGTTTGGG	11-G	0.304	I	0.02199	0.0392139	168	0.0979342	14795	0.439542	0.303727	0.242437
GATCCAGATCTCACTTGGGGTGGCTTTGTCTTCTTCTTTTGCCAATTCCACTAATTGTTTGGG	12-C	0.251	I	0.02438	0.0418815	155	0.0853185	28926	0.413008	0.237575	0.250663
GATCCAGATCTGACTTGGGGTGGCTTTGTCTTCTTCTTTTGCCAATTCCACTAATTGTTTGGG	12-G	0.431	I	0.00056	0.00241247	178	0.0414026	60708	0.431179	0.427874	0.512531
GATCCAGATCTTACTTGGGGTGGCTTTGTCTTCTTCTTTTGCCAATTCCACTAATTGTTTGGG	12-T	-0.405	N	0.09204	0.11915	71	0.197776	7868	-0.538907	-0.405023	-0.145336
GATCCAGATCTACCTTGGGGTGGCTTTGTCTTCTTCTTTTGCCAATTCCACTAATTGTTTGGG	13-C	1.265	I	0.00236	0.00696988	187	0.1323	29343	1.10782	1.26461	1.35509
GATCCAGATCTAGCTTGGGGTGGCTTTGTCTTCTTCTTTTGCCAATTCCACTAATTGTTTGGG	13-G	-0.194	S	0.01659	0.0304491	84	0.065996	55686	-0.262054	-0.19395	-0.14877
GATCCAGATCTATCTTGGGGTGGCTTTGTCTTCTTCTTTTGCCAATTCCACTAATTGTTTGGG	13-T	-0.29	S	0.02284	0.039971	76	0.0675079	22762	-0.290258	-0.416248	-0.237751
GATCCAGATCTAAATTGGGGTGGCTTTGTCTTCTTCTTTTGCCAATTCCACTAATTGTTTGGG	14-A	-0.554	S	0.00983	0.0197633	63	0.13419	8020	-0.740494	-0.526217	-0.554476
GATCCAGATCTAAGTTGGGGTGGCTTTGTCTTCTTCTTTTGCCAATTCCACTAATTGTTTGGG	14-G	-0.135	S	0.00636	0.0138266	96	0.0287821	43422	-0.140966	-0.134868	-0.0948659
GATCCAGATCTAATTTGGGGTGGCTTTGTCTTCTTCTTTTGCCAATTCCACTAATTGTTTGGG	14-T	-0.791	S	0.00097	0.00349421	49	0.0655707	21200	-0.815304	-0.791176	-0.685705
GATCCAGATCTAACATGGGGTGGCTTTGTCTTCTTCTTTTGCCAATTCCACTAATTGTTTGGG	15-A	-0.077	N	0.12373	0.153848	104	0.0482716	19596	-0.0773725	-0.204206	-0.073921
GATCCAGATCTAACCTGGGGTGGCTTTGTCTTCTTCTTTTGCCAATTCCACTAATTGTTTGGG	15-C	0.272	I	0.01359	0.0264843	161	0.044867	7739	0.308122	0.173337	0.272058
GATCCAGATCTAACGTGGGGTGGCTTTGTCTTCTTCTTTTGCCAATTCCACTAATTGTTTGGG	15-G	0.039	N	0.09826	0.124468	125	0.0731199	37842	0.0243341	0.112385	0.0387505
GATCCAGATCTAACTAGGGGTGGCTTTGTCTTCTTCTTTTGCCAATTCCACTAATTGTTTGGG	16-A	-0.773	S	0.00691	0.014629	50	0.147391	10099	-0.773395	-0.649369	-0.898614
GATCCAGATCTAACTCGGGGTGGCTTTGTCTTCTTCTTTTGCCAATTCCACTAATTGTTTGGG	16-C	0.271	I	0.00076	0.00304691	160	0.0638934	47950	0.270705	0.324774	0.250122
GATCCAGATCTAACTGGGGGTGGCTTTGTCTTCTTCTTTTGCCAATTCCACTAATTGTTTGGG	16-G	-0.702	N	0.03725	0.0572386	56	0.244214	15327	-0.814475	-0.391988	-0.702061
GATCCAGATCTAACTTAGGGTGGCTTTGTCTTCTTCTTTTGCCAATTCCACTAATTGTTTGGG	17-A	-2.562	S	0.0001	0.00117971	17	0.0892609	4606	-2.50861	-2.56241	-2.66851
GATCCAGATCTAACTTCGGGTGGCTTTGTCTTCTTCTTTTGCCAATTCCACTAATTGTTTGGG	17-C	-0.067	N	0.7428	0.77994	108	0.183818	21367	-0.0669174	0.118861	-0.199873
GATCCAGATCTAACTTTGGGTGGCTTTGTCTTCTTCTTTTGCCAATTCCACTAATTGTTTGGG	17-T	-0.191	N	0.22222	0.264153	85	0.379648	4421	-0.80182	-0.152736	-0.190745
GATCCAGATCTAACTTGAGGTGGCTTTGTCTTCTTCTTTTGCCAATTCCACTAATTGTTTGGG	18-A	-0.636	S	0.00404	0.0104598	60	0.067806	36206	-0.636083	-0.788197	-0.617804
GATCCAGATCTAACTTGCGGTGGCTTTGTCTTCTTCTTTTGCCAATTCCACTAATTGTTTGGG	18-C	0.301	I	0.00024	0.00179685	167	0.00993041	50970	0.321218	0.259825	0.301337
GATCCAGATCTAACTTGTGGTGGCTTTGTCTTCTTCTTTTGCCAATTCCACTAATTGTTTGGG	18-T	0.258	I	0.00023	0.00179685	157	0.0094762	39456	0.257873	0.230876	0.268011
GATCCAGATCTAACTTGGAGTGGCTTTGTCTTCTTCTTTTGCCAATTCCACTAATTGTTTGGG	19-A	0.892	I	0.00074	0.00304075	186	0.048161	84938	0.892485	0.799075	0.939731
GATCCAGATCTAACTTGGCGTGGCTTTGTCTTCTTCTTTTGCCAATTCCACTAATTGTTTGGG	19-C	0.027	N	0.84184	0.864715	122	0.122254	14690	-0.113613	0.0839311	0.0274198
GATCCAGATCTAACTTGGTGTGGCTTTGTCTTCTTCTTTTGCCAATTCCACTAATTGTTTGGG	19-T	0.032	N	0.38047	0.433182	123	0.0601621	30556	-0.0352828	0.0317569	0.0559078
GCTCCAGATCTAACTTGGGGTGGCTTTGTCTTCTTCTTTTGCCAATTCCACTAATTGTTTGGG	2-C	-0.31	N	0.03595	0.0566137	74	0.0844095	20683	-0.188217	-0.396675	-0.310073
GGTCCAGATCTAACTTGGGGTGGCTTTGTCTTCTTCTTTTGCCAATTCCACTAATTGTTTGGG	2-G	0.511	I	0.01541	0.0288437	179	0.128556	18277	0.363064	0.511006	0.604884
GTTCCAGATCTAACTTGGGGTGGCTTTGTCTTCTTCTTTTGCCAATTCCACTAATTGTTTGGG	2-T	-0.046	N	0.6738	0.719478	113	0.170021	6187	-0.233461	-0.0457863	0.0959388
GATCCAGATCTAACTTGGGATGGCTTTGTCTTCTTCTTTTGCCAATTCCACTAATTGTTTGGG	20-A	0.232	N	0.08778	0.116836	150	0.124259	72279	0.0503173	0.232305	0.248853
GATCCAGATCTAACTTGGGCTGGCTTTGTCTTCTTCTTTTGCCAATTCCACTAATTGTTTGGG	20-C	0	N	0.34398	0.394015	119	0.0689663	13263	-0.000195793	-0.007254	0.132371
GATCCAGATCTAACTTGGGTTGGCTTTGTCTTCTTCTTTTGCCAATTCCACTAATTGTTTGGG	20-T	-2.17	S	0.00087	0.00335507	24	0.155737	7379	-2.31549	-2.04996	-2.17013
GATCCAGATCTAACTTGGGGAGGCTTTGTCTTCTTCTTTTGCCAATTCCACTAATTGTTTGGG	21-A	0.125	I	0.02697	0.0447162	138	0.0402265	51168	0.125338	0.0870142	0.196996
GATCCAGATCTAACTTGGGGCGGCTTTGTCTTCTTCTTTTGCCAATTCCACTAATTGTTTGGG	21-C	0.243	N	0.08528	0.11513	154	0.123262	16023	0.393534	0.103223	0.242727
GATCCAGATCTAACTTGGGGGGGCTTTGTCTTCTTCTTTTGCCAATTCCACTAATTGTTTGGG	21-G	-5.29	S	0	4.52651e-05	4	0.0687837	330	-5.37841	-5.28999	-5.28655
GATCCAGATCTAACTTGGGGTAGCTTTGTCTTCTTCTTTTGCCAATTCCACTAATTGTTTGGG	22-A	-2.091	S	8e-05	0.00117971	26	0.0949866	15990	-2.09126	-1.99783	-2.13505
GATCCAGATCTAACTTGGGGTCGCTTTGTCTTCTTCTTTTGCCAATTCCACTAATTGTTTGGG	22-C	0.067	N	0.1447	0.178751	131	0.06422	54332	-0.00624492	0.0673412	0.0930607
GATCCAGATCTAACTTGGGGTTGCTTTGTCTTCTTCTTTTGCCAATTCCACTAATTGTTTGGG	22-T	-0.589	S	2e-05	0.000808257	61	0.0207263	33720	-0.58892	-0.610491	-0.549119
GATCCAGATCTAACTTGGGGTGACTTTGTCTTCTTCTTTTGCCAATTCCACTAATTGTTTGGG	23-A	0.238	I	0.02245	0.0396594	152	0.0683751	52127	0.35671	0.191778	0.237573
GATCCAGATCTAACTTGGGGTGCCTTTGTCTTCTTCTTTTGCCAATTCCACTAATTGTTTGGG	23-C	-0.164	S	0.00181	0.00588953	92	0.0476509	16275	-0.163582	-0.156227	-0.206974
GATCCAGATCTAACTTGGGGTGTCTTTGTCTTCTTCTTTTGCCAATTCCACTAATTGTTTGGG	23-T	-0.765	S	0.00027	0.00181196	52	0.057376	11309	-0.807277	-0.765159	-0.700885
GATCCAGATCTAACTTGGGGTGGATTTGTCTTCTTCTTTTGCCAATTCCACTAATTGTTTGGG	24-A	0.043	N	0.05099	0.0747093	127	0.0313293	44942	0.0266893	0.0431367	0.0500035
GATCCAGATCTAACTTGGGGTGGGTTTGTCTTCTTCTTTTGCCAATTCCACTAATTGTTTGGG	24-G	-6.715	S	0.0002	0.00179685	1	0.206355	336	-6.96297	-6.59935	-6.71455
GATCCAGATCTAACTTGGGGTGGTTTTGTCTTCTTCTTTTGCCAATTCCACTAATTGTTTGGG	24-T	-1.636	S	0	6.88084e-05	33	0.0216751	11097	-1.59217	-1.6658	-1.63632
GATCCAGATCTAACTTGGGGTGGCATTGTCTTCTTCTTTTGCCAATTCCACTAATTGTTTGGG	25-A	0.211	I	0.00721	0.0149708	146	0.0541686	12832	0.186354	0.210789	0.291468
GATCCAGATCTAACTTGGGGTGGCCTTGTCTTCTTCTTTTGCCAATTCCACTAATTGTTTGGG	25-C	0.429	I	0.00229	0.00696642	177	0.0871136	4535	0.381999	0.505459	0.42933
GATCCAGATCTAACTTGGGGTGGCGTTGTCTTCTTCTTTTGCCAATTCCACTAATTGTTTGGG	25-G	0.284	I	0.02562	0.0432342	165	0.098932	34264	0.162159	0.28414	0.335451
GATCCAGATCTAACTTGGGGTGGCTATGTCTTCTTCTTTTGCCAATTCCACTAATTGTTTGGG	26-A	0.39	I	0.02313	0.0401109	176	0.106234	30819	0.390245	0.302802	0.5484
GATCCAGATCTAACTTGGGGTGGCTCTGTCTTCTTCTTTTGCCAATTCCACTAATTGTTTGGG	26-C	-0.07	N	0.94712	0.952161	107	0.132706	18800	-0.126513	-0.0697419	0.135321
GATCCAGATCTAACTTGGGGTGGCTGTGTCTTCTTCTTTTGCCAATTCCACTAATTGTTTGGG	26-G	-0.547	N	0.09422	0.120316	64	0.22485	13102	-0.546608	-0.576324	-0.150817
GATCCAGATCTAACTTGGGGTGGCTTAGTCTTCTTCTTTTGCCAATTCCACTAATTGTTTGGG	27-A	-0.647	S	0.02094	0.0376968	59	0.173396	12951	-0.823455	-0.647104	-0.483199
GATCCAGATCTAACTTGGGGTGGCTTCGTCTTCTTCTTTTGCCAATTCCACTAATTGTTTGGG	27-C	0.72	I	0.00346	0.00966906	184	0.105891	25940	0.568791	0.720481	0.732361
GATCCAGATCTAACTTGGGGTGGCTTGGTCTTCTTCTTTTGCCAATTCCACTAATTGTTTGGG	27-G	-0.115	N	0.9712	0.971199	100	0.269701	17896	-0.115293	0.257385	-0.202271
GATCCAGATCTAACTTGGGGTGGCTTTATCTTCTTCTTTTGCCAATTCCACTAATTGTTTGGG	28-A	-1.069	S	0.00567	0.0129982	46	0.129748	11528	-1.0695	-1.18287	-0.887768
GATCCAGATCTAACTTGGGGTGGCTTTCTCTTCTTCTTTTGCCAATTCCACTAATTGTTTGGG	28-C	-1.838	S	0.00323	0.0093954	29	0.170923	2184	-1.83793	-1.91199	-1.55848
GATCCAGATCTAACTTGGGGTGGCTTTTTCTTCTTCTTTTGCCAATTCCACTAATTGTTTGGG	28-T	-1.36	S	0.00646	0.013876	36	0.21949	4235	-1.67426	-1.35981	-1.27832
GATCCAGATCTAACTTGGGGTGGCTTTGACTTCTTCTTTTGCCAATTCCACTAATTGTTTGGG	29-A	0.257	N	0.04265	0.0644874	156	0.115825	56817	0.180234	0.256572	0.410324
GATCCAGATCTAACTTGGGGTGGCTTTGCCTTCTTCTTTTGCCAATTCCACTAATTGTTTGGG	29-C	0.119	I	0.0164	0.0303813	137	0.0122758	22505	0.119138	0.0562255	0.124357
GATCCAGATCTAACTTGGGGTGGCTTTGGCTTCTTCTTTTGCCAATTCCACTAATTGTTTGGG	29-G	-3.819	S	0.00037	0.0020666	11	0.174449	1521	-3.82392	-3.56437	-3.81891
GAACCAGATCTAACTTGGGGTGGCTTTGTCTTCTTCTTTTGCCAATTCCACTAATTGTTTGGG	3-A	-0.683	S	0.02668	0.0446311	58	0.185117	7333	-0.529176	-0.943388	-0.683249
GACCCAGATCTAACTTGGGGTGGCTTTGTCTTCTTCTTTTGCCAATTCCACTAATTGTTTGGG	3-C	-0.472	S	0.00844	0.0171474	67	0.0697446	21336	-0.3491	-0.51486	-0.47215
GAGCCAGATCTAACTTGGGGTGGCTTTGTCTTCTTCTTTTGCCAATTCCACTAATTGTTTGGG	3-G	-0.136	S	0.01536	0.0288437	95	0.0200306	26851	-0.135664	-0.188354	-0.106389
GATCCAGATCTAACTTGGGGTGGCTTTGTATTCTTCTTTTGCCAATTCCACTAATTGTTTGGG	30-A	-0.973	S	0.00098	0.00349421	47	0.0601034	26523	-0.973234	-1.04404	-0.885368
GATCCAGATCTAACTTGGGGTGGCTTTGTGTTCTTCTTTTGCCAATTCCACTAATTGTTTGGG	30-G	-0.286	S	0.00207	0.00640503	77	0.0273923	55753	-0.232779	-0.319617	-0.286164
GATCCAGATCTAACTTGGGGTGGCTTTGTTTTCTTCTTTTGCCAATTCCACTAATTGTTTGGG	30-T	-2.304	S	0.00099	0.00349421	23	0.165384	5484	-2.55836	-2.2949	-2.30354
GATCCAGATCTAACTTGGGGTGGCTTTGTCATCTTCTTTTGCCAATTCCACTAATTGTTTGGG	31-A	0.242	I	0.02503	0.0426116	153	0.0557089	31971	0.241904	0.140187	0.295941
GATCCAGATCTAACTTGGGGTGGCTTTGTCCTCTTCTTTTGCCAATTCCACTAATTGTTTGGG	31-C	-0.076	N	0.12006	0.150279	106	0.0358443	22740	-0.025645	-0.0757526	-0.0912236
GATCCAGATCTAACTTGGGGTGGCTTTGTCGTCTTCTTTTGCCAATTCCACTAATTGTTTGGG	31-G	-1.199	N	0.03715	0.0572386	42	0.438145	1687	-1.6399	-0.809403	-1.19929
GATCCAGATCTAACTTGGGGTGGCTTTGTCTACTTCTTTTGCCAATTCCACTAATTGTTTGGG	32-A	-0.129	N	0.07514	0.102907	97	0.0423507	54567	-0.128736	-0.150695	-0.0478764
GATCCAGATCTAACTTGGGGTGGCTTTGTCTCCTTCTTTTGCCAATTCCACTAATTGTTTGGG	32-C	-0.05	N	0.29512	0.342199	111	0.0842757	25254	-0.134419	-0.0116614	-0.0497317
GATCCAGATCTAACTTGGGGTGGCTTTGTCTGCTTCTTTTGCCAATTCCACTAATTGTTTGGG	32-G	0.176	N	0.24141	0.285168	144	0.116066	60495	0.175815	-0.041821	0.223584
GATCCAGATCTAACTTGGGGTGGCTTTGTCTTATTCTTTTGCCAATTCCACTAATTGTTTGGG	33-A	-3.754	S	0.00023	0.00179685	12	0.138124	2815	-3.70432	-3.75425	-3.94705
GATCCAGATCTAACTTGGGGTGGCTTTGTCTTGTTCTTTTGCCAATTCCACTAATTGTTTGGG	33-G	-2.399	S	0.00056	0.00241247	19	0.145485	8637	-2.54336	-2.29817	-2.39923
GATCCAGATCTAACTTGGGGTGGCTTTGTCTTTTTCTTTTGCCAATTCCACTAATTGTTTGGG	33-T	-4.539	S	9e-05	0.00117971	8	0.104459	1297	-4.38366	-4.53918	-4.59393
GATCCAGATCTAACTTGGGGTGGCTTTGTCTTCATCTTTTGCCAATTCCACTAATTGTTTGGG	34-A	-0.179	N	0.17019	0.204884	89	0.131514	20168	-0.178942	-0.020151	-0.221281
GATCCAGATCTAACTTGGGGTGGCTTTGTCTTCCTCTTTTGCCAATTCCACTAATTGTTTGGG	34-C	-0.17	N	0.04342	0.0651278	91	0.0975148	30087	-0.307346	-0.170482	-0.158235
GATCCAGATCTAACTTGGGGTGGCTTTGTCTTCGTCTTTTGCCAATTCCACTAATTGTTTGGG	34-G	0.283	I	0.00348	0.00966906	164	0.0339328	25308	0.341247	0.23524	0.282599
GATCCAGATCTAACTTGGGGTGGCTTTGTCTTCTACTTTTGCCAATTCCACTAATTGTTTGGG	35-A	-0.045	N	0.89018	0.899706	114	0.179994	3140	0.222481	-0.166396	-0.0448882
GATCCAGATCTAACTTGGGGTGGCTTTGTCTTCTCCTTTTGCCAATTCCACTAATTGTTTGGG	35-C	0.127	N	0.08941	0.117351	139	0.107227	16657	0.127026	0.116915	0.326552
GATCCAGATCTAACTTGGGGTGGCTTTGTCTTCTGCTTTTGCCAATTCCACTAATTGTTTGGG	35-G	0.167	N	0.05363	0.0779671	143	0.0976215	51958	0.167279	0.16232	0.351594
GATCCAGATCTAACTTGGGGTGGCTTTGTCTTCTTATTTTGCCAATTCCACTAATTGTTTGGG	36-A	-0.688	S	0.00016	0.00179685	57	0.0194622	15586	-0.688482	-0.696803	-0.68036
GATCCAGATCTAACTTGGGGTGGCTTTGTCTTCTTGTTTTGCCAATTCCACTAATTGTTTGGG	36-G	-0.112	N	0.09878	0.124468	102	0.0838853	55449	-0.112107	-0.0452315	-0.164888
GATCCAGATCTAACTTGGGGTGGCTTTGTCTTCTTTTTTTGCCAATTCCACTAATTGTTTGGG	36-T	-2.314	S	0.0004	0.0020666	22	0.118841	4278	-2.46395	-2.31361	-2.25105
GATCCAGATCTAACTTGGGGTGGCTTTGTCTTCTTCATTTGCCAATTCCACTAATTGTTTGGG	37-A	0.26	N	0.08328	0.113243	158	0.0910939	11056	0.259664	0.0607895	0.267205
GATCCAGATCTAACTTGGGGTGGCTTTGTCTTCTTCCTTTGCCAATTCCACTAATTGTTTGGG	37-C	0.225	I	0.00451	0.0113646	148	0.0782689	33162	0.224718	0.313757	0.221793
GATCCAGATCTAACTTGGGGTGGCTTTGTCTTCTTCGTTTGCCAATTCCACTAATTGTTTGGG	37-G	0.33	N	0.03182	0.0518522	171	0.116995	37928	0.165345	0.330024	0.357696
GATCCAGATCTAACTTGGGGTGGCTTTGTCTTCTTCTATTGCCAATTCCACTAATTGTTTGGG	38-A	-0.025	N	0.76864	0.802617	116	0.153836	14501	-0.178691	0.083197	-0.0248169
GATCCAGATCTAACTTGGGGTGGCTTTGTCTTCTTCTCTTGCCAATTCCACTAATTGTTTGGG	38-C	0.106	N	0.42848	0.482035	135	0.148415	15087	0.106489	-0.0985655	0.24233
GATCCAGATCTAACTTGGGGTGGCTTTGTCTTCTTCTGTTGCCAATTCCACTAATTGTTTGGG	38-G	0.274	N	0.04827	0.0712768	162	0.0853481	53982	0.273708	0.123509	0.336996
GATCCAGATCTAACTTGGGGTGGCTTTGTCTTCTTCTTATGCCAATTCCACTAATTGTTTGGG	39-A	0.361	I	0.00028	0.00181196	174	0.0377567	44778	0.35461	0.377984	0.361474
GATCCAGATCTAACTTGGGGTGGCTTTGTCTTCTTCTTCTGCCAATTCCACTAATTGTTTGGG	39-C	0.236	I	0.00348	0.00966906	151	0.0444566	8587	0.235588	0.235271	0.32305
GATCCAGATCTAACTTGGGGTGGCTTTGTCTTCTTCTTGTGCCAATTCCACTAATTGTTTGGG	39-G	0.267	I	0.00056	0.00241247	159	0.0609607	52590	0.2427	0.313019	0.267067
GATACAGATCTAACTTGGGGTGGCTTTGTCTTCTTCTTTTGCCAATTCCACTAATTGTTTGGG	4-A	-2.111	S	0.00129	0.00435067	25	0.171853	2957	-2.33326	-2.04129	-2.11069
GATGCAGATCTAACTTGGGGTGGCTTTGTCTTCTTCTTTTGCCAATTCCACTAATTGTTTGGG	4-G	-0.794	S	0.00624	0.0137097	48	0.101192	14170	-0.616945	-0.837587	-0.794063
GATTCAGATCTAACTTGGGGTGGCTTTGTCTTCTTCTTTTGCCAATTCCACTAATTGTTTGGG	4-T	-2.857	S	0.00024	0.00179685	15	0.102542	4032	-2.71219	-2.85742	-2.91869
GATCCAGATCTAACTTGGGGTGGCTTTGTCTTCTTCTTTAGCCAATTCCACTAATTGTTTGGG	40-A	-2.389	S	0	9.0434e-06	20	0.0423165	5754	-2.37451	-2.38944	-2.42878
GATCCAGATCTAACTTGGGGTGGCTTTGTCTTCTTCTTTCGCCAATTCCACTAATTGTTTGGG	40-C	0.287	I	0.00023	0.00179685	166	0.0318645	38060	0.281873	0.286885	0.33916
GATCCAGATCTAACTTGGGGTGGCTTTGTCTTCTTCTTTGGCCAATTCCACTAATTGTTTGGG	40-G	0.275	I	0.00441	0.0112653	163	0.0804777	83706	0.231481	0.342018	0.274974
GATCCAGATCTAACTTGGGGTGGCTTTGTCTTCTTCTTTTACCAATTCCACTAATTGTTTGGG	41-A	-0.772	S	8e-05	0.00117971	51	0.0555946	16022	-0.742479	-0.771564	-0.830776
GATCCAGATCTAACTTGGGGTGGCTTTGTCTTCTTCTTTTCCCAATTCCACTAATTGTTTGGG	41-C	-1.66	S	0.0004	0.0020666	32	0.107025	8723	-1.66	-1.63164	-1.79827
GATCCAGATCTAACTTGGGGTGGCTTTGTCTTCTTCTTTTTCCAATTCCACTAATTGTTTGGG	41-T	-1.238	S	0.00493	0.0121032	40	0.182566	6056	-1.50474	-1.23832	-1.18611
GATCCAGATCTAACTTGGGGTGGCTTTGTCTTCTTCTTTTGACAATTCCACTAATTGTTTGGG	42-A	-0.179	S	0.00697	0.014629	88	0.0196897	19447	-0.179232	-0.255824	-0.174845
GATCCAGATCTAACTTGGGGTGGCTTTGTCTTCTTCTTTTGGCAATTCCACTAATTGTTTGGG	42-G	-0.175	N	0.63748	0.692431	90	0.318824	4766	-0.175198	0.214188	-0.362693
GATCCAGATCTAACTTGGGGTGGCTTTGTCTTCTTCTTTTGTCAATTCCACTAATTGTTTGGG	42-T	-1.197	S	0.00042	0.00209796	43	0.0502648	13965	-1.19733	-1.30309	-1.15889
GATCCAGATCTAACTTGGGGTGGCTTTGTCTTCTTCTTTTGCAAATTCCACTAATTGTTTGGG	43-A	-0.47	N	0.03636	0.0567956	68	0.178568	12426	-0.470255	-0.286262	-0.593588
GATCCAGATCTAACTTGGGGTGGCTTTGTCTTCTTCTTTTGCGAATTCCACTAATTGTTTGGG	43-G	0.061	N	0.65028	0.702301	130	0.234583	7770	-0.166578	0.256768	0.0612498
GATCCAGATCTAACTTGGGGTGGCTTTGTCTTCTTCTTTTGCTAATTCCACTAATTGTTTGGG	43-T	-2.694	S	0.00106	0.00362986	16	0.191668	6458	-2.69372	-2.53095	-2.86944
GATCCAGATCTAACTTGGGGTGGCTTTGTCTTCTTCTTTTGCCCATTCCACTAATTGTTTGGG	44-C	-0.731	S	0.00595	0.0132339	53	0.11689	9290	-0.847007	-0.731324	-0.621306
GATCCAGATCTAACTTGGGGTGGCTTTGTCTTCTTCTTTTGCCGATTCCACTAATTGTTTGGG	44-G	0.314	I	0.00037	0.0020666	169	0.0373642	20004	0.302653	0.313731	0.371634
GATCCAGATCTAACTTGGGGTGGCTTTGTCTTCTTCTTTTGCCTATTCCACTAATTGTTTGGG	44-T	-1.325	S	0.00529	0.0128277	38	0.200711	4962	-1.29148	-1.32539	-1.63448
GATCCAGATCTAACTTGGGGTGGCTTTGTCTTCTTCTTTTGCCACTTCCACTAATTGTTTGGG	45-C	-3.692	S	0.00544	0.0129982	13	0.48164	243	-3.8813	-3.01394	-3.6918
GATCCAGATCTAACTTGGGGTGGCTTTGTCTTCTTCTTTTGCCAGTTCCACTAATTGTTTGGG	45-G	-0.008	N	0.40311	0.456219	118	0.190782	20866	-0.0100477	0.276107	-0.00848932
GATCCAGATCTAACTTGGGGTGGCTTTGTCTTCTTCTTTTGCCATTTCCACTAATTGTTTGGG	45-T	-1.329	S	0.00593	0.0132339	37	0.165056	7627	-1.03548	-1.32887	-1.34979
GATCCAGATCTAACTTGGGGTGGCTTTGTCTTCTTCTTTTGCCAAATCCACTAATTGTTTGGG	46-A	0.041	N	0.08649	0.11593	126	0.00853567	26467	0.0408652	0.00499417	0.0564146
GATCCAGATCTAACTTGGGGTGGCTTTGTCTTCTTCTTTTGCCAACTCCACTAATTGTTTGGG	46-C	0.336	I	0.00374	0.00995769	172	0.0889617	5629	0.327077	0.440238	0.335851
GATCCAGATCTAACTTGGGGTGGCTTTGTCTTCTTCTTTTGCCAAGTCCACTAATTGTTTGGG	46-G	0.344	I	0.00233	0.00696988	173	0.0570257	73333	0.411398	0.344488	0.302328
GATCCAGATCTAACTTGGGGTGGCTTTGTCTTCTTCTTTTGCCAATACCACTAATTGTTTGGG	47-A	-0.214	N	0.04789	0.0712723	82	0.0741828	44385	-0.102729	-0.214071	-0.252216
GATCCAGATCTAACTTGGGGTGGCTTTGTCTTCTTCTTTTGCCAATCCCACTAATTGTTTGGG	47-C	-2.085	S	0.00035	0.0020666	27	0.0770089	7351	-2.08516	-2.18088	-1.98539
GATCCAGATCTAACTTGGGGTGGCTTTGTCTTCTTCTTTTGCCAATGCCACTAATTGTTTGGG	47-G	-1.617	S	0.00023	0.00179685	34	0.101524	5455	-1.64402	-1.5016	-1.61736
GATCCAGATCTAACTTGGGGTGGCTTTGTCTTCTTCTTTTGCCAATTACACTAATTGTTTGGG	48-A	-1.736	S	0.00038	0.0020666	30	0.0652026	11080	-1.6859	-1.86071	-1.73553
GATCCAGATCTAACTTGGGGTGGCTTTGTCTTCTTCTTTTGCCAATTGCACTAATTGTTTGGG	48-G	-1.23	S	0.00556	0.0129982	41	0.150767	7865	-1.23017	-1.4596	-1.11632
GATCCAGATCTAACTTGGGGTGGCTTTGTCTTCTTCTTTTGCCAATTTCACTAATTGTTTGGG	48-T	-2.349	S	7e-05	0.00117971	21	0.0504011	8052	-2.27984	-2.42418	-2.34887
GATCCAGATCTAACTTGGGGTGGCTTTGTCTTCTTCTTTTGCCAATTCAACTAATTGTTTGGG	49-A	1.456	I	6e-05	0.00117971	189	0.0835382	16628	1.45604	1.54951	1.44426
GATCCAGATCTAACTTGGGGTGGCTTTGTCTTCTTCTTTTGCCAATTCGACTAATTGTTTGGG	49-G	0.869	I	0.01413	0.0272557	185	0.204526	12854	0.837505	0.869189	1.22263
GATCCAGATCTAACTTGGGGTGGCTTTGTCTTCTTCTTTTGCCAATTCTACTAATTGTTTGGG	49-T	-0.226	N	0.06278	0.087889	81	0.117566	8544	-0.361229	-0.22571	-0.142357
GATCAAGATCTAACTTGGGGTGGCTTTGTCTTCTTCTTTTGCCAATTCCACTAATTGTTTGGG	5-A	-0.066	N	0.73156	0.77243	110	0.084072	44407	0.0748292	-0.122057	-0.0660379
GATCGAGATCTAACTTGGGGTGGCTTTGTCTTCTTCTTTTGCCAATTCCACTAATTGTTTGGG	5-G	-0.076	N	0.15032	0.183335	105	0.0440083	49078	-0.10073	-0.0763404	-0.0210743
GATCTAGATCTAACTTGGGGTGGCTTTGTCTTCTTCTTTTGCCAATTCCACTAATTGTTTGGG	5-T	-4.593	S	0	1.82566e-05	7	0.0378908	2274	-4.60249	-4.57769	-4.59254
GATCCAGATCTAACTTGGGGTGGCTTTGTCTTCTTCTTTTGCCAATTCCCCTAATTGTTTGGG	50-C	-3.914	S	0.00036	0.0020666	10	0.17504	1202	-3.91364	-3.70866	-4.00126
GATCCAGATCTAACTTGGGGTGGCTTTGTCTTCTTCTTTTGCCAATTCCGCTAATTGTTTGGG	50-G	0.131	N	0.0541	0.0780469	140	0.0937214	38892	0.0630315	0.202781	0.131216
GATCCAGATCTAACTTGGGGTGGCTTTGTCTTCTTCTTTTGCCAATTCCTCTAATTGTTTGGG	50-T	-1.118	S	0.00053	0.00241247	45	0.0988149	10536	-1.18523	-1.03624	-1.1183
GATCCAGATCTAACTTGGGGTGGCTTTGTCTTCTTCTTTTGCCAATTCCAATAATTGTTTGGG	51-A	-1.679	S	0.001	0.00349421	31	0.124285	4715	-1.61102	-1.67933	-1.83811
GATCCAGATCTAACTTGGGGTGGCTTTGTCTTCTTCTTTTGCCAATTCCAGTAATTGTTTGGG	51-G	0.038	N	0.79268	0.818667	124	0.117006	39233	-0.107346	0.0781121	0.0379433
GATCCAGATCTAACTTGGGGTGGCTTTGTCTTCTTCTTTTGCCAATTCCATTAATTGTTTGGG	51-T	-1.533	S	0.00093	0.00349421	35	0.112065	7044	-1.45099	-1.53325	-1.66218
GATCCAGATCTAACTTGGGGTGGCTTTGTCTTCTTCTTTTGCCAATTCCACAAATTGTTTGGG	52-A	0.166	N	0.66566	0.71483	142	0.331092	16404	0.165722	-0.29875	0.399217
GATCCAGATCTAACTTGGGGTGGCTTTGTCTTCTTCTTTTGCCAATTCCACCAATTGTTTGGG	52-C	0.564	I	0.00373	0.00995769	181	0.0922818	23281	0.578742	0.563902	0.435193
GATCCAGATCTAACTTGGGGTGGCTTTGTCTTCTTCTTTTGCCAATTCCACGAATTGTTTGGG	52-G	0.635	I	0.00482	0.0119918	183	0.08635	32682	0.634925	0.591757	0.784333
GATCCAGATCTAACTTGGGGTGGCTTTGTCTTCTTCTTTTGCCAATTCCACTCATTGTTTGGG	53-C	-0.152	N	0.09106	0.118688	94	0.0825203	11038	-0.221905	-0.15204	-0.0635529
GATCCAGATCTAACTTGGGGTGGCTTTGTCTTCTTCTTTTGCCAATTCCACTGATTGTTTGGG	53-G	0.229	N	0.08921	0.117351	149	0.143282	29476	0.228728	0.131872	0.445944
GATCCAGATCTAACTTGGGGTGGCTTTGTCTTCTTCTTTTGCCAATTCCACTTATTGTTTGGG	53-T	-0.046	N	0.33714	0.388534	112	0.0629677	65536	-0.0102275	-0.178149	-0.0461742
GATCCAGATCTAACTTGGGGTGGCTTTGTCTTCTTCTTTTGCCAATTCCACTACTTGTTTGGG	54-C	0.187	I	0.0039	0.0102395	145	0.0709857	26872	0.186995	0.262788	0.18284
GATCCAGATCTAACTTGGGGTGGCTTTGTCTTCTTCTTTTGCCAATTCCACTAGTTGTTTGGG	54-G	-0.319	N	0.06443	0.0895382	73	0.16387	18019	-0.319409	-0.160299	-0.439936
GATCCAGATCTAACTTGGGGTGGCTTTGTCTTCTTCTTTTGCCAATTCCACTATTTGTTTGGG	54-T	-0.013	N	0.72682	0.77174	117	0.186057	25501	-0.234863	0.0887283	-0.0125662
GATCCAGATCTAACTTGGGGTGGCTTTGTCTTCTTCTTTTGCCAATTCCACTAAATGTTTGGG	55-A	0.386	I	0.01125	0.0221515	175	0.0614274	68660	0.385839	0.268536	0.43514
GATCCAGATCTAACTTGGGGTGGCTTTGTCTTCTTCTTTTGCCAATTCCACTAACTGTTTGGG	55-C	0.069	N	0.43509	0.486576	132	0.0944984	57413	0.160943	-0.0737775	0.0690208
GATCCAGATCTAACTTGGGGTGGCTTTGTCTTCTTCTTTTGCCAATTCCACTAAGTGTTTGGG	55-G	0.117	N	0.57458	0.635062	136	0.35726	7648	-0.221607	0.446865	0.117092
GATCCAGATCTAACTTGGGGTGGCTTTGTCTTCTTCTTTTGCCAATTCCACTAATAGTTTGGG	56-A	-0.713	S	0.00188	0.00603513	54	0.0575727	10833	-0.621718	-0.774549	-0.713414
GATCCAGATCTAACTTGGGGTGGCTTTGTCTTCTTCTTTTGCCAATTCCACTAATCGTTTGGG	56-C	0.215	N	0.03398	0.0544268	147	0.0474275	32266	0.224558	0.0927426	0.214687
GATCCAGATCTAACTTGGGGTGGCTTTGTCTTCTTCTTTTGCCAATTCCACTAATGGTTTGGG	56-G	0.059	N	0.85304	0.871486	128	0.147937	25167	0.0590075	0.0944909	-0.148185
GATCCAGATCTAACTTGGGGTGGCTTTGTCTTCTTCTTTTGCCAATTCCACTAATTATTTGGG	57-A	-0.066	N	0.26342	0.309233	109	0.0763068	56496	-0.0660679	-0.218607	-0.0264448
GATCCAGATCTAACTTGGGGTGGCTTTGTCTTCTTCTTTTGCCAATTCCACTAATTCTTTGGG	57-C	-0.537	S	0.00204	0.00640503	65	0.0721401	7962	-0.477406	-0.537431	-0.610312
GATCCAGATCTAACTTGGGGTGGCTTTGTCTTCTTCTTTTGCCAATTCCACTAATTTTTTGGG	57-T	0.003	N	0.78251	0.812609	120	0.0494066	8345	0.0686476	-0.0743553	0.00330183
GATCCAGATCTAACTTGGGGTGGCTTTGTCTTCTTCTTTTGCCAATTCCACTAATTGATTGGG	58-A	0.099	I	0.00571	0.0129982	134	0.00955683	22397	0.116887	0.0707947	0.0987363
GATCCAGATCTAACTTGGGGTGGCTTTGTCTTCTTCTTTTGCCAATTCCACTAATTGCTTGGG	58-C	-0.116	S	0.01934	0.0351408	99	0.0232393	57027	-0.109451	-0.117867	-0.116154
GATCCAGATCTAACTTGGGGTGGCTTTGTCTTCTTCTTTTGCCAATTCCACTAATTGGTTGGG	58-G	-0.27	N	0.0349	0.0554267	78	0.127341	29492	-0.270015	-0.245423	-0.448247
GATCCAGATCTAACTTGGGGTGGCTTTGTCTTCTTCTTTTGCCAATTCCACTAATTGTATGGG	59-A	-0.31	N	0.06238	0.087889	75	0.118676	15978	-0.13575	-0.309593	-0.374291
GATCCAGATCTAACTTGGGGTGGCTTTGTCTTCTTCTTTTGCCAATTCCACTAATTGTCTGGG	59-C	-0.032	N	0.48203	0.5359	115	0.111896	20962	-0.162362	0.0144278	-0.0322862
GATCCAGATCTAACTTGGGGTGGCTTTGTCTTCTTCTTTTGCCAATTCCACTAATTGTGTGGG	59-G	-0.228	N	0.06248	0.087889	80	0.135548	28248	-0.415487	-0.227674	-0.18099
GATCCCGATCTAACTTGGGGTGGCTTTGTCTTCTTCTTTTGCCAATTCCACTAATTGTTTGGG	6-C	-0.522	N	0.17866	0.213714	66	0.311176	2372	-0.618312	-0.52231	-0.0240649
GATCCGGATCTAACTTGGGGTGGCTTTGTCTTCTTCTTTTGCCAATTCCACTAATTGTTTGGG	6-G	0.571	I	4e-05	0.00105508	182	0.0350955	29764	0.571375	0.571395	0.546767
GATCCTGATCTAACTTGGGGTGGCTTTGTCTTCTTCTTTTGCCAATTCCACTAATTGTTTGGG	6-T	-0.25	N	0.06747	0.0930753	79	0.0897328	9369	-0.269404	-0.250027	-0.0934529
GATCCAGATCTAACTTGGGGTGGCTTTGTCTTCTTCTTTTGCCAATTCCACTAATTGTTAGGG	60-A	-2.552	S	0.00028	0.00181196	18	0.127114	5173	-2.5523	-2.44014	-2.6473
GATCCAGATCTAACTTGGGGTGGCTTTGTCTTCTTCTTTTGCCAATTCCACTAATTGTTCGGG	60-C	-0.19	N	0.06193	0.087889	86	0.0960945	9853	-0.195524	-0.0716266	-0.190294
GATCCAGATCTAACTTGGGGTGGCTTTGTCTTCTTCTTTTGCCAATTCCACTAATTGTTGGGG	60-G	-0.709	S	0.01091	0.0216954	55	0.143423	4911	-0.856197	-0.708687	-0.577449
GATCCAGATCTAACTTGGGGTGGCTTTGTCTTCTTCTTTTGCCAATTCCACTAATTGTTTAGG	61-A	-1.318	S	0.00059	0.00249742	39	0.0610356	18446	-1.26204	-1.42964	-1.31762
GATCCAGATCTAACTTGGGGTGGCTTTGTCTTCTTCTTTTGCCAATTCCACTAATTGTTTCGG	61-C	0.061	N	0.57992	0.637243	129	0.104713	23857	0.0608539	0.0789205	-0.0814007
GATCCAGATCTAACTTGGGGTGGCTTTGTCTTCTTCTTTTGCCAATTCCACTAATTGTTTTGG	61-T	-0.154	N	0.09347	0.120176	93	0.0705272	34031	-0.153501	-0.270846	-0.0854607
GATCCAGATCTAACTTGGGGTGGCTTTGTCTTCTTCTTTTGCCAATTCCACTAATTGTTTGAG	62-A	-0.115	N	0.28618	0.333875	101	0.0777489	64515	-0.114628	-0.174159	0.01119
GATCCAGATCTAACTTGGGGTGGCTTTGTCTTCTTCTTTTGCCAATTCCACTAATTGTTTGCG	62-C	-0.199	N	0.04064	0.0619404	83	0.106621	27614	-0.199208	-0.170383	-0.336351
GATCCAGATCTAACTTGGGGTGGCTTTGTCTTCTTCTTTTGCCAATTCCACTAATTGTTTGTG	62-T	-0.581	S	0.00026	0.00181196	62	0.0596912	42415	-0.647291	-0.581447	-0.55626
GATCCAGATCTAACTTGGGGTGGCTTTGTCTTCTTCTTTTGCCAATTCCACTAATTGTTTGGA	63-A	-5.697	S	3e-05	0.000808257	3	0.112959	1281	-5.82718	-5.6481	-5.69731
GATCCAGATCTAACTTGGGGTGGCTTTGTCTTCTTCTTTTGCCAATTCCACTAATTGTTTGGC	63-C	-6.234	S	0.00019	0.00179685	2	0.16809	380	-6.34373	-6.23369	-6.00928
GATCCAGATCTAACTTGGGGTGGCTTTGTCTTCTTCTTTTGCCAATTCCACTAATTGTTTGGT	63-T	-5.097	S	0.00082	0.00321706	5	0.283339	643	-5.53836	-5.09705	-5.04546
GATCCAAATCTAACTTGGGGTGGCTTTGTCTTCTTCTTTTGCCAATTCCACTAATTGTTTGGG	7-A	-1.152	S	0.00741	0.0152236	44	0.161982	5740	-1.01975	-1.3876	-1.15197
GATCCACATCTAACTTGGGGTGGCTTTGTCTTCTTCTTTTGCCAATTCCACTAATTGTTTGGG	7-C	-0.443	S	0.00047	0.00226737	69	0.023111	26250	-0.405312	-0.493835	-0.443364
GATCCATATCTAACTTGGGGTGGCTTTGTCTTCTTCTTTTGCCAATTCCACTAATTGTTTGGG	7-T	-2.071	S	0.00369	0.00995769	28	0.246275	3762	-2.07098	-1.7594	-2.1873
GATCCAGCTCTAACTTGGGGTGGCTTTGTCTTCTTCTTTTGCCAATTCCACTAATTGTTTGGG	8-C	0.321	I	0.00567	0.0129982	170	0.0563191	10985	0.431556	0.306636	0.321129
GATCCAGGTCTAACTTGGGGTGGCTTTGTCTTCTTCTTTTGCCAATTCCACTAATTGTTTGGG	8-G	0.152	I	0.0018	0.00588953	141	0.0572718	6943	0.151605	0.201769	0.143946
GATCCAGTTCTAACTTGGGGTGGCTTTGTCTTCTTCTTTTGCCAATTCCACTAATTGTTTGGG	8-T	-0.416	S	0.01449	0.0276629	70	0.11565	12325	-0.372174	-0.415767	-0.572828
GATCCAGAACTAACTTGGGGTGGCTTTGTCTTCTTCTTTTGCCAATTCCACTAATTGTTTGGG	9-A	-0.097	N	0.60302	0.658796	103	0.274494	8338	-0.358248	0.144807	-0.0965118
GATCCAGACCTAACTTGGGGTGGCTTTGTCTTCTTCTTTTGCCAATTCCACTAATTGTTTGGG	9-C	1.285	I	9e-05	0.00117971	188	0.046922	27364	1.37916	1.2735	1.2852
GATCCAGAGCTAACTTGGGGTGGCTTTGTCTTCTTCTTTTGCCAATTCCACTAATTGTTTGGG	9-G	-0.183	N	0.03346	0.0540498	87	0.0915626	6088	-0.18251	-0.138029	-0.276812
