# Supplementary material for: The complete local genotype–phenotype landscape for the alternative splicing of a human exon
Source: Nat Commun. 2016 May 10;7:11558. doi: 10.1038/ncomms11558 (PMC4866304; doi:10.1038/ncomms11558)
Supplement: Supplementary Data 2 — Enrichment scores of double mutation variants. Enrichment scores for all 16728 double mutant variants. [file ncomms11558-s3.xlsx]

## Sheet: ExtendedData_Table2.txt
Sequence	ID	EnrichmentScore
ACTCCAGATCTAACTTGGGGTGGCTTTGTCTTCTTCTTTTGCCAATTCCACTAATTGTTTGGG	1,2-A,C	-0.256567
AGTCCAGATCTAACTTGGGGTGGCTTTGTCTTCTTCTTTTGCCAATTCCACTAATTGTTTGGG	1,2-A,G	-0.580354
ATTCCAGATCTAACTTGGGGTGGCTTTGTCTTCTTCTTTTGCCAATTCCACTAATTGTTTGGG	1,2-A,T	-0.819811
CCTCCAGATCTAACTTGGGGTGGCTTTGTCTTCTTCTTTTGCCAATTCCACTAATTGTTTGGG	1,2-C,C	-1.0055
CGTCCAGATCTAACTTGGGGTGGCTTTGTCTTCTTCTTTTGCCAATTCCACTAATTGTTTGGG	1,2-C,G	-1.52538
CTTCCAGATCTAACTTGGGGTGGCTTTGTCTTCTTCTTTTGCCAATTCCACTAATTGTTTGGG	1,2-C,T	-1.716
TCTCCAGATCTAACTTGGGGTGGCTTTGTCTTCTTCTTTTGCCAATTCCACTAATTGTTTGGG	1,2-T,C	-3.58503
TGTCCAGATCTAACTTGGGGTGGCTTTGTCTTCTTCTTTTGCCAATTCCACTAATTGTTTGGG	1,2-T,G	-2.48474
TTTCCAGATCTAACTTGGGGTGGCTTTGTCTTCTTCTTTTGCCAATTCCACTAATTGTTTGGG	1,2-T,T	-2.67831
AAACCAGATCTAACTTGGGGTGGCTTTGTCTTCTTCTTTTGCCAATTCCACTAATTGTTTGGG	1,3-A,A	-1.46964
AACCCAGATCTAACTTGGGGTGGCTTTGTCTTCTTCTTTTGCCAATTCCACTAATTGTTTGGG	1,3-A,C	-0.956733
AAGCCAGATCTAACTTGGGGTGGCTTTGTCTTCTTCTTTTGCCAATTCCACTAATTGTTTGGG	1,3-A,G	0.131999
CACCCAGATCTAACTTGGGGTGGCTTTGTCTTCTTCTTTTGCCAATTCCACTAATTGTTTGGG	1,3-C,C	-1.96272
CAGCCAGATCTAACTTGGGGTGGCTTTGTCTTCTTCTTTTGCCAATTCCACTAATTGTTTGGG	1,3-C,G	-2.36265
TAACCAGATCTAACTTGGGGTGGCTTTGTCTTCTTCTTTTGCCAATTCCACTAATTGTTTGGG	1,3-T,A	-1.30096
TACCCAGATCTAACTTGGGGTGGCTTTGTCTTCTTCTTTTGCCAATTCCACTAATTGTTTGGG	1,3-T,C	-0.709299
TAGCCAGATCTAACTTGGGGTGGCTTTGTCTTCTTCTTTTGCCAATTCCACTAATTGTTTGGG	1,3-T,G	0.300317
AATGCAGATCTAACTTGGGGTGGCTTTGTCTTCTTCTTTTGCCAATTCCACTAATTGTTTGGG	1,4-A,G	-3.29556
AATTCAGATCTAACTTGGGGTGGCTTTGTCTTCTTCTTTTGCCAATTCCACTAATTGTTTGGG	1,4-A,T	-1.78328
CATTCAGATCTAACTTGGGGTGGCTTTGTCTTCTTCTTTTGCCAATTCCACTAATTGTTTGGG	1,4-C,T	-5.55416
TATGCAGATCTAACTTGGGGTGGCTTTGTCTTCTTCTTTTGCCAATTCCACTAATTGTTTGGG	1,4-T,G	-1.07819
AATCAAGATCTAACTTGGGGTGGCTTTGTCTTCTTCTTTTGCCAATTCCACTAATTGTTTGGG	1,5-A,A	-3.05537
AATCGAGATCTAACTTGGGGTGGCTTTGTCTTCTTCTTTTGCCAATTCCACTAATTGTTTGGG	1,5-A,G	-1.27866
AATCTAGATCTAACTTGGGGTGGCTTTGTCTTCTTCTTTTGCCAATTCCACTAATTGTTTGGG	1,5-A,T	-3.62289
CATCAAGATCTAACTTGGGGTGGCTTTGTCTTCTTCTTTTGCCAATTCCACTAATTGTTTGGG	1,5-C,A	-2.59047
CATCGAGATCTAACTTGGGGTGGCTTTGTCTTCTTCTTTTGCCAATTCCACTAATTGTTTGGG	1,5-C,G	-1.90159
TATCAAGATCTAACTTGGGGTGGCTTTGTCTTCTTCTTTTGCCAATTCCACTAATTGTTTGGG	1,5-T,A	-0.484739
TATCGAGATCTAACTTGGGGTGGCTTTGTCTTCTTCTTTTGCCAATTCCACTAATTGTTTGGG	1,5-T,G	-3.28342
AATCCGGATCTAACTTGGGGTGGCTTTGTCTTCTTCTTTTGCCAATTCCACTAATTGTTTGGG	1,6-A,G	-0.832206
AATCCTGATCTAACTTGGGGTGGCTTTGTCTTCTTCTTTTGCCAATTCCACTAATTGTTTGGG	1,6-A,T	-1.53472
CATCCGGATCTAACTTGGGGTGGCTTTGTCTTCTTCTTTTGCCAATTCCACTAATTGTTTGGG	1,6-C,G	-1.66931
TATCCGGATCTAACTTGGGGTGGCTTTGTCTTCTTCTTTTGCCAATTCCACTAATTGTTTGGG	1,6-T,G	-0.979791
TATCCTGATCTAACTTGGGGTGGCTTTGTCTTCTTCTTTTGCCAATTCCACTAATTGTTTGGG	1,6-T,T	-1.00605
AATCCAAATCTAACTTGGGGTGGCTTTGTCTTCTTCTTTTGCCAATTCCACTAATTGTTTGGG	1,7-A,A	-1.56917
AATCCACATCTAACTTGGGGTGGCTTTGTCTTCTTCTTTTGCCAATTCCACTAATTGTTTGGG	1,7-A,C	-0.34905
AATCCATATCTAACTTGGGGTGGCTTTGTCTTCTTCTTTTGCCAATTCCACTAATTGTTTGGG	1,7-A,T	-3.42155
CATCCACATCTAACTTGGGGTGGCTTTGTCTTCTTCTTTTGCCAATTCCACTAATTGTTTGGG	1,7-C,C	-3.10521
TATCCACATCTAACTTGGGGTGGCTTTGTCTTCTTCTTTTGCCAATTCCACTAATTGTTTGGG	1,7-T,C	-0.692028
AATCCAGCTCTAACTTGGGGTGGCTTTGTCTTCTTCTTTTGCCAATTCCACTAATTGTTTGGG	1,8-A,C	0.747833
AATCCAGGTCTAACTTGGGGTGGCTTTGTCTTCTTCTTTTGCCAATTCCACTAATTGTTTGGG	1,8-A,G	-2.00651
AATCCAGTTCTAACTTGGGGTGGCTTTGTCTTCTTCTTTTGCCAATTCCACTAATTGTTTGGG	1,8-A,T	-0.569171
CATCCAGCTCTAACTTGGGGTGGCTTTGTCTTCTTCTTTTGCCAATTCCACTAATTGTTTGGG	1,8-C,C	-2.59147
CATCCAGTTCTAACTTGGGGTGGCTTTGTCTTCTTCTTTTGCCAATTCCACTAATTGTTTGGG	1,8-C,T	-1.7116
TATCCAGCTCTAACTTGGGGTGGCTTTGTCTTCTTCTTTTGCCAATTCCACTAATTGTTTGGG	1,8-T,C	0.0253672
TATCCAGGTCTAACTTGGGGTGGCTTTGTCTTCTTCTTTTGCCAATTCCACTAATTGTTTGGG	1,8-T,G	-1.32844
AATCCAGAACTAACTTGGGGTGGCTTTGTCTTCTTCTTTTGCCAATTCCACTAATTGTTTGGG	1,9-A,A	-2.29656
AATCCAGACCTAACTTGGGGTGGCTTTGTCTTCTTCTTTTGCCAATTCCACTAATTGTTTGGG	1,9-A,C	-1.43947
AATCCAGAGCTAACTTGGGGTGGCTTTGTCTTCTTCTTTTGCCAATTCCACTAATTGTTTGGG	1,9-A,G	-1.00605
CATCCAGACCTAACTTGGGGTGGCTTTGTCTTCTTCTTTTGCCAATTCCACTAATTGTTTGGG	1,9-C,C	-1.20142
TATCCAGAACTAACTTGGGGTGGCTTTGTCTTCTTCTTTTGCCAATTCCACTAATTGTTTGGG	1,9-T,A	-1.42155
TATCCAGACCTAACTTGGGGTGGCTTTGTCTTCTTCTTTTGCCAATTCCACTAATTGTTTGGG	1,9-T,C	-1.70695
AATCCAGATATAACTTGGGGTGGCTTTGTCTTCTTCTTTTGCCAATTCCACTAATTGTTTGGG	1,10-A,A	-0.212128
AATCCAGATGTAACTTGGGGTGGCTTTGTCTTCTTCTTTTGCCAATTCCACTAATTGTTTGGG	1,10-A,G	-2.55513
AATCCAGATTTAACTTGGGGTGGCTTTGTCTTCTTCTTTTGCCAATTCCACTAATTGTTTGGG	1,10-A,T	-0.440364
CATCCAGATTTAACTTGGGGTGGCTTTGTCTTCTTCTTTTGCCAATTCCACTAATTGTTTGGG	1,10-C,T	-1.13104
TATCCAGATATAACTTGGGGTGGCTTTGTCTTCTTCTTTTGCCAATTCCACTAATTGTTTGGG	1,10-T,A	-1.59101
TATCCAGATGTAACTTGGGGTGGCTTTGTCTTCTTCTTTTGCCAATTCCACTAATTGTTTGGG	1,10-T,G	-2.7116
TATCCAGATTTAACTTGGGGTGGCTTTGTCTTCTTCTTTTGCCAATTCCACTAATTGTTTGGG	1,10-T,T	-2.50105
AATCCAGATCAAACTTGGGGTGGCTTTGTCTTCTTCTTTTGCCAATTCCACTAATTGTTTGGG	1,11-A,A	-1.12664
AATCCAGATCCAACTTGGGGTGGCTTTGTCTTCTTCTTTTGCCAATTCCACTAATTGTTTGGG	1,11-A,C	0.0225185
AATCCAGATCGAACTTGGGGTGGCTTTGTCTTCTTCTTTTGCCAATTCCACTAATTGTTTGGG	1,11-A,G	-2.37105
CATCCAGATCAAACTTGGGGTGGCTTTGTCTTCTTCTTTTGCCAATTCCACTAATTGTTTGGG	1,11-C,A	-0.715998
CATCCAGATCCAACTTGGGGTGGCTTTGTCTTCTTCTTTTGCCAATTCCACTAATTGTTTGGG	1,11-C,C	-0.283152
CATCCAGATCGAACTTGGGGTGGCTTTGTCTTCTTCTTTTGCCAATTCCACTAATTGTTTGGG	1,11-C,G	-3.13332
TATCCAGATCAAACTTGGGGTGGCTTTGTCTTCTTCTTTTGCCAATTCCACTAATTGTTTGGG	1,11-T,A	-1.03353
TATCCAGATCCAACTTGGGGTGGCTTTGTCTTCTTCTTTTGCCAATTCCACTAATTGTTTGGG	1,11-T,C	-1.4443
TATCCAGATCGAACTTGGGGTGGCTTTGTCTTCTTCTTTTGCCAATTCCACTAATTGTTTGGG	1,11-T,G	-0.98648
AATCCAGATCTCACTTGGGGTGGCTTTGTCTTCTTCTTTTGCCAATTCCACTAATTGTTTGGG	1,12-A,C	-1.6527
AATCCAGATCTGACTTGGGGTGGCTTTGTCTTCTTCTTTTGCCAATTCCACTAATTGTTTGGG	1,12-A,G	-1.07819
AATCCAGATCTTACTTGGGGTGGCTTTGTCTTCTTCTTTTGCCAATTCCACTAATTGTTTGGG	1,12-A,T	-1.02161
CATCCAGATCTCACTTGGGGTGGCTTTGTCTTCTTCTTTTGCCAATTCCACTAATTGTTTGGG	1,12-C,C	-3.12664
CATCCAGATCTGACTTGGGGTGGCTTTGTCTTCTTCTTTTGCCAATTCCACTAATTGTTTGGG	1,12-C,G	-4.41204
TATCCAGATCTCACTTGGGGTGGCTTTGTCTTCTTCTTTTGCCAATTCCACTAATTGTTTGGG	1,12-T,C	-1.19703
TATCCAGATCTGACTTGGGGTGGCTTTGTCTTCTTCTTTTGCCAATTCCACTAATTGTTTGGG	1,12-T,G	-1.09962
AATCCAGATCTACCTTGGGGTGGCTTTGTCTTCTTCTTTTGCCAATTCCACTAATTGTTTGGG	1,13-A,C	-0.419575
AATCCAGATCTAGCTTGGGGTGGCTTTGTCTTCTTCTTTTGCCAATTCCACTAATTGTTTGGG	1,13-A,G	-1.09976
AATCCAGATCTATCTTGGGGTGGCTTTGTCTTCTTCTTTTGCCAATTCCACTAATTGTTTGGG	1,13-A,T	-2.24951
CATCCAGATCTACCTTGGGGTGGCTTTGTCTTCTTCTTTTGCCAATTCCACTAATTGTTTGGG	1,13-C,C	-1.44856
CATCCAGATCTAGCTTGGGGTGGCTTTGTCTTCTTCTTTTGCCAATTCCACTAATTGTTTGGG	1,13-C,G	-3.25623
CATCCAGATCTATCTTGGGGTGGCTTTGTCTTCTTCTTTTGCCAATTCCACTAATTGTTTGGG	1,13-C,T	-3.60657
TATCCAGATCTACCTTGGGGTGGCTTTGTCTTCTTCTTTTGCCAATTCCACTAATTGTTTGGG	1,13-T,C	-1.33274
TATCCAGATCTAGCTTGGGGTGGCTTTGTCTTCTTCTTTTGCCAATTCCACTAATTGTTTGGG	1,13-T,G	-2.25885
TATCCAGATCTATCTTGGGGTGGCTTTGTCTTCTTCTTTTGCCAATTCCACTAATTGTTTGGG	1,13-T,T	-2.61849
AATCCAGATCTAAATTGGGGTGGCTTTGTCTTCTTCTTTTGCCAATTCCACTAATTGTTTGGG	1,14-A,A	-5.32798
AATCCAGATCTAAGTTGGGGTGGCTTTGTCTTCTTCTTTTGCCAATTCCACTAATTGTTTGGG	1,14-A,G	-4.61311
AATCCAGATCTAATTTGGGGTGGCTTTGTCTTCTTCTTTTGCCAATTCCACTAATTGTTTGGG	1,14-A,T	-2.32798
CATCCAGATCTAAATTGGGGTGGCTTTGTCTTCTTCTTTTGCCAATTCCACTAATTGTTTGGG	1,14-C,A	-3.00651
CATCCAGATCTAATTTGGGGTGGCTTTGTCTTCTTCTTTTGCCAATTCCACTAATTGTTTGGG	1,14-C,T	-3.30096
TATCCAGATCTAAATTGGGGTGGCTTTGTCTTCTTCTTTTGCCAATTCCACTAATTGTTTGGG	1,14-T,A	-7.04021
TATCCAGATCTAAGTTGGGGTGGCTTTGTCTTCTTCTTTTGCCAATTCCACTAATTGTTTGGG	1,14-T,G	-1.2289
TATCCAGATCTAATTTGGGGTGGCTTTGTCTTCTTCTTTTGCCAATTCCACTAATTGTTTGGG	1,14-T,T	-2.95723
AATCCAGATCTAACATGGGGTGGCTTTGTCTTCTTCTTTTGCCAATTCCACTAATTGTTTGGG	1,15-A,A	-1.17913
AATCCAGATCTAACCTGGGGTGGCTTTGTCTTCTTCTTTTGCCAATTCCACTAATTGTTTGGG	1,15-A,C	-0.89997
AATCCAGATCTAACGTGGGGTGGCTTTGTCTTCTTCTTTTGCCAATTCCACTAATTGTTTGGG	1,15-A,G	-2.22129
CATCCAGATCTAACATGGGGTGGCTTTGTCTTCTTCTTTTGCCAATTCCACTAATTGTTTGGG	1,15-C,A	-2.29656
CATCCAGATCTAACCTGGGGTGGCTTTGTCTTCTTCTTTTGCCAATTCCACTAATTGTTTGGG	1,15-C,C	-2.78013
CATCCAGATCTAACGTGGGGTGGCTTTGTCTTCTTCTTTTGCCAATTCCACTAATTGTTTGGG	1,15-C,G	-1.89914
TATCCAGATCTAACATGGGGTGGCTTTGTCTTCTTCTTTTGCCAATTCCACTAATTGTTTGGG	1,15-T,A	-2.8642
TATCCAGATCTAACCTGGGGTGGCTTTGTCTTCTTCTTTTGCCAATTCCACTAATTGTTTGGG	1,15-T,C	-2.88098
TATCCAGATCTAACGTGGGGTGGCTTTGTCTTCTTCTTTTGCCAATTCCACTAATTGTTTGGG	1,15-T,G	-1.41644
AATCCAGATCTAACTAGGGGTGGCTTTGTCTTCTTCTTTTGCCAATTCCACTAATTGTTTGGG	1,16-A,A	-3.0546
AATCCAGATCTAACTCGGGGTGGCTTTGTCTTCTTCTTTTGCCAATTCCACTAATTGTTTGGG	1,16-A,C	-1.16281
AATCCAGATCTAACTGGGGGTGGCTTTGTCTTCTTCTTTTGCCAATTCCACTAATTGTTTGGG	1,16-A,G	-4.32798
CATCCAGATCTAACTAGGGGTGGCTTTGTCTTCTTCTTTTGCCAATTCCACTAATTGTTTGGG	1,16-C,A	-3.22844
CATCCAGATCTAACTCGGGGTGGCTTTGTCTTCTTCTTTTGCCAATTCCACTAATTGTTTGGG	1,16-C,C	-2.22844
CATCCAGATCTAACTGGGGGTGGCTTTGTCTTCTTCTTTTGCCAATTCCACTAATTGTTTGGG	1,16-C,G	-4.22844
TATCCAGATCTAACTAGGGGTGGCTTTGTCTTCTTCTTTTGCCAATTCCACTAATTGTTTGGG	1,16-T,A	-4.46594
TATCCAGATCTAACTCGGGGTGGCTTTGTCTTCTTCTTTTGCCAATTCCACTAATTGTTTGGG	1,16-T,C	-2.0546
TATCCAGATCTAACTGGGGGTGGCTTTGTCTTCTTCTTTTGCCAATTCCACTAATTGTTTGGG	1,16-T,G	-7.2273
AATCCAGATCTAACTTAGGGTGGCTTTGTCTTCTTCTTTTGCCAATTCCACTAATTGTTTGGG	1,17-A,A	-3.74302
AATCCAGATCTAACTTCGGGTGGCTTTGTCTTCTTCTTTTGCCAATTCCACTAATTGTTTGGG	1,17-A,C	-1.68637
AATCCAGATCTAACTTTGGGTGGCTTTGTCTTCTTCTTTTGCCAATTCCACTAATTGTTTGGG	1,17-A,T	-1.62224
CATCCAGATCTAACTTAGGGTGGCTTTGTCTTCTTCTTTTGCCAATTCCACTAATTGTTTGGG	1,17-C,A	-5.06494
TATCCAGATCTAACTTCGGGTGGCTTTGTCTTCTTCTTTTGCCAATTCCACTAATTGTTTGGG	1,17-T,C	-1.76409
AATCCAGATCTAACTTGAGGTGGCTTTGTCTTCTTCTTTTGCCAATTCCACTAATTGTTTGGG	1,18-A,A	-2.43901
AATCCAGATCTAACTTGCGGTGGCTTTGTCTTCTTCTTTTGCCAATTCCACTAATTGTTTGGG	1,18-A,C	-1.17913
AATCCAGATCTAACTTGTGGTGGCTTTGTCTTCTTCTTTTGCCAATTCCACTAATTGTTTGGG	1,18-A,T	-2.35071
CATCCAGATCTAACTTGAGGTGGCTTTGTCTTCTTCTTTTGCCAATTCCACTAATTGTTTGGG	1,18-C,A	-2.97129
CATCCAGATCTAACTTGCGGTGGCTTTGTCTTCTTCTTTTGCCAATTCCACTAATTGTTTGGG	1,18-C,C	-2.93401
CATCCAGATCTAACTTGTGGTGGCTTTGTCTTCTTCTTTTGCCAATTCCACTAATTGTTTGGG	1,18-C,T	-3.03793
TATCCAGATCTAACTTGAGGTGGCTTTGTCTTCTTCTTTTGCCAATTCCACTAATTGTTTGGG	1,18-T,A	-2.74348
TATCCAGATCTAACTTGCGGTGGCTTTGTCTTCTTCTTTTGCCAATTCCACTAATTGTTTGGG	1,18-T,C	-1.95344
TATCCAGATCTAACTTGTGGTGGCTTTGTCTTCTTCTTTTGCCAATTCCACTAATTGTTTGGG	1,18-T,T	-2.00651
AATCCAGATCTAACTTGGAGTGGCTTTGTCTTCTTCTTTTGCCAATTCCACTAATTGTTTGGG	1,19-A,A	-1.35541
AATCCAGATCTAACTTGGCGTGGCTTTGTCTTCTTCTTTTGCCAATTCCACTAATTGTTTGGG	1,19-A,C	-1.79906
AATCCAGATCTAACTTGGTGTGGCTTTGTCTTCTTCTTTTGCCAATTCCACTAATTGTTTGGG	1,19-A,T	-1.78311
CATCCAGATCTAACTTGGAGTGGCTTTGTCTTCTTCTTTTGCCAATTCCACTAATTGTTTGGG	1,19-C,A	-2.21475
CATCCAGATCTAACTTGGCGTGGCTTTGTCTTCTTCTTTTGCCAATTCCACTAATTGTTTGGG	1,19-C,C	-1.36895
CATCCAGATCTAACTTGGTGTGGCTTTGTCTTCTTCTTTTGCCAATTCCACTAATTGTTTGGG	1,19-C,T	-2.37653
TATCCAGATCTAACTTGGAGTGGCTTTGTCTTCTTCTTTTGCCAATTCCACTAATTGTTTGGG	1,19-T,A	-1.66679
TATCCAGATCTAACTTGGCGTGGCTTTGTCTTCTTCTTTTGCCAATTCCACTAATTGTTTGGG	1,19-T,C	-2.17913
TATCCAGATCTAACTTGGTGTGGCTTTGTCTTCTTCTTTTGCCAATTCCACTAATTGTTTGGG	1,19-T,T	-2.42109
AATCCAGATCTAACTTGGGATGGCTTTGTCTTCTTCTTTTGCCAATTCCACTAATTGTTTGGG	1,20-A,A	-2.03711
AATCCAGATCTAACTTGGGCTGGCTTTGTCTTCTTCTTTTGCCAATTCCACTAATTGTTTGGG	1,20-A,C	-1.68163
AATCCAGATCTAACTTGGGTTGGCTTTGTCTTCTTCTTTTGCCAATTCCACTAATTGTTTGGG	1,20-A,T	-3.71828
CATCCAGATCTAACTTGGGATGGCTTTGTCTTCTTCTTTTGCCAATTCCACTAATTGTTTGGG	1,20-C,A	0.112165
TATCCAGATCTAACTTGGGATGGCTTTGTCTTCTTCTTTTGCCAATTCCACTAATTGTTTGGG	1,20-T,A	-2.16848
TATCCAGATCTAACTTGGGCTGGCTTTGTCTTCTTCTTTTGCCAATTCCACTAATTGTTTGGG	1,20-T,C	-1.88592
AATCCAGATCTAACTTGGGGAGGCTTTGTCTTCTTCTTTTGCCAATTCCACTAATTGTTTGGG	1,21-A,A	-2.15641
AATCCAGATCTAACTTGGGGCGGCTTTGTCTTCTTCTTTTGCCAATTCCACTAATTGTTTGGG	1,21-A,C	-2.11201
CATCCAGATCTAACTTGGGGAGGCTTTGTCTTCTTCTTTTGCCAATTCCACTAATTGTTTGGG	1,21-C,A	-2.5525
CATCCAGATCTAACTTGGGGCGGCTTTGTCTTCTTCTTTTGCCAATTCCACTAATTGTTTGGG	1,21-C,C	-1.33072
TATCCAGATCTAACTTGGGGAGGCTTTGTCTTCTTCTTTTGCCAATTCCACTAATTGTTTGGG	1,21-T,A	-2.4212
TATCCAGATCTAACTTGGGGCGGCTTTGTCTTCTTCTTTTGCCAATTCCACTAATTGTTTGGG	1,21-T,C	-2.78199
AATCCAGATCTAACTTGGGGTAGCTTTGTCTTCTTCTTTTGCCAATTCCACTAATTGTTTGGG	1,22-A,A	-3.59101
AATCCAGATCTAACTTGGGGTCGCTTTGTCTTCTTCTTTTGCCAATTCCACTAATTGTTTGGG	1,22-A,C	-1.09094
AATCCAGATCTAACTTGGGGTTGCTTTGTCTTCTTCTTTTGCCAATTCCACTAATTGTTTGGG	1,22-A,T	-2.642
CATCCAGATCTAACTTGGGGTAGCTTTGTCTTCTTCTTTTGCCAATTCCACTAATTGTTTGGG	1,22-C,A	-4.82298
CATCCAGATCTAACTTGGGGTCGCTTTGTCTTCTTCTTTTGCCAATTCCACTAATTGTTTGGG	1,22-C,C	-2.78639
CATCCAGATCTAACTTGGGGTTGCTTTGTCTTCTTCTTTTGCCAATTCCACTAATTGTTTGGG	1,22-C,T	-3.34827
TATCCAGATCTAACTTGGGGTAGCTTTGTCTTCTTCTTTTGCCAATTCCACTAATTGTTTGGG	1,22-T,A	-6.26619
TATCCAGATCTAACTTGGGGTCGCTTTGTCTTCTTCTTTTGCCAATTCCACTAATTGTTTGGG	1,22-T,C	-1.9932
TATCCAGATCTAACTTGGGGTTGCTTTGTCTTCTTCTTTTGCCAATTCCACTAATTGTTTGGG	1,22-T,T	-2.77081
AATCCAGATCTAACTTGGGGTGACTTTGTCTTCTTCTTTTGCCAATTCCACTAATTGTTTGGG	1,23-A,A	-1.84528
AATCCAGATCTAACTTGGGGTGCCTTTGTCTTCTTCTTTTGCCAATTCCACTAATTGTTTGGG	1,23-A,C	-1.98648
AATCCAGATCTAACTTGGGGTGTCTTTGTCTTCTTCTTTTGCCAATTCCACTAATTGTTTGGG	1,23-A,T	-2.34709
CATCCAGATCTAACTTGGGGTGACTTTGTCTTCTTCTTTTGCCAATTCCACTAATTGTTTGGG	1,23-C,A	-3.27907
CATCCAGATCTAACTTGGGGTGCCTTTGTCTTCTTCTTTTGCCAATTCCACTAATTGTTTGGG	1,23-C,C	-3.08602
TATCCAGATCTAACTTGGGGTGACTTTGTCTTCTTCTTTTGCCAATTCCACTAATTGTTTGGG	1,23-T,A	-2.00651
TATCCAGATCTAACTTGGGGTGTCTTTGTCTTCTTCTTTTGCCAATTCCACTAATTGTTTGGG	1,23-T,T	-2.55859
AATCCAGATCTAACTTGGGGTGGATTTGTCTTCTTCTTTTGCCAATTCCACTAATTGTTTGGG	1,24-A,A	-2.21213
AATCCAGATCTAACTTGGGGTGGTTTTGTCTTCTTCTTTTGCCAATTCCACTAATTGTTTGGG	1,24-A,T	-3.28234
CATCCAGATCTAACTTGGGGTGGATTTGTCTTCTTCTTTTGCCAATTCCACTAATTGTTTGGG	1,24-C,A	-1.85451
TATCCAGATCTAACTTGGGGTGGATTTGTCTTCTTCTTTTGCCAATTCCACTAATTGTTTGGG	1,24-T,A	-2.42649
TATCCAGATCTAACTTGGGGTGGTTTTGTCTTCTTCTTTTGCCAATTCCACTAATTGTTTGGG	1,24-T,T	-4.03353
AATCCAGATCTAACTTGGGGTGGCATTGTCTTCTTCTTTTGCCAATTCCACTAATTGTTTGGG	1,25-A,A	-2.50855
AATCCAGATCTAACTTGGGGTGGCCTTGTCTTCTTCTTTTGCCAATTCCACTAATTGTTTGGG	1,25-A,C	-3.46964
AATCCAGATCTAACTTGGGGTGGCGTTGTCTTCTTCTTTTGCCAATTCCACTAATTGTTTGGG	1,25-A,G	-1.39636
CATCCAGATCTAACTTGGGGTGGCCTTGTCTTCTTCTTTTGCCAATTCCACTAATTGTTTGGG	1,25-C,C	-3.98509
CATCCAGATCTAACTTGGGGTGGCGTTGTCTTCTTCTTTTGCCAATTCCACTAATTGTTTGGG	1,25-C,G	-4.00651
TATCCAGATCTAACTTGGGGTGGCATTGTCTTCTTCTTTTGCCAATTCCACTAATTGTTTGGG	1,25-T,A	-3.96393
TATCCAGATCTAACTTGGGGTGGCCTTGTCTTCTTCTTTTGCCAATTCCACTAATTGTTTGGG	1,25-T,C	-3.32798
TATCCAGATCTAACTTGGGGTGGCGTTGTCTTCTTCTTTTGCCAATTCCACTAATTGTTTGGG	1,25-T,G	-2.30096
AATCCAGATCTAACTTGGGGTGGCTATGTCTTCTTCTTTTGCCAATTCCACTAATTGTTTGGG	1,26-A,A	-2.08278
AATCCAGATCTAACTTGGGGTGGCTCTGTCTTCTTCTTTTGCCAATTCCACTAATTGTTTGGG	1,26-A,C	-2.44535
AATCCAGATCTAACTTGGGGTGGCTGTGTCTTCTTCTTTTGCCAATTCCACTAATTGTTTGGG	1,26-A,G	-2.25594
CATCCAGATCTAACTTGGGGTGGCTATGTCTTCTTCTTTTGCCAATTCCACTAATTGTTTGGG	1,26-C,A	-2.88152
CATCCAGATCTAACTTGGGGTGGCTCTGTCTTCTTCTTTTGCCAATTCCACTAATTGTTTGGG	1,26-C,C	-3.55859
CATCCAGATCTAACTTGGGGTGGCTGTGTCTTCTTCTTTTGCCAATTCCACTAATTGTTTGGG	1,26-C,G	-3.69263
TATCCAGATCTAACTTGGGGTGGCTATGTCTTCTTCTTTTGCCAATTCCACTAATTGTTTGGG	1,26-T,A	-3.2662
TATCCAGATCTAACTTGGGGTGGCTCTGTCTTCTTCTTTTGCCAATTCCACTAATTGTTTGGG	1,26-T,C	-2.85405
TATCCAGATCTAACTTGGGGTGGCTGTGTCTTCTTCTTTTGCCAATTCCACTAATTGTTTGGG	1,26-T,G	-5.48911
AATCCAGATCTAACTTGGGGTGGCTTAGTCTTCTTCTTTTGCCAATTCCACTAATTGTTTGGG	1,27-A,A	-4.08123
AATCCAGATCTAACTTGGGGTGGCTTCGTCTTCTTCTTTTGCCAATTCCACTAATTGTTTGGG	1,27-A,C	-1.97924
AATCCAGATCTAACTTGGGGTGGCTTGGTCTTCTTCTTTTGCCAATTCCACTAATTGTTTGGG	1,27-A,G	-1.7806
CATCCAGATCTAACTTGGGGTGGCTTAGTCTTCTTCTTTTGCCAATTCCACTAATTGTTTGGG	1,27-C,A	-3.50855
CATCCAGATCTAACTTGGGGTGGCTTCGTCTTCTTCTTTTGCCAATTCCACTAATTGTTTGGG	1,27-C,C	-3.13264
CATCCAGATCTAACTTGGGGTGGCTTGGTCTTCTTCTTTTGCCAATTCCACTAATTGTTTGGG	1,27-C,G	-2.74302
TATCCAGATCTAACTTGGGGTGGCTTAGTCTTCTTCTTTTGCCAATTCCACTAATTGTTTGGG	1,27-T,A	-5.72487
TATCCAGATCTAACTTGGGGTGGCTTCGTCTTCTTCTTTTGCCAATTCCACTAATTGTTTGGG	1,27-T,C	-1.49361
TATCCAGATCTAACTTGGGGTGGCTTGGTCTTCTTCTTTTGCCAATTCCACTAATTGTTTGGG	1,27-T,G	-2.41074
AATCCAGATCTAACTTGGGGTGGCTTTATCTTCTTCTTTTGCCAATTCCACTAATTGTTTGGG	1,28-A,A	-2.87957
AATCCAGATCTAACTTGGGGTGGCTTTTTCTTCTTCTTTTGCCAATTCCACTAATTGTTTGGG	1,28-A,T	-8.5347
CATCCAGATCTAACTTGGGGTGGCTTTATCTTCTTCTTTTGCCAATTCCACTAATTGTTTGGG	1,28-C,A	-4.46594
TATCCAGATCTAACTTGGGGTGGCTTTATCTTCTTCTTTTGCCAATTCCACTAATTGTTTGGG	1,28-T,A	-3.08602
AATCCAGATCTAACTTGGGGTGGCTTTGACTTCTTCTTTTGCCAATTCCACTAATTGTTTGGG	1,29-A,A	-1.57849
AATCCAGATCTAACTTGGGGTGGCTTTGCCTTCTTCTTTTGCCAATTCCACTAATTGTTTGGG	1,29-A,C	-2.0558
AATCCAGATCTAACTTGGGGTGGCTTTGGCTTCTTCTTTTGCCAATTCCACTAATTGTTTGGG	1,29-A,G	-5.42109
CATCCAGATCTAACTTGGGGTGGCTTTGACTTCTTCTTTTGCCAATTCCACTAATTGTTTGGG	1,29-C,A	-1.87287
CATCCAGATCTAACTTGGGGTGGCTTTGGCTTCTTCTTTTGCCAATTCCACTAATTGTTTGGG	1,29-C,G	-4.74302
TATCCAGATCTAACTTGGGGTGGCTTTGACTTCTTCTTTTGCCAATTCCACTAATTGTTTGGG	1,29-T,A	-2.10804
TATCCAGATCTAACTTGGGGTGGCTTTGCCTTCTTCTTTTGCCAATTCCACTAATTGTTTGGG	1,29-T,C	-2.34905
AATCCAGATCTAACTTGGGGTGGCTTTGTATTCTTCTTTTGCCAATTCCACTAATTGTTTGGG	1,30-A,A	-3.19708
AATCCAGATCTAACTTGGGGTGGCTTTGTGTTCTTCTTTTGCCAATTCCACTAATTGTTTGGG	1,30-A,G	-1.72846
AATCCAGATCTAACTTGGGGTGGCTTTGTTTTCTTCTTTTGCCAATTCCACTAATTGTTTGGG	1,30-A,T	-3.30096
CATCCAGATCTAACTTGGGGTGGCTTTGTATTCTTCTTTTGCCAATTCCACTAATTGTTTGGG	1,30-C,A	-4.41644
CATCCAGATCTAACTTGGGGTGGCTTTGTGTTCTTCTTTTGCCAATTCCACTAATTGTTTGGG	1,30-C,G	-4.92032
CATCCAGATCTAACTTGGGGTGGCTTTGTTTTCTTCTTTTGCCAATTCCACTAATTGTTTGGG	1,30-C,T	-3.81341
TATCCAGATCTAACTTGGGGTGGCTTTGTATTCTTCTTTTGCCAATTCCACTAATTGTTTGGG	1,30-T,A	-3.1987
TATCCAGATCTAACTTGGGGTGGCTTTGTGTTCTTCTTTTGCCAATTCCACTAATTGTTTGGG	1,30-T,G	-2.60059
TATCCAGATCTAACTTGGGGTGGCTTTGTTTTCTTCTTTTGCCAATTCCACTAATTGTTTGGG	1,30-T,T	-4.30096
AATCCAGATCTAACTTGGGGTGGCTTTGTCATCTTCTTTTGCCAATTCCACTAATTGTTTGGG	1,31-A,A	-2.47802
AATCCAGATCTAACTTGGGGTGGCTTTGTCCTCTTCTTTTGCCAATTCCACTAATTGTTTGGG	1,31-A,C	-2.43699
CATCCAGATCTAACTTGGGGTGGCTTTGTCATCTTCTTTTGCCAATTCCACTAATTGTTTGGG	1,31-C,A	-4.94465
CATCCAGATCTAACTTGGGGTGGCTTTGTCCTCTTCTTTTGCCAATTCCACTAATTGTTTGGG	1,31-C,C	-3.92359
TATCCAGATCTAACTTGGGGTGGCTTTGTCATCTTCTTTTGCCAATTCCACTAATTGTTTGGG	1,31-T,A	-2.3744
TATCCAGATCTAACTTGGGGTGGCTTTGTCCTCTTCTTTTGCCAATTCCACTAATTGTTTGGG	1,31-T,C	-3.34827
TATCCAGATCTAACTTGGGGTGGCTTTGTCGTCTTCTTTTGCCAATTCCACTAATTGTTTGGG	1,31-T,G	-4.15911
AATCCAGATCTAACTTGGGGTGGCTTTGTCTACTTCTTTTGCCAATTCCACTAATTGTTTGGG	1,32-A,A	-2.20351
AATCCAGATCTAACTTGGGGTGGCTTTGTCTCCTTCTTTTGCCAATTCCACTAATTGTTTGGG	1,32-A,C	-1.68465
AATCCAGATCTAACTTGGGGTGGCTTTGTCTGCTTCTTTTGCCAATTCCACTAATTGTTTGGG	1,32-A,G	-1.87698
CATCCAGATCTAACTTGGGGTGGCTTTGTCTACTTCTTTTGCCAATTCCACTAATTGTTTGGG	1,32-C,A	-2.67019
CATCCAGATCTAACTTGGGGTGGCTTTGTCTCCTTCTTTTGCCAATTCCACTAATTGTTTGGG	1,32-C,C	-3.65161
CATCCAGATCTAACTTGGGGTGGCTTTGTCTGCTTCTTTTGCCAATTCCACTAATTGTTTGGG	1,32-C,G	-3.01202
TATCCAGATCTAACTTGGGGTGGCTTTGTCTACTTCTTTTGCCAATTCCACTAATTGTTTGGG	1,32-T,A	-2.6546
TATCCAGATCTAACTTGGGGTGGCTTTGTCTCCTTCTTTTGCCAATTCCACTAATTGTTTGGG	1,32-T,C	-2.93251
TATCCAGATCTAACTTGGGGTGGCTTTGTCTGCTTCTTTTGCCAATTCCACTAATTGTTTGGG	1,32-T,G	-2.05303
AATCCAGATCTAACTTGGGGTGGCTTTGTCTTATTCTTTTGCCAATTCCACTAATTGTTTGGG	1,33-A,A	-5.67019
AATCCAGATCTAACTTGGGGTGGCTTTGTCTTGTTCTTTTGCCAATTCCACTAATTGTTTGGG	1,33-A,G	-8.14563
AATCCAGATCTAACTTGGGGTGGCTTTGTCTTTTTCTTTTGCCAATTCCACTAATTGTTTGGG	1,33-A,T	-5.56958
CATCCAGATCTAACTTGGGGTGGCTTTGTCTTGTTCTTTTGCCAATTCCACTAATTGTTTGGG	1,33-C,G	-4.96393
TATCCAGATCTAACTTGGGGTGGCTTTGTCTTGTTCTTTTGCCAATTCCACTAATTGTTTGGG	1,33-T,G	-5.10532
AATCCAGATCTAACTTGGGGTGGCTTTGTCTTCATCTTTTGCCAATTCCACTAATTGTTTGGG	1,34-A,A	-2.52307
AATCCAGATCTAACTTGGGGTGGCTTTGTCTTCCTCTTTTGCCAATTCCACTAATTGTTTGGG	1,34-A,C	-2.14174
AATCCAGATCTAACTTGGGGTGGCTTTGTCTTCGTCTTTTGCCAATTCCACTAATTGTTTGGG	1,34-A,G	-2.68904
CATCCAGATCTAACTTGGGGTGGCTTTGTCTTCATCTTTTGCCAATTCCACTAATTGTTTGGG	1,34-C,A	-3.24951
CATCCAGATCTAACTTGGGGTGGCTTTGTCTTCGTCTTTTGCCAATTCCACTAATTGTTTGGG	1,34-C,G	-3.83524
TATCCAGATCTAACTTGGGGTGGCTTTGTCTTCATCTTTTGCCAATTCCACTAATTGTTTGGG	1,34-T,A	-2.07857
TATCCAGATCTAACTTGGGGTGGCTTTGTCTTCCTCTTTTGCCAATTCCACTAATTGTTTGGG	1,34-T,C	-3.54256
TATCCAGATCTAACTTGGGGTGGCTTTGTCTTCGTCTTTTGCCAATTCCACTAATTGTTTGGG	1,34-T,G	-2.42705
AATCCAGATCTAACTTGGGGTGGCTTTGTCTTCTACTTTTGCCAATTCCACTAATTGTTTGGG	1,35-A,A	-2.42155
AATCCAGATCTAACTTGGGGTGGCTTTGTCTTCTCCTTTTGCCAATTCCACTAATTGTTTGGG	1,35-A,C	-2.01807
AATCCAGATCTAACTTGGGGTGGCTTTGTCTTCTGCTTTTGCCAATTCCACTAATTGTTTGGG	1,35-A,G	-1.61373
CATCCAGATCTAACTTGGGGTGGCTTTGTCTTCTCCTTTTGCCAATTCCACTAATTGTTTGGG	1,35-C,C	-4.0697
CATCCAGATCTAACTTGGGGTGGCTTTGTCTTCTGCTTTTGCCAATTCCACTAATTGTTTGGG	1,35-C,G	-3.0654
TATCCAGATCTAACTTGGGGTGGCTTTGTCTTCTCCTTTTGCCAATTCCACTAATTGTTTGGG	1,35-T,C	-3.01081
TATCCAGATCTAACTTGGGGTGGCTTTGTCTTCTGCTTTTGCCAATTCCACTAATTGTTTGGG	1,35-T,G	-3.27524
AATCCAGATCTAACTTGGGGTGGCTTTGTCTTCTTATTTTGCCAATTCCACTAATTGTTTGGG	1,36-A,A	-2.09862
AATCCAGATCTAACTTGGGGTGGCTTTGTCTTCTTGTTTTGCCAATTCCACTAATTGTTTGGG	1,36-A,G	-1.94083
AATCCAGATCTAACTTGGGGTGGCTTTGTCTTCTTTTTTTGCCAATTCCACTAATTGTTTGGG	1,36-A,T	-3.59147
CATCCAGATCTAACTTGGGGTGGCTTTGTCTTCTTATTTTGCCAATTCCACTAATTGTTTGGG	1,36-C,A	-3.60657
CATCCAGATCTAACTTGGGGTGGCTTTGTCTTCTTGTTTTGCCAATTCCACTAATTGTTTGGG	1,36-C,G	-3.46202
TATCCAGATCTAACTTGGGGTGGCTTTGTCTTCTTATTTTGCCAATTCCACTAATTGTTTGGG	1,36-T,A	-3.52913
TATCCAGATCTAACTTGGGGTGGCTTTGTCTTCTTGTTTTGCCAATTCCACTAATTGTTTGGG	1,36-T,G	-2.68562
AATCCAGATCTAACTTGGGGTGGCTTTGTCTTCTTCATTTGCCAATTCCACTAATTGTTTGGG	1,37-A,A	-2.19703
AATCCAGATCTAACTTGGGGTGGCTTTGTCTTCTTCCTTTGCCAATTCCACTAATTGTTTGGG	1,37-A,C	-2.00605
AATCCAGATCTAACTTGGGGTGGCTTTGTCTTCTTCGTTTGCCAATTCCACTAATTGTTTGGG	1,37-A,G	-1.96817
CATCCAGATCTAACTTGGGGTGGCTTTGTCTTCTTCCTTTGCCAATTCCACTAATTGTTTGGG	1,37-C,C	-4.46453
CATCCAGATCTAACTTGGGGTGGCTTTGTCTTCTTCGTTTGCCAATTCCACTAATTGTTTGGG	1,37-C,G	-2.62224
TATCCAGATCTAACTTGGGGTGGCTTTGTCTTCTTCATTTGCCAATTCCACTAATTGTTTGGG	1,37-T,A	-2.69968
TATCCAGATCTAACTTGGGGTGGCTTTGTCTTCTTCCTTTGCCAATTCCACTAATTGTTTGGG	1,37-T,C	-2.90652
TATCCAGATCTAACTTGGGGTGGCTTTGTCTTCTTCGTTTGCCAATTCCACTAATTGTTTGGG	1,37-T,G	-2.03353
AATCCAGATCTAACTTGGGGTGGCTTTGTCTTCTTCTATTGCCAATTCCACTAATTGTTTGGG	1,38-A,A	-2.81964
AATCCAGATCTAACTTGGGGTGGCTTTGTCTTCTTCTCTTGCCAATTCCACTAATTGTTTGGG	1,38-A,C	-2.28465
AATCCAGATCTAACTTGGGGTGGCTTTGTCTTCTTCTGTTGCCAATTCCACTAATTGTTTGGG	1,38-A,G	-1.47869
CATCCAGATCTAACTTGGGGTGGCTTTGTCTTCTTCTCTTGCCAATTCCACTAATTGTTTGGG	1,38-C,C	-3.81386
CATCCAGATCTAACTTGGGGTGGCTTTGTCTTCTTCTGTTGCCAATTCCACTAATTGTTTGGG	1,38-C,G	-3.45296
TATCCAGATCTAACTTGGGGTGGCTTTGTCTTCTTCTATTGCCAATTCCACTAATTGTTTGGG	1,38-T,A	-2.65466
TATCCAGATCTAACTTGGGGTGGCTTTGTCTTCTTCTCTTGCCAATTCCACTAATTGTTTGGG	1,38-T,C	-3.34827
TATCCAGATCTAACTTGGGGTGGCTTTGTCTTCTTCTGTTGCCAATTCCACTAATTGTTTGGG	1,38-T,G	-2.1405
AATCCAGATCTAACTTGGGGTGGCTTTGTCTTCTTCTTATGCCAATTCCACTAATTGTTTGGG	1,39-A,A	-2.18632
AATCCAGATCTAACTTGGGGTGGCTTTGTCTTCTTCTTCTGCCAATTCCACTAATTGTTTGGG	1,39-A,C	-2.7075
AATCCAGATCTAACTTGGGGTGGCTTTGTCTTCTTCTTGTGCCAATTCCACTAATTGTTTGGG	1,39-A,G	-1.98499
CATCCAGATCTAACTTGGGGTGGCTTTGTCTTCTTCTTATGCCAATTCCACTAATTGTTTGGG	1,39-C,A	-2.16405
CATCCAGATCTAACTTGGGGTGGCTTTGTCTTCTTCTTCTGCCAATTCCACTAATTGTTTGGG	1,39-C,C	-4.04863
CATCCAGATCTAACTTGGGGTGGCTTTGTCTTCTTCTTGTGCCAATTCCACTAATTGTTTGGG	1,39-C,G	-1.55105
TATCCAGATCTAACTTGGGGTGGCTTTGTCTTCTTCTTATGCCAATTCCACTAATTGTTTGGG	1,39-T,A	-2.16559
TATCCAGATCTAACTTGGGGTGGCTTTGTCTTCTTCTTCTGCCAATTCCACTAATTGTTTGGG	1,39-T,C	-5.19035
TATCCAGATCTAACTTGGGGTGGCTTTGTCTTCTTCTTGTGCCAATTCCACTAATTGTTTGGG	1,39-T,G	-1.82594
AATCCAGATCTAACTTGGGGTGGCTTTGTCTTCTTCTTTCGCCAATTCCACTAATTGTTTGGG	1,40-A,C	-1.96211
AATCCAGATCTAACTTGGGGTGGCTTTGTCTTCTTCTTTGGCCAATTCCACTAATTGTTTGGG	1,40-A,G	-1.40501
CATCCAGATCTAACTTGGGGTGGCTTTGTCTTCTTCTTTCGCCAATTCCACTAATTGTTTGGG	1,40-C,C	-3.00651
CATCCAGATCTAACTTGGGGTGGCTTTGTCTTCTTCTTTGGCCAATTCCACTAATTGTTTGGG	1,40-C,G	-3.27866
TATCCAGATCTAACTTGGGGTGGCTTTGTCTTCTTCTTTCGCCAATTCCACTAATTGTTTGGG	1,40-T,C	-2.08602
TATCCAGATCTAACTTGGGGTGGCTTTGTCTTCTTCTTTGGCCAATTCCACTAATTGTTTGGG	1,40-T,G	-2.29662
AATCCAGATCTAACTTGGGGTGGCTTTGTCTTCTTCTTTTACCAATTCCACTAATTGTTTGGG	1,41-A,A	-2.6809
AATCCAGATCTAACTTGGGGTGGCTTTGTCTTCTTCTTTTCCCAATTCCACTAATTGTTTGGG	1,41-A,C	-4.50259
AATCCAGATCTAACTTGGGGTGGCTTTGTCTTCTTCTTTTTCCAATTCCACTAATTGTTTGGG	1,41-A,T	-3.76409
CATCCAGATCTAACTTGGGGTGGCTTTGTCTTCTTCTTTTACCAATTCCACTAATTGTTTGGG	1,41-C,A	-4.70695
CATCCAGATCTAACTTGGGGTGGCTTTGTCTTCTTCTTTTCCCAATTCCACTAATTGTTTGGG	1,41-C,C	-5.49224
TATCCAGATCTAACTTGGGGTGGCTTTGTCTTCTTCTTTTACCAATTCCACTAATTGTTTGGG	1,41-T,A	-4.04949
TATCCAGATCTAACTTGGGGTGGCTTTGTCTTCTTCTTTTTCCAATTCCACTAATTGTTTGGG	1,41-T,T	-3.17103
AATCCAGATCTAACTTGGGGTGGCTTTGTCTTCTTCTTTTGACAATTCCACTAATTGTTTGGG	1,42-A,A	-3.03793
AATCCAGATCTAACTTGGGGTGGCTTTGTCTTCTTCTTTTGGCAATTCCACTAATTGTTTGGG	1,42-A,G	-2.81386
AATCCAGATCTAACTTGGGGTGGCTTTGTCTTCTTCTTTTGTCAATTCCACTAATTGTTTGGG	1,42-A,T	-3.18859
CATCCAGATCTAACTTGGGGTGGCTTTGTCTTCTTCTTTTGGCAATTCCACTAATTGTTTGGG	1,42-C,G	-3.83524
CATCCAGATCTAACTTGGGGTGGCTTTGTCTTCTTCTTTTGTCAATTCCACTAATTGTTTGGG	1,42-C,T	-4.47089
TATCCAGATCTAACTTGGGGTGGCTTTGTCTTCTTCTTTTGACAATTCCACTAATTGTTTGGG	1,42-T,A	-2.95673
TATCCAGATCTAACTTGGGGTGGCTTTGTCTTCTTCTTTTGTCAATTCCACTAATTGTTTGGG	1,42-T,T	-3.88052
AATCCAGATCTAACTTGGGGTGGCTTTGTCTTCTTCTTTTGCAAATTCCACTAATTGTTTGGG	1,43-A,A	-3.28392
AATCCAGATCTAACTTGGGGTGGCTTTGTCTTCTTCTTTTGCGAATTCCACTAATTGTTTGGG	1,43-A,G	-2.76409
AATCCAGATCTAACTTGGGGTGGCTTTGTCTTCTTCTTTTGCTAATTCCACTAATTGTTTGGG	1,43-A,T	-3.64991
CATCCAGATCTAACTTGGGGTGGCTTTGTCTTCTTCTTTTGCGAATTCCACTAATTGTTTGGG	1,43-C,G	-3.00605
TATCCAGATCTAACTTGGGGTGGCTTTGTCTTCTTCTTTTGCAAATTCCACTAATTGTTTGGG	1,43-T,A	-4.18081
TATCCAGATCTAACTTGGGGTGGCTTTGTCTTCTTCTTTTGCGAATTCCACTAATTGTTTGGG	1,43-T,G	-2.86195
TATCCAGATCTAACTTGGGGTGGCTTTGTCTTCTTCTTTTGCTAATTCCACTAATTGTTTGGG	1,43-T,T	-4.66902
AATCCAGATCTAACTTGGGGTGGCTTTGTCTTCTTCTTTTGCCCATTCCACTAATTGTTTGGG	1,44-A,C	-2.74777
AATCCAGATCTAACTTGGGGTGGCTTTGTCTTCTTCTTTTGCCGATTCCACTAATTGTTTGGG	1,44-A,G	-2.39027
AATCCAGATCTAACTTGGGGTGGCTTTGTCTTCTTCTTTTGCCTATTCCACTAATTGTTTGGG	1,44-A,T	-3.21213
CATCCAGATCTAACTTGGGGTGGCTTTGTCTTCTTCTTTTGCCGATTCCACTAATTGTTTGGG	1,44-C,G	-2.62207
CATCCAGATCTAACTTGGGGTGGCTTTGTCTTCTTCTTTTGCCTATTCCACTAATTGTTTGGG	1,44-C,T	-3.98902
TATCCAGATCTAACTTGGGGTGGCTTTGTCTTCTTCTTTTGCCCATTCCACTAATTGTTTGGG	1,44-T,C	-4.59101
TATCCAGATCTAACTTGGGGTGGCTTTGTCTTCTTCTTTTGCCGATTCCACTAATTGTTTGGG	1,44-T,G	-4.92621
TATCCAGATCTAACTTGGGGTGGCTTTGTCTTCTTCTTTTGCCTATTCCACTAATTGTTTGGG	1,44-T,T	-4.59147
AATCCAGATCTAACTTGGGGTGGCTTTGTCTTCTTCTTTTGCCAGTTCCACTAATTGTTTGGG	1,45-A,G	-2.65813
AATCCAGATCTAACTTGGGGTGGCTTTGTCTTCTTCTTTTGCCATTTCCACTAATTGTTTGGG	1,45-A,T	-3.82298
CATCCAGATCTAACTTGGGGTGGCTTTGTCTTCTTCTTTTGCCAGTTCCACTAATTGTTTGGG	1,45-C,G	-4.11472
CATCCAGATCTAACTTGGGGTGGCTTTGTCTTCTTCTTTTGCCATTTCCACTAATTGTTTGGG	1,45-C,T	-5.17543
TATCCAGATCTAACTTGGGGTGGCTTTGTCTTCTTCTTTTGCCAGTTCCACTAATTGTTTGGG	1,45-T,G	-2.76409
TATCCAGATCTAACTTGGGGTGGCTTTGTCTTCTTCTTTTGCCATTTCCACTAATTGTTTGGG	1,45-T,T	-4.7116
AATCCAGATCTAACTTGGGGTGGCTTTGTCTTCTTCTTTTGCCAAATCCACTAATTGTTTGGG	1,46-A,A	-2.17968
AATCCAGATCTAACTTGGGGTGGCTTTGTCTTCTTCTTTTGCCAACTCCACTAATTGTTTGGG	1,46-A,C	-2.716
AATCCAGATCTAACTTGGGGTGGCTTTGTCTTCTTCTTTTGCCAAGTCCACTAATTGTTTGGG	1,46-A,G	-2.38321
CATCCAGATCTAACTTGGGGTGGCTTTGTCTTCTTCTTTTGCCAAATCCACTAATTGTTTGGG	1,46-C,A	-2.98043
CATCCAGATCTAACTTGGGGTGGCTTTGTCTTCTTCTTTTGCCAAGTCCACTAATTGTTTGGG	1,46-C,G	-2.56475
TATCCAGATCTAACTTGGGGTGGCTTTGTCTTCTTCTTTTGCCAAATCCACTAATTGTTTGGG	1,46-T,A	-3.40477
TATCCAGATCTAACTTGGGGTGGCTTTGTCTTCTTCTTTTGCCAACTCCACTAATTGTTTGGG	1,46-T,C	-3.22352
TATCCAGATCTAACTTGGGGTGGCTTTGTCTTCTTCTTTTGCCAAGTCCACTAATTGTTTGGG	1,46-T,G	-6.3041
AATCCAGATCTAACTTGGGGTGGCTTTGTCTTCTTCTTTTGCCAATACCACTAATTGTTTGGG	1,47-A,A	-2.51494
AATCCAGATCTAACTTGGGGTGGCTTTGTCTTCTTCTTTTGCCAATCCCACTAATTGTTTGGG	1,47-A,C	-3.32041
AATCCAGATCTAACTTGGGGTGGCTTTGTCTTCTTCTTTTGCCAATGCCACTAATTGTTTGGG	1,47-A,G	-5.26718
CATCCAGATCTAACTTGGGGTGGCTTTGTCTTCTTCTTTTGCCAATACCACTAATTGTTTGGG	1,47-C,A	-3.03953
CATCCAGATCTAACTTGGGGTGGCTTTGTCTTCTTCTTTTGCCAATCCCACTAATTGTTTGGG	1,47-C,C	-3.97568
CATCCAGATCTAACTTGGGGTGGCTTTGTCTTCTTCTTTTGCCAATGCCACTAATTGTTTGGG	1,47-C,G	-6.0509
TATCCAGATCTAACTTGGGGTGGCTTTGTCTTCTTCTTTTGCCAATACCACTAATTGTTTGGG	1,47-T,A	-3.00605
TATCCAGATCTAACTTGGGGTGGCTTTGTCTTCTTCTTTTGCCAATGCCACTAATTGTTTGGG	1,47-T,G	-11.9229
AATCCAGATCTAACTTGGGGTGGCTTTGTCTTCTTCTTTTGCCAATTACACTAATTGTTTGGG	1,48-A,A	-4.31429
AATCCAGATCTAACTTGGGGTGGCTTTGTCTTCTTCTTTTGCCAATTGCACTAATTGTTTGGG	1,48-A,G	-3.76233
AATCCAGATCTAACTTGGGGTGGCTTTGTCTTCTTCTTTTGCCAATTTCACTAATTGTTTGGG	1,48-A,T	-6.29974
CATCCAGATCTAACTTGGGGTGGCTTTGTCTTCTTCTTTTGCCAATTACACTAATTGTTTGGG	1,48-C,A	-5.06915
CATCCAGATCTAACTTGGGGTGGCTTTGTCTTCTTCTTTTGCCAATTGCACTAATTGTTTGGG	1,48-C,G	-5.12153
CATCCAGATCTAACTTGGGGTGGCTTTGTCTTCTTCTTTTGCCAATTTCACTAATTGTTTGGG	1,48-C,T	-4.65466
TATCCAGATCTAACTTGGGGTGGCTTTGTCTTCTTCTTTTGCCAATTACACTAATTGTTTGGG	1,48-T,A	-3.83613
TATCCAGATCTAACTTGGGGTGGCTTTGTCTTCTTCTTTTGCCAATTGCACTAATTGTTTGGG	1,48-T,G	-4.15966
AATCCAGATCTAACTTGGGGTGGCTTTGTCTTCTTCTTTTGCCAATTCAACTAATTGTTTGGG	1,49-A,A	-2.06774
AATCCAGATCTAACTTGGGGTGGCTTTGTCTTCTTCTTTTGCCAATTCGACTAATTGTTTGGG	1,49-A,G	-0.963552
AATCCAGATCTAACTTGGGGTGGCTTTGTCTTCTTCTTTTGCCAATTCTACTAATTGTTTGGG	1,49-A,T	-2.68263
CATCCAGATCTAACTTGGGGTGGCTTTGTCTTCTTCTTTTGCCAATTCAACTAATTGTTTGGG	1,49-C,A	-4.10521
CATCCAGATCTAACTTGGGGTGGCTTTGTCTTCTTCTTTTGCCAATTCGACTAATTGTTTGGG	1,49-C,G	-2.41644
CATCCAGATCTAACTTGGGGTGGCTTTGTCTTCTTCTTTTGCCAATTCTACTAATTGTTTGGG	1,49-C,T	-4.02161
TATCCAGATCTAACTTGGGGTGGCTTTGTCTTCTTCTTTTGCCAATTCAACTAATTGTTTGGG	1,49-T,A	-2.0697
TATCCAGATCTAACTTGGGGTGGCTTTGTCTTCTTCTTTTGCCAATTCGACTAATTGTTTGGG	1,49-T,G	-3.50855
TATCCAGATCTAACTTGGGGTGGCTTTGTCTTCTTCTTTTGCCAATTCTACTAATTGTTTGGG	1,49-T,T	-3.70269
AATCCAGATCTAACTTGGGGTGGCTTTGTCTTCTTCTTTTGCCAATTCCGCTAATTGTTTGGG	1,50-A,G	-2.55233
AATCCAGATCTAACTTGGGGTGGCTTTGTCTTCTTCTTTTGCCAATTCCTCTAATTGTTTGGG	1,50-A,T	-5.46548
CATCCAGATCTAACTTGGGGTGGCTTTGTCTTCTTCTTTTGCCAATTCCGCTAATTGTTTGGG	1,50-C,G	-3.18662
TATCCAGATCTAACTTGGGGTGGCTTTGTCTTCTTCTTTTGCCAATTCCGCTAATTGTTTGGG	1,50-T,G	-3.50105
AATCCAGATCTAACTTGGGGTGGCTTTGTCTTCTTCTTTTGCCAATTCCAGTAATTGTTTGGG	1,51-A,G	-2.23996
AATCCAGATCTAACTTGGGGTGGCTTTGTCTTCTTCTTTTGCCAATTCCATTAATTGTTTGGG	1,51-A,T	-3.03358
CATCCAGATCTAACTTGGGGTGGCTTTGTCTTCTTCTTTTGCCAATTCCAGTAATTGTTTGGG	1,51-C,G	-3.17031
CATCCAGATCTAACTTGGGGTGGCTTTGTCTTCTTCTTTTGCCAATTCCATTAATTGTTTGGG	1,51-C,T	-3.76409
TATCCAGATCTAACTTGGGGTGGCTTTGTCTTCTTCTTTTGCCAATTCCAATAATTGTTTGGG	1,51-T,A	-4.28742
TATCCAGATCTAACTTGGGGTGGCTTTGTCTTCTTCTTTTGCCAATTCCAGTAATTGTTTGGG	1,51-T,G	-3.14226
TATCCAGATCTAACTTGGGGTGGCTTTGTCTTCTTCTTTTGCCAATTCCATTAATTGTTTGGG	1,51-T,T	-4.07355
AATCCAGATCTAACTTGGGGTGGCTTTGTCTTCTTCTTTTGCCAATTCCACAAATTGTTTGGG	1,52-A,A	-2.29554
AATCCAGATCTAACTTGGGGTGGCTTTGTCTTCTTCTTTTGCCAATTCCACCAATTGTTTGGG	1,52-A,C	-1.28765
AATCCAGATCTAACTTGGGGTGGCTTTGTCTTCTTCTTTTGCCAATTCCACGAATTGTTTGGG	1,52-A,G	-1.67054
CATCCAGATCTAACTTGGGGTGGCTTTGTCTTCTTCTTTTGCCAATTCCACAAATTGTTTGGG	1,52-C,A	-3.27133
CATCCAGATCTAACTTGGGGTGGCTTTGTCTTCTTCTTTTGCCAATTCCACCAATTGTTTGGG	1,52-C,C	-1.584
CATCCAGATCTAACTTGGGGTGGCTTTGTCTTCTTCTTTTGCCAATTCCACGAATTGTTTGGG	1,52-C,G	-3.00605
TATCCAGATCTAACTTGGGGTGGCTTTGTCTTCTTCTTTTGCCAATTCCACAAATTGTTTGGG	1,52-T,A	-2.69009
TATCCAGATCTAACTTGGGGTGGCTTTGTCTTCTTCTTTTGCCAATTCCACCAATTGTTTGGG	1,52-T,C	-2.42705
TATCCAGATCTAACTTGGGGTGGCTTTGTCTTCTTCTTTTGCCAATTCCACGAATTGTTTGGG	1,52-T,G	-2.41644
AATCCAGATCTAACTTGGGGTGGCTTTGTCTTCTTCTTTTGCCAATTCCACTCATTGTTTGGG	1,53-A,C	-3.31429
AATCCAGATCTAACTTGGGGTGGCTTTGTCTTCTTCTTTTGCCAATTCCACTGATTGTTTGGG	1,53-A,G	-2.05782
AATCCAGATCTAACTTGGGGTGGCTTTGTCTTCTTCTTTTGCCAATTCCACTTATTGTTTGGG	1,53-A,T	-1.98421
CATCCAGATCTAACTTGGGGTGGCTTTGTCTTCTTCTTTTGCCAATTCCACTCATTGTTTGGG	1,53-C,C	-3.83148
CATCCAGATCTAACTTGGGGTGGCTTTGTCTTCTTCTTTTGCCAATTCCACTGATTGTTTGGG	1,53-C,G	-3.27133
CATCCAGATCTAACTTGGGGTGGCTTTGTCTTCTTCTTTTGCCAATTCCACTTATTGTTTGGG	1,53-C,T	-3.26239
TATCCAGATCTAACTTGGGGTGGCTTTGTCTTCTTCTTTTGCCAATTCCACTCATTGTTTGGG	1,53-T,C	-4.46594
TATCCAGATCTAACTTGGGGTGGCTTTGTCTTCTTCTTTTGCCAATTCCACTGATTGTTTGGG	1,53-T,G	-2.84218
TATCCAGATCTAACTTGGGGTGGCTTTGTCTTCTTCTTTTGCCAATTCCACTTATTGTTTGGG	1,53-T,T	-2.44216
AATCCAGATCTAACTTGGGGTGGCTTTGTCTTCTTCTTTTGCCAATTCCACTACTTGTTTGGG	1,54-A,C	-2.42107
AATCCAGATCTAACTTGGGGTGGCTTTGTCTTCTTCTTTTGCCAATTCCACTAGTTGTTTGGG	1,54-A,G	-2.70649
AATCCAGATCTAACTTGGGGTGGCTTTGTCTTCTTCTTTTGCCAATTCCACTATTTGTTTGGG	1,54-A,T	-3.12468
CATCCAGATCTAACTTGGGGTGGCTTTGTCTTCTTCTTTTGCCAATTCCACTACTTGTTTGGG	1,54-C,C	-3.87957
CATCCAGATCTAACTTGGGGTGGCTTTGTCTTCTTCTTTTGCCAATTCCACTATTTGTTTGGG	1,54-C,T	-3.33274
TATCCAGATCTAACTTGGGGTGGCTTTGTCTTCTTCTTTTGCCAATTCCACTACTTGTTTGGG	1,54-T,C	-2.12595
TATCCAGATCTAACTTGGGGTGGCTTTGTCTTCTTCTTTTGCCAATTCCACTAGTTGTTTGGG	1,54-T,G	-4.59101
TATCCAGATCTAACTTGGGGTGGCTTTGTCTTCTTCTTTTGCCAATTCCACTATTTGTTTGGG	1,54-T,T	-3.42109
AATCCAGATCTAACTTGGGGTGGCTTTGTCTTCTTCTTTTGCCAATTCCACTAAATGTTTGGG	1,55-A,A	-1.96596
AATCCAGATCTAACTTGGGGTGGCTTTGTCTTCTTCTTTTGCCAATTCCACTAACTGTTTGGG	1,55-A,C	-1.80997
AATCCAGATCTAACTTGGGGTGGCTTTGTCTTCTTCTTTTGCCAATTCCACTAAGTGTTTGGG	1,55-A,G	-3.7116
CATCCAGATCTAACTTGGGGTGGCTTTGTCTTCTTCTTTTGCCAATTCCACTAAATGTTTGGG	1,55-C,A	-2.88592
CATCCAGATCTAACTTGGGGTGGCTTTGTCTTCTTCTTTTGCCAATTCCACTAACTGTTTGGG	1,55-C,C	-4.11404
TATCCAGATCTAACTTGGGGTGGCTTTGTCTTCTTCTTTTGCCAATTCCACTAAATGTTTGGG	1,55-T,A	-1.95673
TATCCAGATCTAACTTGGGGTGGCTTTGTCTTCTTCTTTTGCCAATTCCACTAACTGTTTGGG	1,55-T,C	-2.37496
TATCCAGATCTAACTTGGGGTGGCTTTGTCTTCTTCTTTTGCCAATTCCACTAAGTGTTTGGG	1,55-T,G	-3.88592
AATCCAGATCTAACTTGGGGTGGCTTTGTCTTCTTCTTTTGCCAATTCCACTAATAGTTTGGG	1,56-A,A	-3.27924
AATCCAGATCTAACTTGGGGTGGCTTTGTCTTCTTCTTTTGCCAATTCCACTAATCGTTTGGG	1,56-A,C	-2.03711
AATCCAGATCTAACTTGGGGTGGCTTTGTCTTCTTCTTTTGCCAATTCCACTAATGGTTTGGG	1,56-A,G	-2.44044
CATCCAGATCTAACTTGGGGTGGCTTTGTCTTCTTCTTTTGCCAATTCCACTAATAGTTTGGG	1,56-C,A	-3.96956
CATCCAGATCTAACTTGGGGTGGCTTTGTCTTCTTCTTTTGCCAATTCCACTAATCGTTTGGG	1,56-C,C	-3.24951
CATCCAGATCTAACTTGGGGTGGCTTTGTCTTCTTCTTTTGCCAATTCCACTAATGGTTTGGG	1,56-C,G	-3.63856
TATCCAGATCTAACTTGGGGTGGCTTTGTCTTCTTCTTTTGCCAATTCCACTAATAGTTTGGG	1,56-T,A	-3.19705
TATCCAGATCTAACTTGGGGTGGCTTTGTCTTCTTCTTTTGCCAATTCCACTAATCGTTTGGG	1,56-T,C	-2.59147
TATCCAGATCTAACTTGGGGTGGCTTTGTCTTCTTCTTTTGCCAATTCCACTAATGGTTTGGG	1,56-T,G	-2.72178
AATCCAGATCTAACTTGGGGTGGCTTTGTCTTCTTCTTTTGCCAATTCCACTAATTATTTGGG	1,57-A,A	-2.11922
AATCCAGATCTAACTTGGGGTGGCTTTGTCTTCTTCTTTTGCCAATTCCACTAATTCTTTGGG	1,57-A,C	-2.7116
AATCCAGATCTAACTTGGGGTGGCTTTGTCTTCTTCTTTTGCCAATTCCACTAATTTTTTGGG	1,57-A,T	-3.60539
CATCCAGATCTAACTTGGGGTGGCTTTGTCTTCTTCTTTTGCCAATTCCACTAATTATTTGGG	1,57-C,A	-3.47171
TATCCAGATCTAACTTGGGGTGGCTTTGTCTTCTTCTTTTGCCAATTCCACTAATTATTTGGG	1,57-T,A	-2.50201
TATCCAGATCTAACTTGGGGTGGCTTTGTCTTCTTCTTTTGCCAATTCCACTAATTTTTTGGG	1,57-T,T	-2.9177
AATCCAGATCTAACTTGGGGTGGCTTTGTCTTCTTCTTTTGCCAATTCCACTAATTGATTGGG	1,58-A,A	-2.24211
AATCCAGATCTAACTTGGGGTGGCTTTGTCTTCTTCTTTTGCCAATTCCACTAATTGCTTGGG	1,58-A,C	-2.53383
AATCCAGATCTAACTTGGGGTGGCTTTGTCTTCTTCTTTTGCCAATTCCACTAATTGGTTGGG	1,58-A,G	-3.38839
CATCCAGATCTAACTTGGGGTGGCTTTGTCTTCTTCTTTTGCCAATTCCACTAATTGATTGGG	1,58-C,A	-3.46453
CATCCAGATCTAACTTGGGGTGGCTTTGTCTTCTTCTTTTGCCAATTCCACTAATTGCTTGGG	1,58-C,C	-2.95701
CATCCAGATCTAACTTGGGGTGGCTTTGTCTTCTTCTTTTGCCAATTCCACTAATTGGTTGGG	1,58-C,G	-4.63999
TATCCAGATCTAACTTGGGGTGGCTTTGTCTTCTTCTTTTGCCAATTCCACTAATTGATTGGG	1,58-T,A	-2.47089
TATCCAGATCTAACTTGGGGTGGCTTTGTCTTCTTCTTTTGCCAATTCCACTAATTGCTTGGG	1,58-T,C	-2.97908
TATCCAGATCTAACTTGGGGTGGCTTTGTCTTCTTCTTTTGCCAATTCCACTAATTGGTTGGG	1,58-T,G	-3.50105
AATCCAGATCTAACTTGGGGTGGCTTTGTCTTCTTCTTTTGCCAATTCCACTAATTGTATGGG	1,59-A,A	-2.95723
AATCCAGATCTAACTTGGGGTGGCTTTGTCTTCTTCTTTTGCCAATTCCACTAATTGTCTGGG	1,59-A,C	-2.21928
AATCCAGATCTAACTTGGGGTGGCTTTGTCTTCTTCTTTTGCCAATTCCACTAATTGTGTGGG	1,59-A,G	-3.36265
CATCCAGATCTAACTTGGGGTGGCTTTGTCTTCTTCTTTTGCCAATTCCACTAATTGTATGGG	1,59-C,A	-4.46453
CATCCAGATCTAACTTGGGGTGGCTTTGTCTTCTTCTTTTGCCAATTCCACTAATTGTCTGGG	1,59-C,C	-4.30455
CATCCAGATCTAACTTGGGGTGGCTTTGTCTTCTTCTTTTGCCAATTCCACTAATTGTGTGGG	1,59-C,G	-3.88052
TATCCAGATCTAACTTGGGGTGGCTTTGTCTTCTTCTTTTGCCAATTCCACTAATTGTATGGG	1,59-T,A	-9.77271
TATCCAGATCTAACTTGGGGTGGCTTTGTCTTCTTCTTTTGCCAATTCCACTAATTGTCTGGG	1,59-T,C	-3.55859
TATCCAGATCTAACTTGGGGTGGCTTTGTCTTCTTCTTTTGCCAATTCCACTAATTGTGTGGG	1,59-T,G	-3.32798
AATCCAGATCTAACTTGGGGTGGCTTTGTCTTCTTCTTTTGCCAATTCCACTAATTGTTCGGG	1,60-A,C	-3.23681
AATCCAGATCTAACTTGGGGTGGCTTTGTCTTCTTCTTTTGCCAATTCCACTAATTGTTGGGG	1,60-A,G	-2.38858
CATCCAGATCTAACTTGGGGTGGCTTTGTCTTCTTCTTTTGCCAATTCCACTAATTGTTCGGG	1,60-C,C	-4.0697
TATCCAGATCTAACTTGGGGTGGCTTTGTCTTCTTCTTTTGCCAATTCCACTAATTGTTAGGG	1,60-T,A	-6.35789
TATCCAGATCTAACTTGGGGTGGCTTTGTCTTCTTCTTTTGCCAATTCCACTAATTGTTCGGG	1,60-T,C	-4.42109
TATCCAGATCTAACTTGGGGTGGCTTTGTCTTCTTCTTTTGCCAATTCCACTAATTGTTGGGG	1,60-T,G	-4.22844
AATCCAGATCTAACTTGGGGTGGCTTTGTCTTCTTCTTTTGCCAATTCCACTAATTGTTTAGG	1,61-A,A	-4.19035
AATCCAGATCTAACTTGGGGTGGCTTTGTCTTCTTCTTTTGCCAATTCCACTAATTGTTTCGG	1,61-A,C	-3.27459
AATCCAGATCTAACTTGGGGTGGCTTTGTCTTCTTCTTTTGCCAATTCCACTAATTGTTTTGG	1,61-A,T	-2.85558
CATCCAGATCTAACTTGGGGTGGCTTTGTCTTCTTCTTTTGCCAATTCCACTAATTGTTTAGG	1,61-C,A	-4.76233
CATCCAGATCTAACTTGGGGTGGCTTTGTCTTCTTCTTTTGCCAATTCCACTAATTGTTTCGG	1,61-C,C	-3.41346
CATCCAGATCTAACTTGGGGTGGCTTTGTCTTCTTCTTTTGCCAATTCCACTAATTGTTTTGG	1,61-C,T	-3.34905
TATCCAGATCTAACTTGGGGTGGCTTTGTCTTCTTCTTTTGCCAATTCCACTAATTGTTTAGG	1,61-T,A	-4.64454
TATCCAGATCTAACTTGGGGTGGCTTTGTCTTCTTCTTTTGCCAATTCCACTAATTGTTTCGG	1,61-T,C	-3.03353
TATCCAGATCTAACTTGGGGTGGCTTTGTCTTCTTCTTTTGCCAATTCCACTAATTGTTTTGG	1,61-T,T	-3.94866
AATCCAGATCTAACTTGGGGTGGCTTTGTCTTCTTCTTTTGCCAATTCCACTAATTGTTTGAG	1,62-A,A	-2.67136
AATCCAGATCTAACTTGGGGTGGCTTTGTCTTCTTCTTTTGCCAATTCCACTAATTGTTTGCG	1,62-A,C	-3.42109
AATCCAGATCTAACTTGGGGTGGCTTTGTCTTCTTCTTTTGCCAATTCCACTAATTGTTTGTG	1,62-A,T	-3.466
CATCCAGATCTAACTTGGGGTGGCTTTGTCTTCTTCTTTTGCCAATTCCACTAATTGTTTGAG	1,62-C,A	-3.84063
CATCCAGATCTAACTTGGGGTGGCTTTGTCTTCTTCTTTTGCCAATTCCACTAATTGTTTGCG	1,62-C,C	-3.49501
CATCCAGATCTAACTTGGGGTGGCTTTGTCTTCTTCTTTTGCCAATTCCACTAATTGTTTGTG	1,62-C,T	-6.79514
TATCCAGATCTAACTTGGGGTGGCTTTGTCTTCTTCTTTTGCCAATTCCACTAATTGTTTGAG	1,62-T,A	-3.48248
TATCCAGATCTAACTTGGGGTGGCTTTGTCTTCTTCTTTTGCCAATTCCACTAATTGTTTGCG	1,62-T,C	-4.17008
TATCCAGATCTAACTTGGGGTGGCTTTGTCTTCTTCTTTTGCCAATTCCACTAATTGTTTGTG	1,62-T,T	-3.66596
AATCCAGATCTAACTTGGGGTGGCTTTGTCTTCTTCTTTTGCCAATTCCACTAATTGTTTGGA	1,63-A,A	-6.89337
AATCCAGATCTAACTTGGGGTGGCTTTGTCTTCTTCTTTTGCCAATTCCACTAATTGTTTGGT	1,63-A,T	-6.63856
GCACCAGATCTAACTTGGGGTGGCTTTGTCTTCTTCTTTTGCCAATTCCACTAATTGTTTGGG	2,3-C,A	0.256984
GCCCCAGATCTAACTTGGGGTGGCTTTGTCTTCTTCTTTTGCCAATTCCACTAATTGTTTGGG	2,3-C,C	1.29481
GCGCCAGATCTAACTTGGGGTGGCTTTGTCTTCTTCTTTTGCCAATTCCACTAATTGTTTGGG	2,3-C,G	-0.426367
GGACCAGATCTAACTTGGGGTGGCTTTGTCTTCTTCTTTTGCCAATTCCACTAATTGTTTGGG	2,3-G,A	-0.22352
GGCCCAGATCTAACTTGGGGTGGCTTTGTCTTCTTCTTTTGCCAATTCCACTAATTGTTTGGG	2,3-G,C	-0.65889
GGGCCAGATCTAACTTGGGGTGGCTTTGTCTTCTTCTTTTGCCAATTCCACTAATTGTTTGGG	2,3-G,G	2.02069
GTACCAGATCTAACTTGGGGTGGCTTTGTCTTCTTCTTTTGCCAATTCCACTAATTGTTTGGG	2,3-T,A	0.820875
GTCCCAGATCTAACTTGGGGTGGCTTTGTCTTCTTCTTTTGCCAATTCCACTAATTGTTTGGG	2,3-T,C	1.14831
GTGCCAGATCTAACTTGGGGTGGCTTTGTCTTCTTCTTTTGCCAATTCCACTAATTGTTTGGG	2,3-T,G	0.272175
GCTACAGATCTAACTTGGGGTGGCTTTGTCTTCTTCTTTTGCCAATTCCACTAATTGTTTGGG	2,4-C,A	-1.6937
GCTTCAGATCTAACTTGGGGTGGCTTTGTCTTCTTCTTTTGCCAATTCCACTAATTGTTTGGG	2,4-C,T	0.623474
GGTACAGATCTAACTTGGGGTGGCTTTGTCTTCTTCTTTTGCCAATTCCACTAATTGTTTGGG	2,4-G,A	0.495992
GGTGCAGATCTAACTTGGGGTGGCTTTGTCTTCTTCTTTTGCCAATTCCACTAATTGTTTGGG	2,4-G,G	1.19089
GGTTCAGATCTAACTTGGGGTGGCTTTGTCTTCTTCTTTTGCCAATTCCACTAATTGTTTGGG	2,4-G,T	0.622245
GTTGCAGATCTAACTTGGGGTGGCTTTGTCTTCTTCTTTTGCCAATTCCACTAATTGTTTGGG	2,4-T,G	-0.699683
GTTTCAGATCTAACTTGGGGTGGCTTTGTCTTCTTCTTTTGCCAATTCCACTAATTGTTTGGG	2,4-T,T	0.60593
GCTCAAGATCTAACTTGGGGTGGCTTTGTCTTCTTCTTTTGCCAATTCCACTAATTGTTTGGG	2,5-C,A	0.235912
GCTCGAGATCTAACTTGGGGTGGCTTTGTCTTCTTCTTTTGCCAATTCCACTAATTGTTTGGG	2,5-C,G	1.1428
GCTCTAGATCTAACTTGGGGTGGCTTTGTCTTCTTCTTTTGCCAATTCCACTAATTGTTTGGG	2,5-C,T	-0.504008
GGTCAAGATCTAACTTGGGGTGGCTTTGTCTTCTTCTTTTGCCAATTCCACTAATTGTTTGGG	2,5-G,A	1.35339
GGTCGAGATCTAACTTGGGGTGGCTTTGTCTTCTTCTTTTGCCAATTCCACTAATTGTTTGGG	2,5-G,G	1.66162
GGTCTAGATCTAACTTGGGGTGGCTTTGTCTTCTTCTTTTGCCAATTCCACTAATTGTTTGGG	2,5-G,T	-3.69
GTTCAAGATCTAACTTGGGGTGGCTTTGTCTTCTTCTTTTGCCAATTCCACTAATTGTTTGGG	2,5-T,A	-0.436649
GTTCGAGATCTAACTTGGGGTGGCTTTGTCTTCTTCTTTTGCCAATTCCACTAATTGTTTGGG	2,5-T,G	1.45393
GTTCTAGATCTAACTTGGGGTGGCTTTGTCTTCTTCTTTTGCCAATTCCACTAATTGTTTGGG	2,5-T,T	-3.0376
GCTCCCGATCTAACTTGGGGTGGCTTTGTCTTCTTCTTTTGCCAATTCCACTAATTGTTTGGG	2,6-C,C	0.908337
GCTCCGGATCTAACTTGGGGTGGCTTTGTCTTCTTCTTTTGCCAATTCCACTAATTGTTTGGG	2,6-C,G	1.16907
GCTCCTGATCTAACTTGGGGTGGCTTTGTCTTCTTCTTTTGCCAATTCCACTAATTGTTTGGG	2,6-C,T	-0.262346
GGTCCCGATCTAACTTGGGGTGGCTTTGTCTTCTTCTTTTGCCAATTCCACTAATTGTTTGGG	2,6-G,C	0.730457
GGTCCGGATCTAACTTGGGGTGGCTTTGTCTTCTTCTTTTGCCAATTCCACTAATTGTTTGGG	2,6-G,G	-0.54665
GGTCCTGATCTAACTTGGGGTGGCTTTGTCTTCTTCTTTTGCCAATTCCACTAATTGTTTGGG	2,6-G,T	1.12574
GTTCCCGATCTAACTTGGGGTGGCTTTGTCTTCTTCTTTTGCCAATTCCACTAATTGTTTGGG	2,6-T,C	0.166005
GTTCCGGATCTAACTTGGGGTGGCTTTGTCTTCTTCTTTTGCCAATTCCACTAATTGTTTGGG	2,6-T,G	0.0616094
GTTCCTGATCTAACTTGGGGTGGCTTTGTCTTCTTCTTTTGCCAATTCCACTAATTGTTTGGG	2,6-T,T	0.0294661
GCTCCAAATCTAACTTGGGGTGGCTTTGTCTTCTTCTTTTGCCAATTCCACTAATTGTTTGGG	2,7-C,A	0.0102643
GCTCCACATCTAACTTGGGGTGGCTTTGTCTTCTTCTTTTGCCAATTCCACTAATTGTTTGGG	2,7-C,C	0.695344
GCTCCATATCTAACTTGGGGTGGCTTTGTCTTCTTCTTTTGCCAATTCCACTAATTGTTTGGG	2,7-C,T	-4.63832
GGTCCAAATCTAACTTGGGGTGGCTTTGTCTTCTTCTTTTGCCAATTCCACTAATTGTTTGGG	2,7-G,A	-1.68465
GGTCCACATCTAACTTGGGGTGGCTTTGTCTTCTTCTTTTGCCAATTCCACTAATTGTTTGGG	2,7-G,C	0.10677
GGTCCATATCTAACTTGGGGTGGCTTTGTCTTCTTCTTTTGCCAATTCCACTAATTGTTTGGG	2,7-G,T	0.55784
GTTCCAAATCTAACTTGGGGTGGCTTTGTCTTCTTCTTTTGCCAATTCCACTAATTGTTTGGG	2,7-T,A	0.506394
GTTCCACATCTAACTTGGGGTGGCTTTGTCTTCTTCTTTTGCCAATTCCACTAATTGTTTGGG	2,7-T,C	0.443224
GTTCCATATCTAACTTGGGGTGGCTTTGTCTTCTTCTTTTGCCAATTCCACTAATTGTTTGGG	2,7-T,T	-0.404773
GCTCCAGCTCTAACTTGGGGTGGCTTTGTCTTCTTCTTTTGCCAATTCCACTAATTGTTTGGG	2,8-C,C	-0.639561
GCTCCAGGTCTAACTTGGGGTGGCTTTGTCTTCTTCTTTTGCCAATTCCACTAATTGTTTGGG	2,8-C,G	-0.678246
GCTCCAGTTCTAACTTGGGGTGGCTTTGTCTTCTTCTTTTGCCAATTCCACTAATTGTTTGGG	2,8-C,T	-0.791564
GGTCCAGCTCTAACTTGGGGTGGCTTTGTCTTCTTCTTTTGCCAATTCCACTAATTGTTTGGG	2,8-G,C	1.08095
GGTCCAGGTCTAACTTGGGGTGGCTTTGTCTTCTTCTTTTGCCAATTCCACTAATTGTTTGGG	2,8-G,G	-1.32898
GGTCCAGTTCTAACTTGGGGTGGCTTTGTCTTCTTCTTTTGCCAATTCCACTAATTGTTTGGG	2,8-G,T	0.584802
GTTCCAGCTCTAACTTGGGGTGGCTTTGTCTTCTTCTTTTGCCAATTCCACTAATTGTTTGGG	2,8-T,C	0.295999
GTTCCAGGTCTAACTTGGGGTGGCTTTGTCTTCTTCTTTTGCCAATTCCACTAATTGTTTGGG	2,8-T,G	2.03834
GCTCCAGAACTAACTTGGGGTGGCTTTGTCTTCTTCTTTTGCCAATTCCACTAATTGTTTGGG	2,9-C,A	-0.448564
GCTCCAGACCTAACTTGGGGTGGCTTTGTCTTCTTCTTTTGCCAATTCCACTAATTGTTTGGG	2,9-C,C	-0.00605068
GCTCCAGAGCTAACTTGGGGTGGCTTTGTCTTCTTCTTTTGCCAATTCCACTAATTGTTTGGG	2,9-C,G	-1.03353
GGTCCAGAACTAACTTGGGGTGGCTTTGTCTTCTTCTTTTGCCAATTCCACTAATTGTTTGGG	2,9-G,A	1.45833
GGTCCAGACCTAACTTGGGGTGGCTTTGTCTTCTTCTTTTGCCAATTCCACTAATTGTTTGGG	2,9-G,C	0.743971
GGTCCAGAGCTAACTTGGGGTGGCTTTGTCTTCTTCTTTTGCCAATTCCACTAATTGTTTGGG	2,9-G,G	0.917155
GTTCCAGAACTAACTTGGGGTGGCTTTGTCTTCTTCTTTTGCCAATTCCACTAATTGTTTGGG	2,9-T,A	0.576589
GTTCCAGACCTAACTTGGGGTGGCTTTGTCTTCTTCTTTTGCCAATTCCACTAATTGTTTGGG	2,9-T,C	-0.469636
GTTCCAGAGCTAACTTGGGGTGGCTTTGTCTTCTTCTTTTGCCAATTCCACTAATTGTTTGGG	2,9-T,G	0.873364
GCTCCAGATATAACTTGGGGTGGCTTTGTCTTCTTCTTTTGCCAATTCCACTAATTGTTTGGG	2,10-C,A	0.128997
GCTCCAGATGTAACTTGGGGTGGCTTTGTCTTCTTCTTTTGCCAATTCCACTAATTGTTTGGG	2,10-C,G	-0.0991601
GCTCCAGATTTAACTTGGGGTGGCTTTGTCTTCTTCTTTTGCCAATTCCACTAATTGTTTGGG	2,10-C,T	-1.34047
GGTCCAGATATAACTTGGGGTGGCTTTGTCTTCTTCTTTTGCCAATTCCACTAATTGTTTGGG	2,10-G,A	0.956966
GGTCCAGATGTAACTTGGGGTGGCTTTGTCTTCTTCTTTTGCCAATTCCACTAATTGTTTGGG	2,10-G,G	-0.0533201
GGTCCAGATTTAACTTGGGGTGGCTTTGTCTTCTTCTTTTGCCAATTCCACTAATTGTTTGGG	2,10-G,T	0.998895
GTTCCAGATATAACTTGGGGTGGCTTTGTCTTCTTCTTTTGCCAATTCCACTAATTGTTTGGG	2,10-T,A	-0.35176
GTTCCAGATGTAACTTGGGGTGGCTTTGTCTTCTTCTTTTGCCAATTCCACTAATTGTTTGGG	2,10-T,G	-1.29656
GTTCCAGATTTAACTTGGGGTGGCTTTGTCTTCTTCTTTTGCCAATTCCACTAATTGTTTGGG	2,10-T,T	1.01026
GCTCCAGATCAAACTTGGGGTGGCTTTGTCTTCTTCTTTTGCCAATTCCACTAATTGTTTGGG	2,11-C,A	-0.715998
GCTCCAGATCCAACTTGGGGTGGCTTTGTCTTCTTCTTTTGCCAATTCCACTAATTGTTTGGG	2,11-C,C	0.454415
GCTCCAGATCGAACTTGGGGTGGCTTTGTCTTCTTCTTTTGCCAATTCCACTAATTGTTTGGG	2,11-C,G	-0.44216
GGTCCAGATCAAACTTGGGGTGGCTTTGTCTTCTTCTTTTGCCAATTCCACTAATTGTTTGGG	2,11-G,A	-0.682558
GGTCCAGATCCAACTTGGGGTGGCTTTGTCTTCTTCTTTTGCCAATTCCACTAATTGTTTGGG	2,11-G,C	1.27773
GGTCCAGATCGAACTTGGGGTGGCTTTGTCTTCTTCTTTTGCCAATTCCACTAATTGTTTGGG	2,11-G,G	0.868418
GTTCCAGATCAAACTTGGGGTGGCTTTGTCTTCTTCTTTTGCCAATTCCACTAATTGTTTGGG	2,11-T,A	-1.02161
GTTCCAGATCCAACTTGGGGTGGCTTTGTCTTCTTCTTTTGCCAATTCCACTAATTGTTTGGG	2,11-T,C	-0.685364
GTTCCAGATCGAACTTGGGGTGGCTTTGTCTTCTTCTTTTGCCAATTCCACTAATTGTTTGGG	2,11-T,G	0.61033
GCTCCAGATCTCACTTGGGGTGGCTTTGTCTTCTTCTTTTGCCAATTCCACTAATTGTTTGGG	2,12-C,C	-0.230571
GCTCCAGATCTGACTTGGGGTGGCTTTGTCTTCTTCTTTTGCCAATTCCACTAATTGTTTGGG	2,12-C,G	0.517511
GCTCCAGATCTTACTTGGGGTGGCTTTGTCTTCTTCTTTTGCCAATTCCACTAATTGTTTGGG	2,12-C,T	-0.436649
GGTCCAGATCTCACTTGGGGTGGCTTTGTCTTCTTCTTTTGCCAATTCCACTAATTGTTTGGG	2,12-G,C	1.34923
GGTCCAGATCTGACTTGGGGTGGCTTTGTCTTCTTCTTTTGCCAATTCCACTAATTGTTTGGG	2,12-G,G	1.07227
GGTCCAGATCTTACTTGGGGTGGCTTTGTCTTCTTCTTTTGCCAATTCCACTAATTGTTTGGG	2,12-G,T	0.493206
GTTCCAGATCTCACTTGGGGTGGCTTTGTCTTCTTCTTTTGCCAATTCCACTAATTGTTTGGG	2,12-T,C	-1.09916
GTTCCAGATCTGACTTGGGGTGGCTTTGTCTTCTTCTTTTGCCAATTCCACTAATTGTTTGGG	2,12-T,G	-0.26727
GTTCCAGATCTTACTTGGGGTGGCTTTGTCTTCTTCTTTTGCCAATTCCACTAATTGTTTGGG	2,12-T,T	-0.34905
GCTCCAGATCTACCTTGGGGTGGCTTTGTCTTCTTCTTTTGCCAATTCCACTAATTGTTTGGG	2,13-C,C	0.456749
GCTCCAGATCTAGCTTGGGGTGGCTTTGTCTTCTTCTTTTGCCAATTCCACTAATTGTTTGGG	2,13-C,G	0.0719518
GCTCCAGATCTATCTTGGGGTGGCTTTGTCTTCTTCTTTTGCCAATTCCACTAATTGTTTGGG	2,13-C,T	-0.0676981
GGTCCAGATCTACCTTGGGGTGGCTTTGTCTTCTTCTTTTGCCAATTCCACTAATTGTTTGGG	2,13-G,C	1.60837
GGTCCAGATCTAGCTTGGGGTGGCTTTGTCTTCTTCTTTTGCCAATTCCACTAATTGTTTGGG	2,13-G,G	1.16483
GGTCCAGATCTATCTTGGGGTGGCTTTGTCTTCTTCTTTTGCCAATTCCACTAATTGTTTGGG	2,13-G,T	0.525441
GTTCCAGATCTACCTTGGGGTGGCTTTGTCTTCTTCTTTTGCCAATTCCACTAATTGTTTGGG	2,13-T,C	-0.0271224
GTTCCAGATCTAGCTTGGGGTGGCTTTGTCTTCTTCTTTTGCCAATTCCACTAATTGTTTGGG	2,13-T,G	-0.938391
GTTCCAGATCTATCTTGGGGTGGCTTTGTCTTCTTCTTTTGCCAATTCCACTAATTGTTTGGG	2,13-T,T	-2.21095
GCTCCAGATCTAAATTGGGGTGGCTTTGTCTTCTTCTTTTGCCAATTCCACTAATTGTTTGGG	2,14-C,A	-0.594163
GCTCCAGATCTAAGTTGGGGTGGCTTTGTCTTCTTCTTTTGCCAATTCCACTAATTGTTTGGG	2,14-C,G	-0.81359
GCTCCAGATCTAATTTGGGGTGGCTTTGTCTTCTTCTTTTGCCAATTCCACTAATTGTTTGGG	2,14-C,T	-0.159605
GGTCCAGATCTAAATTGGGGTGGCTTTGTCTTCTTCTTTTGCCAATTCCACTAATTGTTTGGG	2,14-G,A	-0.0595217
GGTCCAGATCTAAGTTGGGGTGGCTTTGTCTTCTTCTTTTGCCAATTCCACTAATTGTTTGGG	2,14-G,G	0.9685
GGTCCAGATCTAATTTGGGGTGGCTTTGTCTTCTTCTTTTGCCAATTCCACTAATTGTTTGGG	2,14-G,T	-3.19842
GTTCCAGATCTAAATTGGGGTGGCTTTGTCTTCTTCTTTTGCCAATTCCACTAATTGTTTGGG	2,14-T,A	-0.989736
GTTCCAGATCTAAGTTGGGGTGGCTTTGTCTTCTTCTTTTGCCAATTCCACTAATTGTTTGGG	2,14-T,G	-0.421088
GTTCCAGATCTAATTTGGGGTGGCTTTGTCTTCTTCTTTTGCCAATTCCACTAATTGTTTGGG	2,14-T,T	-0.904243
GCTCCAGATCTAACATGGGGTGGCTTTGTCTTCTTCTTTTGCCAATTCCACTAATTGTTTGGG	2,15-C,A	-0.251163
GCTCCAGATCTAACCTGGGGTGGCTTTGTCTTCTTCTTTTGCCAATTCCACTAATTGTTTGGG	2,15-C,C	0.169765
GCTCCAGATCTAACGTGGGGTGGCTTTGTCTTCTTCTTTTGCCAATTCCACTAATTGTTTGGG	2,15-C,G	-1.35295
GGTCCAGATCTAACATGGGGTGGCTTTGTCTTCTTCTTTTGCCAATTCCACTAATTGTTTGGG	2,15-G,A	1.05059
GGTCCAGATCTAACCTGGGGTGGCTTTGTCTTCTTCTTTTGCCAATTCCACTAATTGTTTGGG	2,15-G,C	0.304694
GGTCCAGATCTAACGTGGGGTGGCTTTGTCTTCTTCTTTTGCCAATTCCACTAATTGTTTGGG	2,15-G,G	1.42536
GTTCCAGATCTAACATGGGGTGGCTTTGTCTTCTTCTTTTGCCAATTCCACTAATTGTTTGGG	2,15-T,A	-0.940418
GTTCCAGATCTAACCTGGGGTGGCTTTGTCTTCTTCTTTTGCCAATTCCACTAATTGTTTGGG	2,15-T,C	-0.861953
GTTCCAGATCTAACGTGGGGTGGCTTTGTCTTCTTCTTTTGCCAATTCCACTAATTGTTTGGG	2,15-T,G	-0.509547
GCTCCAGATCTAACTAGGGGTGGCTTTGTCTTCTTCTTTTGCCAATTCCACTAATTGTTTGGG	2,16-C,A	-0.711598
GCTCCAGATCTAACTCGGGGTGGCTTTGTCTTCTTCTTTTGCCAATTCCACTAATTGTTTGGG	2,16-C,C	0.265551
GCTCCAGATCTAACTGGGGGTGGCTTTGTCTTCTTCTTTTGCCAATTCCACTAATTGTTTGGG	2,16-C,G	-1.05359
GGTCCAGATCTAACTAGGGGTGGCTTTGTCTTCTTCTTTTGCCAATTCCACTAATTGTTTGGG	2,16-G,A	-0.332735
GGTCCAGATCTAACTCGGGGTGGCTTTGTCTTCTTCTTTTGCCAATTCCACTAATTGTTTGGG	2,16-G,C	1.19694
GGTCCAGATCTAACTGGGGGTGGCTTTGTCTTCTTCTTTTGCCAATTCCACTAATTGTTTGGG	2,16-G,G	-0.0697011
GTTCCAGATCTAACTAGGGGTGGCTTTGTCTTCTTCTTTTGCCAATTCCACTAATTGTTTGGG	2,16-T,A	-2.15805
GTTCCAGATCTAACTCGGGGTGGCTTTGTCTTCTTCTTTTGCCAATTCCACTAATTGTTTGGG	2,16-T,C	-0.00605068
GTTCCAGATCTAACTGGGGGTGGCTTTGTCTTCTTCTTTTGCCAATTCCACTAATTGTTTGGG	2,16-T,G	-1.83613
GCTCCAGATCTAACTTAGGGTGGCTTTGTCTTCTTCTTTTGCCAATTCCACTAATTGTTTGGG	2,17-C,A	-0.908643
GCTCCAGATCTAACTTCGGGTGGCTTTGTCTTCTTCTTTTGCCAATTCCACTAATTGTTTGGG	2,17-C,C	-0.404773
GCTCCAGATCTAACTTTGGGTGGCTTTGTCTTCTTCTTTTGCCAATTCCACTAATTGTTTGGG	2,17-C,T	0.578454
GGTCCAGATCTAACTTAGGGTGGCTTTGTCTTCTTCTTTTGCCAATTCCACTAATTGTTTGGG	2,17-G,A	-0.359453
GGTCCAGATCTAACTTCGGGTGGCTTTGTCTTCTTCTTTTGCCAATTCCACTAATTGTTTGGG	2,17-G,C	0.640302
GGTCCAGATCTAACTTTGGGTGGCTTTGTCTTCTTCTTTTGCCAATTCCACTAATTGTTTGGG	2,17-G,T	1.16191
GTTCCAGATCTAACTTAGGGTGGCTTTGTCTTCTTCTTTTGCCAATTCCACTAATTGTTTGGG	2,17-T,A	-1.44216
GTTCCAGATCTAACTTCGGGTGGCTTTGTCTTCTTCTTTTGCCAATTCCACTAATTGTTTGGG	2,17-T,C	-0.907274
GTTCCAGATCTAACTTTGGGTGGCTTTGTCTTCTTCTTTTGCCAATTCCACTAATTGTTTGGG	2,17-T,T	-0.126636
GCTCCAGATCTAACTTGAGGTGGCTTTGTCTTCTTCTTTTGCCAATTCCACTAATTGTTTGGG	2,18-C,A	-0.99357
GCTCCAGATCTAACTTGCGGTGGCTTTGTCTTCTTCTTTTGCCAATTCCACTAATTGTTTGGG	2,18-C,C	-0.763304
GCTCCAGATCTAACTTGTGGTGGCTTTGTCTTCTTCTTTTGCCAATTCCACTAATTGTTTGGG	2,18-C,T	-0.411144
GGTCCAGATCTAACTTGAGGTGGCTTTGTCTTCTTCTTTTGCCAATTCCACTAATTGTTTGGG	2,18-G,A	0.252227
GGTCCAGATCTAACTTGCGGTGGCTTTGTCTTCTTCTTTTGCCAATTCCACTAATTGTTTGGG	2,18-G,C	0.595227
GGTCCAGATCTAACTTGTGGTGGCTTTGTCTTCTTCTTTTGCCAATTCCACTAATTGTTTGGG	2,18-G,T	0.681712
GTTCCAGATCTAACTTGAGGTGGCTTTGTCTTCTTCTTTTGCCAATTCCACTAATTGTTTGGG	2,18-T,A	-0.990859
GTTCCAGATCTAACTTGCGGTGGCTTTGTCTTCTTCTTTTGCCAATTCCACTAATTGTTTGGG	2,18-T,C	-0.290157
GTTCCAGATCTAACTTGTGGTGGCTTTGTCTTCTTCTTTTGCCAATTCCACTAATTGTTTGGG	2,18-T,T	-0.571443
GCTCCAGATCTAACTTGGAGTGGCTTTGTCTTCTTCTTTTGCCAATTCCACTAATTGTTTGGG	2,19-C,A	-0.237951
GCTCCAGATCTAACTTGGCGTGGCTTTGTCTTCTTCTTTTGCCAATTCCACTAATTGTTTGGG	2,19-C,C	-1.00651
GCTCCAGATCTAACTTGGTGTGGCTTTGTCTTCTTCTTTTGCCAATTCCACTAATTGTTTGGG	2,19-C,T	-0.922449
GGTCCAGATCTAACTTGGAGTGGCTTTGTCTTCTTCTTTTGCCAATTCCACTAATTGTTTGGG	2,19-G,A	0.840339
GGTCCAGATCTAACTTGGCGTGGCTTTGTCTTCTTCTTTTGCCAATTCCACTAATTGTTTGGG	2,19-G,C	0.724574
GGTCCAGATCTAACTTGGTGTGGCTTTGTCTTCTTCTTTTGCCAATTCCACTAATTGTTTGGG	2,19-G,T	0.555371
GTTCCAGATCTAACTTGGAGTGGCTTTGTCTTCTTCTTTTGCCAATTCCACTAATTGTTTGGG	2,19-T,A	-0.109144
GTTCCAGATCTAACTTGGCGTGGCTTTGTCTTCTTCTTTTGCCAATTCCACTAATTGTTTGGG	2,19-T,C	-1.24025
GTTCCAGATCTAACTTGGTGTGGCTTTGTCTTCTTCTTTTGCCAATTCCACTAATTGTTTGGG	2,19-T,T	-0.332132
GCTCCAGATCTAACTTGGGATGGCTTTGTCTTCTTCTTTTGCCAATTCCACTAATTGTTTGGG	2,20-C,A	-0.821803
GCTCCAGATCTAACTTGGGCTGGCTTTGTCTTCTTCTTTTGCCAATTCCACTAATTGTTTGGG	2,20-C,C	-0.784116
GCTCCAGATCTAACTTGGGTTGGCTTTGTCTTCTTCTTTTGCCAATTCCACTAATTGTTTGGG	2,20-C,T	-2.0442
GGTCCAGATCTAACTTGGGATGGCTTTGTCTTCTTCTTTTGCCAATTCCACTAATTGTTTGGG	2,20-G,A	-0.401518
GGTCCAGATCTAACTTGGGCTGGCTTTGTCTTCTTCTTTTGCCAATTCCACTAATTGTTTGGG	2,20-G,C	0.631925
GGTCCAGATCTAACTTGGGTTGGCTTTGTCTTCTTCTTTTGCCAATTCCACTAATTGTTTGGG	2,20-G,T	-1.64379
GTTCCAGATCTAACTTGGGATGGCTTTGTCTTCTTCTTTTGCCAATTCCACTAATTGTTTGGG	2,20-T,A	-0.664652
GTTCCAGATCTAACTTGGGCTGGCTTTGTCTTCTTCTTTTGCCAATTCCACTAATTGTTTGGG	2,20-T,C	-0.743016
GTTCCAGATCTAACTTGGGTTGGCTTTGTCTTCTTCTTTTGCCAATTCCACTAATTGTTTGGG	2,20-T,T	-2.52962
GCTCCAGATCTAACTTGGGGAGGCTTTGTCTTCTTCTTTTGCCAATTCCACTAATTGTTTGGG	2,21-C,A	0.480332
GCTCCAGATCTAACTTGGGGCGGCTTTGTCTTCTTCTTTTGCCAATTCCACTAATTGTTTGGG	2,21-C,C	-5.8397
GCTCCAGATCTAACTTGGGGGGGCTTTGTCTTCTTCTTTTGCCAATTCCACTAATTGTTTGGG	2,21-C,G	0.216342
GGTCCAGATCTAACTTGGGGAGGCTTTGTCTTCTTCTTTTGCCAATTCCACTAATTGTTTGGG	2,21-G,A	0.824668
GGTCCAGATCTAACTTGGGGCGGCTTTGTCTTCTTCTTTTGCCAATTCCACTAATTGTTTGGG	2,21-G,C	0.829993
GTTCCAGATCTAACTTGGGGAGGCTTTGTCTTCTTCTTTTGCCAATTCCACTAATTGTTTGGG	2,21-T,A	-0.499548
GTTCCAGATCTAACTTGGGGCGGCTTTGTCTTCTTCTTTTGCCAATTCCACTAATTGTTTGGG	2,21-T,C	0.0353119
GCTCCAGATCTAACTTGGGGTAGCTTTGTCTTCTTCTTTTGCCAATTCCACTAATTGTTTGGG	2,22-C,A	-1.67663
GCTCCAGATCTAACTTGGGGTCGCTTTGTCTTCTTCTTTTGCCAATTCCACTAATTGTTTGGG	2,22-C,C	-0.772582
GCTCCAGATCTAACTTGGGGTTGCTTTGTCTTCTTCTTTTGCCAATTCCACTAATTGTTTGGG	2,22-C,T	-1.7516
GGTCCAGATCTAACTTGGGGTAGCTTTGTCTTCTTCTTTTGCCAATTCCACTAATTGTTTGGG	2,22-G,A	-1.08637
GGTCCAGATCTAACTTGGGGTCGCTTTGTCTTCTTCTTTTGCCAATTCCACTAATTGTTTGGG	2,22-G,C	0.873342
GGTCCAGATCTAACTTGGGGTTGCTTTGTCTTCTTCTTTTGCCAATTCCACTAATTGTTTGGG	2,22-G,T	-0.946566
GTTCCAGATCTAACTTGGGGTAGCTTTGTCTTCTTCTTTTGCCAATTCCACTAATTGTTTGGG	2,22-T,A	-2.26659
GTTCCAGATCTAACTTGGGGTCGCTTTGTCTTCTTCTTTTGCCAATTCCACTAATTGTTTGGG	2,22-T,C	-0.836583
GTTCCAGATCTAACTTGGGGTTGCTTTGTCTTCTTCTTTTGCCAATTCCACTAATTGTTTGGG	2,22-T,T	-0.487828
GCTCCAGATCTAACTTGGGGTGACTTTGTCTTCTTCTTTTGCCAATTCCACTAATTGTTTGGG	2,23-C,A	-0.469636
GCTCCAGATCTAACTTGGGGTGCCTTTGTCTTCTTCTTTTGCCAATTCCACTAATTGTTTGGG	2,23-C,C	-0.337487
GCTCCAGATCTAACTTGGGGTGTCTTTGTCTTCTTCTTTTGCCAATTCCACTAATTGTTTGGG	2,23-C,T	-0.809892
GGTCCAGATCTAACTTGGGGTGACTTTGTCTTCTTCTTTTGCCAATTCCACTAATTGTTTGGG	2,23-G,A	0.597724
GGTCCAGATCTAACTTGGGGTGCCTTTGTCTTCTTCTTTTGCCAATTCCACTAATTGTTTGGG	2,23-G,C	0.655583
GGTCCAGATCTAACTTGGGGTGTCTTTGTCTTCTTCTTTTGCCAATTCCACTAATTGTTTGGG	2,23-G,T	0.0716548
GTTCCAGATCTAACTTGGGGTGACTTTGTCTTCTTCTTTTGCCAATTCCACTAATTGTTTGGG	2,23-T,A	-0.813406
GTTCCAGATCTAACTTGGGGTGCCTTTGTCTTCTTCTTTTGCCAATTCCACTAATTGTTTGGG	2,23-T,C	-0.715998
GTTCCAGATCTAACTTGGGGTGTCTTTGTCTTCTTCTTTTGCCAATTCCACTAATTGTTTGGG	2,23-T,T	-1.23802
GCTCCAGATCTAACTTGGGGTGGATTTGTCTTCTTCTTTTGCCAATTCCACTAATTGTTTGGG	2,24-C,A	-0.722023
GCTCCAGATCTAACTTGGGGTGGGTTTGTCTTCTTCTTTTGCCAATTCCACTAATTGTTTGGG	2,24-C,G	-3.42109
GCTCCAGATCTAACTTGGGGTGGTTTTGTCTTCTTCTTTTGCCAATTCCACTAATTGTTTGGG	2,24-C,T	-1.29209
GGTCCAGATCTAACTTGGGGTGGATTTGTCTTCTTCTTTTGCCAATTCCACTAATTGTTTGGG	2,24-G,A	0.720614
GGTCCAGATCTAACTTGGGGTGGTTTTGTCTTCTTCTTTTGCCAATTCCACTAATTGTTTGGG	2,24-G,T	-0.532119
GTTCCAGATCTAACTTGGGGTGGATTTGTCTTCTTCTTTTGCCAATTCCACTAATTGTTTGGG	2,24-T,A	-0.679199
GTTCCAGATCTAACTTGGGGTGGTTTTGTCTTCTTCTTTTGCCAATTCCACTAATTGTTTGGG	2,24-T,T	-1.57849
GCTCCAGATCTAACTTGGGGTGGCATTGTCTTCTTCTTTTGCCAATTCCACTAATTGTTTGGG	2,25-C,A	-1.22975
GCTCCAGATCTAACTTGGGGTGGCCTTGTCTTCTTCTTTTGCCAATTCCACTAATTGTTTGGG	2,25-C,C	0.325822
GCTCCAGATCTAACTTGGGGTGGCGTTGTCTTCTTCTTTTGCCAATTCCACTAATTGTTTGGG	2,25-C,G	-0.922076
GGTCCAGATCTAACTTGGGGTGGCATTGTCTTCTTCTTTTGCCAATTCCACTAATTGTTTGGG	2,25-G,A	-0.266588
GGTCCAGATCTAACTTGGGGTGGCCTTGTCTTCTTCTTTTGCCAATTCCACTAATTGTTTGGG	2,25-G,C	0.252227
GGTCCAGATCTAACTTGGGGTGGCGTTGTCTTCTTCTTTTGCCAATTCCACTAATTGTTTGGG	2,25-G,G	0.972878
GTTCCAGATCTAACTTGGGGTGGCATTGTCTTCTTCTTTTGCCAATTCCACTAATTGTTTGGG	2,25-T,A	-2.67306
GTTCCAGATCTAACTTGGGGTGGCCTTGTCTTCTTCTTTTGCCAATTCCACTAATTGTTTGGG	2,25-T,C	-0.212128
GTTCCAGATCTAACTTGGGGTGGCGTTGTCTTCTTCTTTTGCCAATTCCACTAATTGTTTGGG	2,25-T,G	-0.690087
GCTCCAGATCTAACTTGGGGTGGCTATGTCTTCTTCTTTTGCCAATTCCACTAATTGTTTGGG	2,26-C,A	0.163874
GCTCCAGATCTAACTTGGGGTGGCTCTGTCTTCTTCTTTTGCCAATTCCACTAATTGTTTGGG	2,26-C,C	0.357375
GCTCCAGATCTAACTTGGGGTGGCTGTGTCTTCTTCTTTTGCCAATTCCACTAATTGTTTGGG	2,26-C,G	0.786713
GGTCCAGATCTAACTTGGGGTGGCTATGTCTTCTTCTTTTGCCAATTCCACTAATTGTTTGGG	2,26-G,A	0.374317
GGTCCAGATCTAACTTGGGGTGGCTCTGTCTTCTTCTTTTGCCAATTCCACTAATTGTTTGGG	2,26-G,C	0.520018
GGTCCAGATCTAACTTGGGGTGGCTGTGTCTTCTTCTTTTGCCAATTCCACTAATTGTTTGGG	2,26-G,G	-0.0090112
GTTCCAGATCTAACTTGGGGTGGCTATGTCTTCTTCTTTTGCCAATTCCACTAATTGTTTGGG	2,26-T,A	-0.665471
GTTCCAGATCTAACTTGGGGTGGCTCTGTCTTCTTCTTTTGCCAATTCCACTAATTGTTTGGG	2,26-T,C	-0.929674
GTTCCAGATCTAACTTGGGGTGGCTGTGTCTTCTTCTTTTGCCAATTCCACTAATTGTTTGGG	2,26-T,G	-0.219079
GCTCCAGATCTAACTTGGGGTGGCTTAGTCTTCTTCTTTTGCCAATTCCACTAATTGTTTGGG	2,27-C,A	-1.0546
GCTCCAGATCTAACTTGGGGTGGCTTCGTCTTCTTCTTTTGCCAATTCCACTAATTGTTTGGG	2,27-C,C	0.552285
GCTCCAGATCTAACTTGGGGTGGCTTGGTCTTCTTCTTTTGCCAATTCCACTAATTGTTTGGG	2,27-C,G	-1.46398
GGTCCAGATCTAACTTGGGGTGGCTTAGTCTTCTTCTTTTGCCAATTCCACTAATTGTTTGGG	2,27-G,A	-0.13772
GGTCCAGATCTAACTTGGGGTGGCTTCGTCTTCTTCTTTTGCCAATTCCACTAATTGTTTGGG	2,27-G,C	-0.321778
GGTCCAGATCTAACTTGGGGTGGCTTGGTCTTCTTCTTTTGCCAATTCCACTAATTGTTTGGG	2,27-G,G	0.885573
GTTCCAGATCTAACTTGGGGTGGCTTAGTCTTCTTCTTTTGCCAATTCCACTAATTGTTTGGG	2,27-T,A	-1.64086
GTTCCAGATCTAACTTGGGGTGGCTTCGTCTTCTTCTTTTGCCAATTCCACTAATTGTTTGGG	2,27-T,C	-0.546619
GTTCCAGATCTAACTTGGGGTGGCTTGGTCTTCTTCTTTTGCCAATTCCACTAATTGTTTGGG	2,27-T,G	-0.484739
GCTCCAGATCTAACTTGGGGTGGCTTTATCTTCTTCTTTTGCCAATTCCACTAATTGTTTGGG	2,28-C,A	-0.251163
GCTCCAGATCTAACTTGGGGTGGCTTTTTCTTCTTCTTTTGCCAATTCCACTAATTGTTTGGG	2,28-C,T	-0.869005
GGTCCAGATCTAACTTGGGGTGGCTTTATCTTCTTCTTTTGCCAATTCCACTAATTGTTTGGG	2,28-G,A	0.215701
GGTCCAGATCTAACTTGGGGTGGCTTTCTCTTCTTCTTTTGCCAATTCCACTAATTGTTTGGG	2,28-G,C	-0.39407
GGTCCAGATCTAACTTGGGGTGGCTTTTTCTTCTTCTTTTGCCAATTCCACTAATTGTTTGGG	2,28-G,T	-2.88586
GTTCCAGATCTAACTTGGGGTGGCTTTATCTTCTTCTTTTGCCAATTCCACTAATTGTTTGGG	2,28-T,A	-1.11342
GTTCCAGATCTAACTTGGGGTGGCTTTCTCTTCTTCTTTTGCCAATTCCACTAATTGTTTGGG	2,28-T,C	-1.50105
GTTCCAGATCTAACTTGGGGTGGCTTTTTCTTCTTCTTTTGCCAATTCCACTAATTGTTTGGG	2,28-T,T	-2.00651
GCTCCAGATCTAACTTGGGGTGGCTTTGACTTCTTCTTTTGCCAATTCCACTAATTGTTTGGG	2,29-C,A	-0.577675
GCTCCAGATCTAACTTGGGGTGGCTTTGCCTTCTTCTTTTGCCAATTCCACTAATTGTTTGGG	2,29-C,C	-0.0486333
GGTCCAGATCTAACTTGGGGTGGCTTTGACTTCTTCTTTTGCCAATTCCACTAATTGTTTGGG	2,29-G,A	1.21474
GGTCCAGATCTAACTTGGGGTGGCTTTGCCTTCTTCTTTTGCCAATTCCACTAATTGTTTGGG	2,29-G,C	0.560842
GGTCCAGATCTAACTTGGGGTGGCTTTGGCTTCTTCTTTTGCCAATTCCACTAATTGTTTGGG	2,29-G,G	-4.53175
GTTCCAGATCTAACTTGGGGTGGCTTTGACTTCTTCTTTTGCCAATTCCACTAATTGTTTGGG	2,29-T,A	-0.554635
GTTCCAGATCTAACTTGGGGTGGCTTTGCCTTCTTCTTTTGCCAATTCCACTAATTGTTTGGG	2,29-T,C	-0.605513
GCTCCAGATCTAACTTGGGGTGGCTTTGTATTCTTCTTTTGCCAATTCCACTAATTGTTTGGG	2,30-C,A	-3.55341
GCTCCAGATCTAACTTGGGGTGGCTTTGTGTTCTTCTTTTGCCAATTCCACTAATTGTTTGGG	2,30-C,G	-0.996749
GCTCCAGATCTAACTTGGGGTGGCTTTGTTTTCTTCTTTTGCCAATTCCACTAATTGTTTGGG	2,30-C,T	-1.04546
GGTCCAGATCTAACTTGGGGTGGCTTTGTATTCTTCTTTTGCCAATTCCACTAATTGTTTGGG	2,30-G,A	-0.345139
GGTCCAGATCTAACTTGGGGTGGCTTTGTGTTCTTCTTTTGCCAATTCCACTAATTGTTTGGG	2,30-G,G	0.409251
GGTCCAGATCTAACTTGGGGTGGCTTTGTTTTCTTCTTTTGCCAATTCCACTAATTGTTTGGG	2,30-G,T	-0.764088
GTTCCAGATCTAACTTGGGGTGGCTTTGTATTCTTCTTTTGCCAATTCCACTAATTGTTTGGG	2,30-T,A	-1.44216
GTTCCAGATCTAACTTGGGGTGGCTTTGTGTTCTTCTTTTGCCAATTCCACTAATTGTTTGGG	2,30-T,G	-1.00605
GTTCCAGATCTAACTTGGGGTGGCTTTGTTTTCTTCTTTTGCCAATTCCACTAATTGTTTGGG	2,30-T,T	-0.252238
GCTCCAGATCTAACTTGGGGTGGCTTTGTCATCTTCTTTTGCCAATTCCACTAATTGTTTGGG	2,31-C,A	-0.251163
GCTCCAGATCTAACTTGGGGTGGCTTTGTCCTCTTCTTTTGCCAATTCCACTAATTGTTTGGG	2,31-C,C	0.2736
GCTCCAGATCTAACTTGGGGTGGCTTTGTCGTCTTCTTTTGCCAATTCCACTAATTGTTTGGG	2,31-C,G	-0.474581
GGTCCAGATCTAACTTGGGGTGGCTTTGTCATCTTCTTTTGCCAATTCCACTAATTGTTTGGG	2,31-G,A	0.543588
GGTCCAGATCTAACTTGGGGTGGCTTTGTCCTCTTCTTTTGCCAATTCCACTAATTGTTTGGG	2,31-G,C	0.910187
GGTCCAGATCTAACTTGGGGTGGCTTTGTCGTCTTCTTTTGCCAATTCCACTAATTGTTTGGG	2,31-G,G	-0.640858
GTTCCAGATCTAACTTGGGGTGGCTTTGTCATCTTCTTTTGCCAATTCCACTAATTGTTTGGG	2,31-T,A	-1.22975
GTTCCAGATCTAACTTGGGGTGGCTTTGTCCTCTTCTTTTGCCAATTCCACTAATTGTTTGGG	2,31-T,C	-0.639561
GTTCCAGATCTAACTTGGGGTGGCTTTGTCGTCTTCTTTTGCCAATTCCACTAATTGTTTGGG	2,31-T,G	-1.16281
GCTCCAGATCTAACTTGGGGTGGCTTTGTCTACTTCTTTTGCCAATTCCACTAATTGTTTGGG	2,32-C,A	-0.764088
GCTCCAGATCTAACTTGGGGTGGCTTTGTCTCCTTCTTTTGCCAATTCCACTAATTGTTTGGG	2,32-C,C	0.235912
GCTCCAGATCTAACTTGGGGTGGCTTTGTCTGCTTCTTTTGCCAATTCCACTAATTGTTTGGG	2,32-C,G	-0.659751
GGTCCAGATCTAACTTGGGGTGGCTTTGTCTACTTCTTTTGCCAATTCCACTAATTGTTTGGG	2,32-G,A	0.618655
GGTCCAGATCTAACTTGGGGTGGCTTTGTCTCCTTCTTTTGCCAATTCCACTAATTGTTTGGG	2,32-G,C	0.632831
GGTCCAGATCTAACTTGGGGTGGCTTTGTCTGCTTCTTTTGCCAATTCCACTAATTGTTTGGG	2,32-G,G	0.874847
GTTCCAGATCTAACTTGGGGTGGCTTTGTCTACTTCTTTTGCCAATTCCACTAATTGTTTGGG	2,32-T,A	-0.764088
GTTCCAGATCTAACTTGGGGTGGCTTTGTCTCCTTCTTTTGCCAATTCCACTAATTGTTTGGG	2,32-T,C	-0.244309
GTTCCAGATCTAACTTGGGGTGGCTTTGTCTGCTTCTTTTGCCAATTCCACTAATTGTTTGGG	2,32-T,G	-0.808482
GCTCCAGATCTAACTTGGGGTGGCTTTGTCTTATTCTTTTGCCAATTCCACTAATTGTTTGGG	2,33-C,A	-2.35264
GCTCCAGATCTAACTTGGGGTGGCTTTGTCTTGTTCTTTTGCCAATTCCACTAATTGTTTGGG	2,33-C,G	-2.15111
GCTCCAGATCTAACTTGGGGTGGCTTTGTCTTTTTCTTTTGCCAATTCCACTAATTGTTTGGG	2,33-C,T	-4.02712
GGTCCAGATCTAACTTGGGGTGGCTTTGTCTTATTCTTTTGCCAATTCCACTAATTGTTTGGG	2,33-G,A	-2.3846
GGTCCAGATCTAACTTGGGGTGGCTTTGTCTTGTTCTTTTGCCAATTCCACTAATTGTTTGGG	2,33-G,G	-1.61903
GGTCCAGATCTAACTTGGGGTGGCTTTGTCTTTTTCTTTTGCCAATTCCACTAATTGTTTGGG	2,33-G,T	-2.68163
GTTCCAGATCTAACTTGGGGTGGCTTTGTCTTATTCTTTTGCCAATTCCACTAATTGTTTGGG	2,33-T,A	-2.62025
GTTCCAGATCTAACTTGGGGTGGCTTTGTCTTGTTCTTTTGCCAATTCCACTAATTGTTTGGG	2,33-T,G	-2.62207
GTTCCAGATCTAACTTGGGGTGGCTTTGTCTTTTTCTTTTGCCAATTCCACTAATTGTTTGGG	2,33-T,T	-4.76233
GCTCCAGATCTAACTTGGGGTGGCTTTGTCTTCATCTTTTGCCAATTCCACTAATTGTTTGGG	2,34-C,A	-0.423051
GCTCCAGATCTAACTTGGGGTGGCTTTGTCTTCCTCTTTTGCCAATTCCACTAATTGTTTGGG	2,34-C,C	-0.278661
GCTCCAGATCTAACTTGGGGTGGCTTTGTCTTCGTCTTTTGCCAATTCCACTAATTGTTTGGG	2,34-C,G	-0.236664
GGTCCAGATCTAACTTGGGGTGGCTTTGTCTTCATCTTTTGCCAATTCCACTAATTGTTTGGG	2,34-G,A	-0.0448186
GGTCCAGATCTAACTTGGGGTGGCTTTGTCTTCCTCTTTTGCCAATTCCACTAATTGTTTGGG	2,34-G,C	0.853186
GGTCCAGATCTAACTTGGGGTGGCTTTGTCTTCGTCTTTTGCCAATTCCACTAATTGTTTGGG	2,34-G,G	-0.261588
GTTCCAGATCTAACTTGGGGTGGCTTTGTCTTCATCTTTTGCCAATTCCACTAATTGTTTGGG	2,34-T,A	-0.764088
GTTCCAGATCTAACTTGGGGTGGCTTTGTCTTCCTCTTTTGCCAATTCCACTAATTGTTTGGG	2,34-T,C	-0.263584
GTTCCAGATCTAACTTGGGGTGGCTTTGTCTTCGTCTTTTGCCAATTCCACTAATTGTTTGGG	2,34-T,G	-0.364131
GCTCCAGATCTAACTTGGGGTGGCTTTGTCTTCTACTTTTGCCAATTCCACTAATTGTTTGGG	2,35-C,A	0.235912
GCTCCAGATCTAACTTGGGGTGGCTTTGTCTTCTCCTTTTGCCAATTCCACTAATTGTTTGGG	2,35-C,C	0.115596
GCTCCAGATCTAACTTGGGGTGGCTTTGTCTTCTGCTTTTGCCAATTCCACTAATTGTTTGGG	2,35-C,G	-1.17056
GGTCCAGATCTAACTTGGGGTGGCTTTGTCTTCTCCTTTTGCCAATTCCACTAATTGTTTGGG	2,35-G,C	0.602514
GGTCCAGATCTAACTTGGGGTGGCTTTGTCTTCTGCTTTTGCCAATTCCACTAATTGTTTGGG	2,35-G,G	0.798575
GTTCCAGATCTAACTTGGGGTGGCTTTGTCTTCTACTTTTGCCAATTCCACTAATTGTTTGGG	2,35-T,A	0.167794
GTTCCAGATCTAACTTGGGGTGGCTTTGTCTTCTCCTTTTGCCAATTCCACTAATTGTTTGGG	2,35-T,C	-0.240252
GTTCCAGATCTAACTTGGGGTGGCTTTGTCTTCTGCTTTTGCCAATTCCACTAATTGTTTGGG	2,35-T,G	-0.70964
GCTCCAGATCTAACTTGGGGTGGCTTTGTCTTCTTATTTTGCCAATTCCACTAATTGTTTGGG	2,36-C,A	-1.40477
GCTCCAGATCTAACTTGGGGTGGCTTTGTCTTCTTGTTTTGCCAATTCCACTAATTGTTTGGG	2,36-C,G	-0.961657
GCTCCAGATCTAACTTGGGGTGGCTTTGTCTTCTTTTTTTGCCAATTCCACTAATTGTTTGGG	2,36-C,T	-2.21619
GGTCCAGATCTAACTTGGGGTGGCTTTGTCTTCTTATTTTGCCAATTCCACTAATTGTTTGGG	2,36-G,A	-0.298321
GGTCCAGATCTAACTTGGGGTGGCTTTGTCTTCTTGTTTTGCCAATTCCACTAATTGTTTGGG	2,36-G,G	0.765379
GGTCCAGATCTAACTTGGGGTGGCTTTGTCTTCTTTTTTTGCCAATTCCACTAATTGTTTGGG	2,36-G,T	-1.28465
GTTCCAGATCTAACTTGGGGTGGCTTTGTCTTCTTATTTTGCCAATTCCACTAATTGTTTGGG	2,36-T,A	-1.53406
GTTCCAGATCTAACTTGGGGTGGCTTTGTCTTCTTGTTTTGCCAATTCCACTAATTGTTTGGG	2,36-T,G	-1.04613
GTTCCAGATCTAACTTGGGGTGGCTTTGTCTTCTTTTTTTGCCAATTCCACTAATTGTTTGGG	2,36-T,T	-3.09397
GCTCCAGATCTAACTTGGGGTGGCTTTGTCTTCTTCATTTGCCAATTCCACTAATTGTTTGGG	2,37-C,A	0.174511
GCTCCAGATCTAACTTGGGGTGGCTTTGTCTTCTTCCTTTGCCAATTCCACTAATTGTTTGGG	2,37-C,C	-0.277877
GCTCCAGATCTAACTTGGGGTGGCTTTGTCTTCTTCGTTTGCCAATTCCACTAATTGTTTGGG	2,37-C,G	0.0674471
GGTCCAGATCTAACTTGGGGTGGCTTTGTCTTCTTCATTTGCCAATTCCACTAATTGTTTGGG	2,37-G,A	1.23591
GGTCCAGATCTAACTTGGGGTGGCTTTGTCTTCTTCCTTTGCCAATTCCACTAATTGTTTGGG	2,37-G,C	1.03883
GGTCCAGATCTAACTTGGGGTGGCTTTGTCTTCTTCGTTTGCCAATTCCACTAATTGTTTGGG	2,37-G,G	0.521314
GTTCCAGATCTAACTTGGGGTGGCTTTGTCTTCTTCATTTGCCAATTCCACTAATTGTTTGGG	2,37-T,A	0.843429
GTTCCAGATCTAACTTGGGGTGGCTTTGTCTTCTTCCTTTGCCAATTCCACTAATTGTTTGGG	2,37-T,C	0.0177618
GTTCCAGATCTAACTTGGGGTGGCTTTGTCTTCTTCGTTTGCCAATTCCACTAATTGTTTGGG	2,37-T,G	0.0772143
GCTCCAGATCTAACTTGGGGTGGCTTTGTCTTCTTCTATTGCCAATTCCACTAATTGTTTGGG	2,38-C,A	-1.09666
GCTCCAGATCTAACTTGGGGTGGCTTTGTCTTCTTCTCTTGCCAATTCCACTAATTGTTTGGG	2,38-C,C	-0.228628
GCTCCAGATCTAACTTGGGGTGGCTTTGTCTTCTTCTGTTGCCAATTCCACTAATTGTTTGGG	2,38-C,G	-0.388579
GGTCCAGATCTAACTTGGGGTGGCTTTGTCTTCTTCTATTGCCAATTCCACTAATTGTTTGGG	2,38-G,A	-0.492236
GGTCCAGATCTAACTTGGGGTGGCTTTGTCTTCTTCTCTTGCCAATTCCACTAATTGTTTGGG	2,38-G,C	1.23266
GGTCCAGATCTAACTTGGGGTGGCTTTGTCTTCTTCTGTTGCCAATTCCACTAATTGTTTGGG	2,38-G,G	0.914231
GTTCCAGATCTAACTTGGGGTGGCTTTGTCTTCTTCTATTGCCAATTCCACTAATTGTTTGGG	2,38-T,A	-0.789593
GTTCCAGATCTAACTTGGGGTGGCTTTGTCTTCTTCTCTTGCCAATTCCACTAATTGTTTGGG	2,38-T,C	0.656627
GTTCCAGATCTAACTTGGGGTGGCTTTGTCTTCTTCTGTTGCCAATTCCACTAATTGTTTGGG	2,38-T,G	-0.565935
GCTCCAGATCTAACTTGGGGTGGCTTTGTCTTCTTCTTATGCCAATTCCACTAATTGTTTGGG	2,39-C,A	-0.179125
GCTCCAGATCTAACTTGGGGTGGCTTTGTCTTCTTCTTCTGCCAATTCCACTAATTGTTTGGG	2,39-C,C	-0.0461467
GCTCCAGATCTAACTTGGGGTGGCTTTGTCTTCTTCTTGTGCCAATTCCACTAATTGTTTGGG	2,39-C,G	-0.690087
GGTCCAGATCTAACTTGGGGTGGCTTTGTCTTCTTCTTATGCCAATTCCACTAATTGTTTGGG	2,39-G,A	0.944173
GGTCCAGATCTAACTTGGGGTGGCTTTGTCTTCTTCTTCTGCCAATTCCACTAATTGTTTGGG	2,39-G,C	0.932258
GGTCCAGATCTAACTTGGGGTGGCTTTGTCTTCTTCTTGTGCCAATTCCACTAATTGTTTGGG	2,39-G,G	1.01081
GTTCCAGATCTAACTTGGGGTGGCTTTGTCTTCTTCTTATGCCAATTCCACTAATTGTTTGGG	2,39-T,A	0.0595819
GTTCCAGATCTAACTTGGGGTGGCTTTGTCTTCTTCTTCTGCCAATTCCACTAATTGTTTGGG	2,39-T,C	-0.764088
GTTCCAGATCTAACTTGGGGTGGCTTTGTCTTCTTCTTGTGCCAATTCCACTAATTGTTTGGG	2,39-T,G	-0.944796
GCTCCAGATCTAACTTGGGGTGGCTTTGTCTTCTTCTTTAGCCAATTCCACTAATTGTTTGGG	2,40-C,A	-2.95714
GCTCCAGATCTAACTTGGGGTGGCTTTGTCTTCTTCTTTCGCCAATTCCACTAATTGTTTGGG	2,40-C,C	-0.00605068
GCTCCAGATCTAACTTGGGGTGGCTTTGTCTTCTTCTTTGGCCAATTCCACTAATTGTTTGGG	2,40-C,G	-0.701196
GGTCCAGATCTAACTTGGGGTGGCTTTGTCTTCTTCTTTAGCCAATTCCACTAATTGTTTGGG	2,40-G,A	-1.39407
GGTCCAGATCTAACTTGGGGTGGCTTTGTCTTCTTCTTTCGCCAATTCCACTAATTGTTTGGG	2,40-G,C	1.18347
GGTCCAGATCTAACTTGGGGTGGCTTTGTCTTCTTCTTTGGCCAATTCCACTAATTGTTTGGG	2,40-G,G	0.960996
GTTCCAGATCTAACTTGGGGTGGCTTTGTCTTCTTCTTTAGCCAATTCCACTAATTGTTTGGG	2,40-T,A	-2.79709
GTTCCAGATCTAACTTGGGGTGGCTTTGTCTTCTTCTTTCGCCAATTCCACTAATTGTTTGGG	2,40-T,C	-0.158054
GTTCCAGATCTAACTTGGGGTGGCTTTGTCTTCTTCTTTGGCCAATTCCACTAATTGTTTGGG	2,40-T,G	-0.425845
GCTCCAGATCTAACTTGGGGTGGCTTTGTCTTCTTCTTTTACCAATTCCACTAATTGTTTGGG	2,41-C,A	-1.25679
GCTCCAGATCTAACTTGGGGTGGCTTTGTCTTCTTCTTTTCCCAATTCCACTAATTGTTTGGG	2,41-C,C	-2.22844
GCTCCAGATCTAACTTGGGGTGGCTTTGTCTTCTTCTTTTTCCAATTCCACTAATTGTTTGGG	2,41-C,T	-0.518953
GGTCCAGATCTAACTTGGGGTGGCTTTGTCTTCTTCTTTTACCAATTCCACTAATTGTTTGGG	2,41-G,A	-0.574698
GGTCCAGATCTAACTTGGGGTGGCTTTGTCTTCTTCTTTTCCCAATTCCACTAATTGTTTGGG	2,41-G,C	-0.986564
GGTCCAGATCTAACTTGGGGTGGCTTTGTCTTCTTCTTTTTCCAATTCCACTAATTGTTTGGG	2,41-G,T	-0.261049
GTTCCAGATCTAACTTGGGGTGGCTTTGTCTTCTTCTTTTACCAATTCCACTAATTGTTTGGG	2,41-T,A	-1.46839
GTTCCAGATCTAACTTGGGGTGGCTTTGTCTTCTTCTTTTCCCAATTCCACTAATTGTTTGGG	2,41-T,C	-2.85451
GTTCCAGATCTAACTTGGGGTGGCTTTGTCTTCTTCTTTTTCCAATTCCACTAATTGTTTGGG	2,41-T,T	-2.86195
GCTCCAGATCTAACTTGGGGTGGCTTTGTCTTCTTCTTTTGACAATTCCACTAATTGTTTGGG	2,42-C,A	-1.12666
GCTCCAGATCTAACTTGGGGTGGCTTTGTCTTCTTCTTTTGGCAATTCCACTAATTGTTTGGG	2,42-C,G	-0.0340651
GCTCCAGATCTAACTTGGGGTGGCTTTGTCTTCTTCTTTTGTCAATTCCACTAATTGTTTGGG	2,42-C,T	-1.07933
GGTCCAGATCTAACTTGGGGTGGCTTTGTCTTCTTCTTTTGACAATTCCACTAATTGTTTGGG	2,42-G,A	0.323375
GGTCCAGATCTAACTTGGGGTGGCTTTGTCTTCTTCTTTTGGCAATTCCACTAATTGTTTGGG	2,42-G,G	0.326228
GGTCCAGATCTAACTTGGGGTGGCTTTGTCTTCTTCTTTTGTCAATTCCACTAATTGTTTGGG	2,42-G,T	-0.736607
GTTCCAGATCTAACTTGGGGTGGCTTTGTCTTCTTCTTTTGACAATTCCACTAATTGTTTGGG	2,42-T,A	-0.633596
GTTCCAGATCTAACTTGGGGTGGCTTTGTCTTCTTCTTTTGGCAATTCCACTAATTGTTTGGG	2,42-T,G	-0.825776
GTTCCAGATCTAACTTGGGGTGGCTTTGTCTTCTTCTTTTGTCAATTCCACTAATTGTTTGGG	2,42-T,T	-1.53189
GCTCCAGATCTAACTTGGGGTGGCTTTGTCTTCTTCTTTTGCAAATTCCACTAATTGTTTGGG	2,43-C,A	-0.918588
GCTCCAGATCTAACTTGGGGTGGCTTTGTCTTCTTCTTTTGCGAATTCCACTAATTGTTTGGG	2,43-C,G	-0.421088
GCTCCAGATCTAACTTGGGGTGGCTTTGTCTTCTTCTTTTGCTAATTCCACTAATTGTTTGGG	2,43-C,T	-1.27866
GGTCCAGATCTAACTTGGGGTGGCTTTGTCTTCTTCTTTTGCAAATTCCACTAATTGTTTGGG	2,43-G,A	0.0383434
GGTCCAGATCTAACTTGGGGTGGCTTTGTCTTCTTCTTTTGCGAATTCCACTAATTGTTTGGG	2,43-G,G	-0.197025
GGTCCAGATCTAACTTGGGGTGGCTTTGTCTTCTTCTTTTGCTAATTCCACTAATTGTTTGGG	2,43-G,T	-0.89944
GTTCCAGATCTAACTTGGGGTGGCTTTGTCTTCTTCTTTTGCAAATTCCACTAATTGTTTGGG	2,43-T,A	-0.652701
GTTCCAGATCTAACTTGGGGTGGCTTTGTCTTCTTCTTTTGCGAATTCCACTAATTGTTTGGG	2,43-T,G	-0.484739
GTTCCAGATCTAACTTGGGGTGGCTTTGTCTTCTTCTTTTGCTAATTCCACTAATTGTTTGGG	2,43-T,T	-2.44821
GCTCCAGATCTAACTTGGGGTGGCTTTGTCTTCTTCTTTTGCCCATTCCACTAATTGTTTGGG	2,44-C,C	-1.50855
GCTCCAGATCTAACTTGGGGTGGCTTTGTCTTCTTCTTTTGCCGATTCCACTAATTGTTTGGG	2,44-C,G	0.0566762
GCTCCAGATCTAACTTGGGGTGGCTTTGTCTTCTTCTTTTGCCTATTCCACTAATTGTTTGGG	2,44-C,T	-1.22844
GGTCCAGATCTAACTTGGGGTGGCTTTGTCTTCTTCTTTTGCCCATTCCACTAATTGTTTGGG	2,44-G,C	-0.961755
GGTCCAGATCTAACTTGGGGTGGCTTTGTCTTCTTCTTTTGCCGATTCCACTAATTGTTTGGG	2,44-G,G	0.83719
GGTCCAGATCTAACTTGGGGTGGCTTTGTCTTCTTCTTTTGCCTATTCCACTAATTGTTTGGG	2,44-G,T	-0.635298
GTTCCAGATCTAACTTGGGGTGGCTTTGTCTTCTTCTTTTGCCCATTCCACTAATTGTTTGGG	2,44-T,C	-1.94909
GTTCCAGATCTAACTTGGGGTGGCTTTGTCTTCTTCTTTTGCCGATTCCACTAATTGTTTGGG	2,44-T,G	-0.599674
GTTCCAGATCTAACTTGGGGTGGCTTTGTCTTCTTCTTTTGCCTATTCCACTAATTGTTTGGG	2,44-T,T	-1.66902
GCTCCAGATCTAACTTGGGGTGGCTTTGTCTTCTTCTTTTGCCAGTTCCACTAATTGTTTGGG	2,45-C,G	-0.999312
GCTCCAGATCTAACTTGGGGTGGCTTTGTCTTCTTCTTTTGCCATTTCCACTAATTGTTTGGG	2,45-C,T	-2.27924
GGTCCAGATCTAACTTGGGGTGGCTTTGTCTTCTTCTTTTGCCAGTTCCACTAATTGTTTGGG	2,45-G,G	0.431551
GGTCCAGATCTAACTTGGGGTGGCTTTGTCTTCTTCTTTTGCCATTTCCACTAATTGTTTGGG	2,45-G,T	-1.8716
GTTCCAGATCTAACTTGGGGTGGCTTTGTCTTCTTCTTTTGCCAGTTCCACTAATTGTTTGGG	2,45-T,G	-1.13682
GTTCCAGATCTAACTTGGGGTGGCTTTGTCTTCTTCTTTTGCCATTTCCACTAATTGTTTGGG	2,45-T,T	-1.30096
GCTCCAGATCTAACTTGGGGTGGCTTTGTCTTCTTCTTTTGCCAAATCCACTAATTGTTTGGG	2,46-C,A	-0.889619
GCTCCAGATCTAACTTGGGGTGGCTTTGTCTTCTTCTTTTGCCAACTCCACTAATTGTTTGGG	2,46-C,C	0.446273
GCTCCAGATCTAACTTGGGGTGGCTTTGTCTTCTTCTTTTGCCAAGTCCACTAATTGTTTGGG	2,46-C,G	-0.564779
GGTCCAGATCTAACTTGGGGTGGCTTTGTCTTCTTCTTTTGCCAAATCCACTAATTGTTTGGG	2,46-G,A	0.541734
GGTCCAGATCTAACTTGGGGTGGCTTTGTCTTCTTCTTTTGCCAACTCCACTAATTGTTTGGG	2,46-G,C	0.485802
GGTCCAGATCTAACTTGGGGTGGCTTTGTCTTCTTCTTTTGCCAAGTCCACTAATTGTTTGGG	2,46-G,G	0.654625
GTTCCAGATCTAACTTGGGGTGGCTTTGTCTTCTTCTTTTGCCAAATCCACTAATTGTTTGGG	2,46-T,A	-0.928335
GTTCCAGATCTAACTTGGGGTGGCTTTGTCTTCTTCTTTTGCCAACTCCACTAATTGTTTGGG	2,46-T,C	-0.46398
GTTCCAGATCTAACTTGGGGTGGCTTTGTCTTCTTCTTTTGCCAAGTCCACTAATTGTTTGGG	2,46-T,G	-0.747773
GCTCCAGATCTAACTTGGGGTGGCTTTGTCTTCTTCTTTTGCCAATACCACTAATTGTTTGGG	2,47-C,A	-0.811035
GCTCCAGATCTAACTTGGGGTGGCTTTGTCTTCTTCTTTTGCCAATCCCACTAATTGTTTGGG	2,47-C,C	-0.857224
GCTCCAGATCTAACTTGGGGTGGCTTTGTCTTCTTCTTTTGCCAATGCCACTAATTGTTTGGG	2,47-C,G	-2.50859
GGTCCAGATCTAACTTGGGGTGGCTTTGTCTTCTTCTTTTGCCAATACCACTAATTGTTTGGG	2,47-G,A	0.164592
GGTCCAGATCTAACTTGGGGTGGCTTTGTCTTCTTCTTTTGCCAATCCCACTAATTGTTTGGG	2,47-G,C	-0.755526
GGTCCAGATCTAACTTGGGGTGGCTTTGTCTTCTTCTTTTGCCAATGCCACTAATTGTTTGGG	2,47-G,G	-1.22352
GTTCCAGATCTAACTTGGGGTGGCTTTGTCTTCTTCTTTTGCCAATACCACTAATTGTTTGGG	2,47-T,A	-0.552098
GTTCCAGATCTAACTTGGGGTGGCTTTGTCTTCTTCTTTTGCCAATCCCACTAATTGTTTGGG	2,47-T,C	-2.74302
GTTCCAGATCTAACTTGGGGTGGCTTTGTCTTCTTCTTTTGCCAATGCCACTAATTGTTTGGG	2,47-T,G	-1.79511
GCTCCAGATCTAACTTGGGGTGGCTTTGTCTTCTTCTTTTGCCAATTACACTAATTGTTTGGG	2,48-C,A	-1.94465
GCTCCAGATCTAACTTGGGGTGGCTTTGTCTTCTTCTTTTGCCAATTGCACTAATTGTTTGGG	2,48-C,G	-1.87608
GCTCCAGATCTAACTTGGGGTGGCTTTGTCTTCTTCTTTTGCCAATTTCACTAATTGTTTGGG	2,48-C,T	-1.5465
GGTCCAGATCTAACTTGGGGTGGCTTTGTCTTCTTCTTTTGCCAATTACACTAATTGTTTGGG	2,48-G,A	-0.833984
GGTCCAGATCTAACTTGGGGTGGCTTTGTCTTCTTCTTTTGCCAATTGCACTAATTGTTTGGG	2,48-G,G	-0.655553
GGTCCAGATCTAACTTGGGGTGGCTTTGTCTTCTTCTTTTGCCAATTTCACTAATTGTTTGGG	2,48-G,T	-2.56244
GTTCCAGATCTAACTTGGGGTGGCTTTGTCTTCTTCTTTTGCCAATTACACTAATTGTTTGGG	2,48-T,A	-1.5747
GTTCCAGATCTAACTTGGGGTGGCTTTGTCTTCTTCTTTTGCCAATTGCACTAATTGTTTGGG	2,48-T,G	-1.47599
GTTCCAGATCTAACTTGGGGTGGCTTTGTCTTCTTCTTTTGCCAATTTCACTAATTGTTTGGG	2,48-T,T	-1.86325
GCTCCAGATCTAACTTGGGGTGGCTTTGTCTTCTTCTTTTGCCAATTCAACTAATTGTTTGGG	2,49-C,A	-0.0100233
GCTCCAGATCTAACTTGGGGTGGCTTTGTCTTCTTCTTTTGCCAATTCGACTAATTGTTTGGG	2,49-C,G	-0.262346
GCTCCAGATCTAACTTGGGGTGGCTTTGTCTTCTTCTTTTGCCAATTCTACTAATTGTTTGGG	2,49-C,T	-0.882732
GGTCCAGATCTAACTTGGGGTGGCTTTGTCTTCTTCTTTTGCCAATTCAACTAATTGTTTGGG	2,49-G,A	1.131
GGTCCAGATCTAACTTGGGGTGGCTTTGTCTTCTTCTTTTGCCAATTCGACTAATTGTTTGGG	2,49-G,G	0.7834
GGTCCAGATCTAACTTGGGGTGGCTTTGTCTTCTTCTTTTGCCAATTCTACTAATTGTTTGGG	2,49-G,T	0.26733
GTTCCAGATCTAACTTGGGGTGGCTTTGTCTTCTTCTTTTGCCAATTCAACTAATTGTTTGGG	2,49-T,A	1.42645
GTTCCAGATCTAACTTGGGGTGGCTTTGTCTTCTTCTTTTGCCAATTCTACTAATTGTTTGGG	2,49-T,T	-0.564909
GCTCCAGATCTAACTTGGGGTGGCTTTGTCTTCTTCTTTTGCCAATTCCCCTAATTGTTTGGG	2,50-C,C	-1.98648
GCTCCAGATCTAACTTGGGGTGGCTTTGTCTTCTTCTTTTGCCAATTCCGCTAATTGTTTGGG	2,50-C,G	0.164359
GCTCCAGATCTAACTTGGGGTGGCTTTGTCTTCTTCTTTTGCCAATTCCTCTAATTGTTTGGG	2,50-C,T	-1.57863
GGTCCAGATCTAACTTGGGGTGGCTTTGTCTTCTTCTTTTGCCAATTCCCCTAATTGTTTGGG	2,50-G,C	-3.14009
GGTCCAGATCTAACTTGGGGTGGCTTTGTCTTCTTCTTTTGCCAATTCCGCTAATTGTTTGGG	2,50-G,G	0.370213
GGTCCAGATCTAACTTGGGGTGGCTTTGTCTTCTTCTTTTGCCAATTCCTCTAATTGTTTGGG	2,50-G,T	-0.836126
GTTCCAGATCTAACTTGGGGTGGCTTTGTCTTCTTCTTTTGCCAATTCCGCTAATTGTTTGGG	2,50-T,G	-0.388231
GTTCCAGATCTAACTTGGGGTGGCTTTGTCTTCTTCTTTTGCCAATTCCTCTAATTGTTTGGG	2,50-T,T	-1.54099
GCTCCAGATCTAACTTGGGGTGGCTTTGTCTTCTTCTTTTGCCAATTCCAATAATTGTTTGGG	2,51-C,A	-2.44708
GCTCCAGATCTAACTTGGGGTGGCTTTGTCTTCTTCTTTTGCCAATTCCAGTAATTGTTTGGG	2,51-C,G	-1.03728
GCTCCAGATCTAACTTGGGGTGGCTTTGTCTTCTTCTTTTGCCAATTCCATTAATTGTTTGGG	2,51-C,T	-1.20228
GGTCCAGATCTAACTTGGGGTGGCTTTGTCTTCTTCTTTTGCCAATTCCAATAATTGTTTGGG	2,51-G,A	-1.77204
GGTCCAGATCTAACTTGGGGTGGCTTTGTCTTCTTCTTTTGCCAATTCCAGTAATTGTTTGGG	2,51-G,G	0.756382
GGTCCAGATCTAACTTGGGGTGGCTTTGTCTTCTTCTTTTGCCAATTCCATTAATTGTTTGGG	2,51-G,T	-0.638557
GTTCCAGATCTAACTTGGGGTGGCTTTGTCTTCTTCTTTTGCCAATTCCAATAATTGTTTGGG	2,51-T,A	-2.48153
GTTCCAGATCTAACTTGGGGTGGCTTTGTCTTCTTCTTTTGCCAATTCCAGTAATTGTTTGGG	2,51-T,G	-0.53832
GTTCCAGATCTAACTTGGGGTGGCTTTGTCTTCTTCTTTTGCCAATTCCATTAATTGTTTGGG	2,51-T,T	-1.19327
GCTCCAGATCTAACTTGGGGTGGCTTTGTCTTCTTCTTTTGCCAATTCCACAAATTGTTTGGG	2,52-C,A	-0.471887
GCTCCAGATCTAACTTGGGGTGGCTTTGTCTTCTTCTTTTGCCAATTCCACCAATTGTTTGGG	2,52-C,C	-0.150401
GCTCCAGATCTAACTTGGGGTGGCTTTGTCTTCTTCTTTTGCCAATTCCACGAATTGTTTGGG	2,52-C,G	-0.101123
GGTCCAGATCTAACTTGGGGTGGCTTTGTCTTCTTCTTTTGCCAATTCCACAAATTGTTTGGG	2,52-G,A	0.829925
GGTCCAGATCTAACTTGGGGTGGCTTTGTCTTCTTCTTTTGCCAATTCCACCAATTGTTTGGG	2,52-G,C	1.39532
GGTCCAGATCTAACTTGGGGTGGCTTTGTCTTCTTCTTTTGCCAATTCCACGAATTGTTTGGG	2,52-G,G	1.12344
GTTCCAGATCTAACTTGGGGTGGCTTTGTCTTCTTCTTTTGCCAATTCCACAAATTGTTTGGG	2,52-T,A	-0.7996
GTTCCAGATCTAACTTGGGGTGGCTTTGTCTTCTTCTTTTGCCAATTCCACCAATTGTTTGGG	2,52-T,C	0.356519
GTTCCAGATCTAACTTGGGGTGGCTTTGTCTTCTTCTTTTGCCAATTCCACGAATTGTTTGGG	2,52-T,G	-0.637996
GCTCCAGATCTAACTTGGGGTGGCTTTGTCTTCTTCTTTTGCCAATTCCACTCATTGTTTGGG	2,53-C,C	-1.34905
GCTCCAGATCTAACTTGGGGTGGCTTTGTCTTCTTCTTTTGCCAATTCCACTGATTGTTTGGG	2,53-C,G	0.399479
GCTCCAGATCTAACTTGGGGTGGCTTTGTCTTCTTCTTTTGCCAATTCCACTTATTGTTTGGG	2,53-C,T	-0.643481
GGTCCAGATCTAACTTGGGGTGGCTTTGTCTTCTTCTTTTGCCAATTCCACTCATTGTTTGGG	2,53-G,C	-0.713008
GGTCCAGATCTAACTTGGGGTGGCTTTGTCTTCTTCTTTTGCCAATTCCACTGATTGTTTGGG	2,53-G,G	1.06179
GGTCCAGATCTAACTTGGGGTGGCTTTGTCTTCTTCTTTTGCCAATTCCACTTATTGTTTGGG	2,53-G,T	0.371465
GTTCCAGATCTAACTTGGGGTGGCTTTGTCTTCTTCTTTTGCCAATTCCACTCATTGTTTGGG	2,53-T,C	-0.952261
GTTCCAGATCTAACTTGGGGTGGCTTTGTCTTCTTCTTTTGCCAATTCCACTGATTGTTTGGG	2,53-T,G	1.43375
GTTCCAGATCTAACTTGGGGTGGCTTTGTCTTCTTCTTTTGCCAATTCCACTTATTGTTTGGG	2,53-T,T	-0.498205
GCTCCAGATCTAACTTGGGGTGGCTTTGTCTTCTTCTTTTGCCAATTCCACTACTTGTTTGGG	2,54-C,C	-0.261588
GCTCCAGATCTAACTTGGGGTGGCTTTGTCTTCTTCTTTTGCCAATTCCACTAGTTGTTTGGG	2,54-C,G	-0.89576
GCTCCAGATCTAACTTGGGGTGGCTTTGTCTTCTTCTTTTGCCAATTCCACTATTTGTTTGGG	2,54-C,T	-0.804417
GGTCCAGATCTAACTTGGGGTGGCTTTGTCTTCTTCTTTTGCCAATTCCACTACTTGTTTGGG	2,54-G,C	0.946124
GGTCCAGATCTAACTTGGGGTGGCTTTGTCTTCTTCTTTTGCCAATTCCACTAGTTGTTTGGG	2,54-G,G	-0.202339
GGTCCAGATCTAACTTGGGGTGGCTTTGTCTTCTTCTTTTGCCAATTCCACTATTTGTTTGGG	2,54-G,T	0.45232
GTTCCAGATCTAACTTGGGGTGGCTTTGTCTTCTTCTTTTGCCAATTCCACTACTTGTTTGGG	2,54-T,C	-0.421088
GTTCCAGATCTAACTTGGGGTGGCTTTGTCTTCTTCTTTTGCCAATTCCACTAGTTGTTTGGG	2,54-T,G	-0.323515
GTTCCAGATCTAACTTGGGGTGGCTTTGTCTTCTTCTTTTGCCAATTCCACTATTTGTTTGGG	2,54-T,T	-1.05954
GCTCCAGATCTAACTTGGGGTGGCTTTGTCTTCTTCTTTTGCCAATTCCACTAAATGTTTGGG	2,55-C,A	0.277891
GCTCCAGATCTAACTTGGGGTGGCTTTGTCTTCTTCTTTTGCCAATTCCACTAACTGTTTGGG	2,55-C,C	-0.466176
GCTCCAGATCTAACTTGGGGTGGCTTTGTCTTCTTCTTTTGCCAATTCCACTAAGTGTTTGGG	2,55-C,G	-1.2946
GGTCCAGATCTAACTTGGGGTGGCTTTGTCTTCTTCTTTTGCCAATTCCACTAAATGTTTGGG	2,55-G,A	1.0906
GGTCCAGATCTAACTTGGGGTGGCTTTGTCTTCTTCTTTTGCCAATTCCACTAACTGTTTGGG	2,55-G,C	0.601561
GGTCCAGATCTAACTTGGGGTGGCTTTGTCTTCTTCTTTTGCCAATTCCACTAAGTGTTTGGG	2,55-G,G	-0.402521
GTTCCAGATCTAACTTGGGGTGGCTTTGTCTTCTTCTTTTGCCAATTCCACTAAATGTTTGGG	2,55-T,A	-0.219841
GTTCCAGATCTAACTTGGGGTGGCTTTGTCTTCTTCTTTTGCCAATTCCACTAACTGTTTGGG	2,55-T,C	-0.596175
GTTCCAGATCTAACTTGGGGTGGCTTTGTCTTCTTCTTTTGCCAATTCCACTAAGTGTTTGGG	2,55-T,G	-0.392119
GCTCCAGATCTAACTTGGGGTGGCTTTGTCTTCTTCTTTTGCCAATTCCACTAATAGTTTGGG	2,56-C,A	-1.82319
GCTCCAGATCTAACTTGGGGTGGCTTTGTCTTCTTCTTTTGCCAATTCCACTAATCGTTTGGG	2,56-C,C	-0.411144
GCTCCAGATCTAACTTGGGGTGGCTTTGTCTTCTTCTTTTGCCAATTCCACTAATGGTTTGGG	2,56-C,G	-0.889129
GGTCCAGATCTAACTTGGGGTGGCTTTGTCTTCTTCTTTTGCCAATTCCACTAATAGTTTGGG	2,56-G,A	-0.542142
GGTCCAGATCTAACTTGGGGTGGCTTTGTCTTCTTCTTTTGCCAATTCCACTAATCGTTTGGG	2,56-G,C	0.74326
GGTCCAGATCTAACTTGGGGTGGCTTTGTCTTCTTCTTTTGCCAATTCCACTAATGGTTTGGG	2,56-G,G	0.735404
GTTCCAGATCTAACTTGGGGTGGCTTTGTCTTCTTCTTTTGCCAATTCCACTAATAGTTTGGG	2,56-T,A	-1.51898
GTTCCAGATCTAACTTGGGGTGGCTTTGTCTTCTTCTTTTGCCAATTCCACTAATCGTTTGGG	2,56-T,C	-0.436649
GTTCCAGATCTAACTTGGGGTGGCTTTGTCTTCTTCTTTTGCCAATTCCACTAATGGTTTGGG	2,56-T,G	-0.482092
GCTCCAGATCTAACTTGGGGTGGCTTTGTCTTCTTCTTTTGCCAATTCCACTAATTATTTGGG	2,57-C,A	-0.695263
GCTCCAGATCTAACTTGGGGTGGCTTTGTCTTCTTCTTTTGCCAATTCCACTAATTCTTTGGG	2,57-C,C	-0.327232
GCTCCAGATCTAACTTGGGGTGGCTTTGTCTTCTTCTTTTGCCAATTCCACTAATTTTTTGGG	2,57-C,T	-0.764088
GGTCCAGATCTAACTTGGGGTGGCTTTGTCTTCTTCTTTTGCCAATTCCACTAATTATTTGGG	2,57-G,A	0.626623
GGTCCAGATCTAACTTGGGGTGGCTTTGTCTTCTTCTTTTGCCAATTCCACTAATTCTTTGGG	2,57-G,C	0.295119
GGTCCAGATCTAACTTGGGGTGGCTTTGTCTTCTTCTTTTGCCAATTCCACTAATTTTTTGGG	2,57-G,T	0.881017
GTTCCAGATCTAACTTGGGGTGGCTTTGTCTTCTTCTTTTGCCAATTCCACTAATTATTTGGG	2,57-T,A	-0.84209
GTTCCAGATCTAACTTGGGGTGGCTTTGTCTTCTTCTTTTGCCAATTCCACTAATTCTTTGGG	2,57-T,C	-1.15034
GTTCCAGATCTAACTTGGGGTGGCTTTGTCTTCTTCTTTTGCCAATTCCACTAATTTTTTGGG	2,57-T,T	0.447902
GCTCCAGATCTAACTTGGGGTGGCTTTGTCTTCTTCTTTTGCCAATTCCACTAATTGATTGGG	2,58-C,A	-0.864695
GCTCCAGATCTAACTTGGGGTGGCTTTGTCTTCTTCTTTTGCCAATTCCACTAATTGCTTGGG	2,58-C,C	-0.565478
GCTCCAGATCTAACTTGGGGTGGCTTTGTCTTCTTCTTTTGCCAATTCCACTAATTGGTTGGG	2,58-C,G	-2.13848
GGTCCAGATCTAACTTGGGGTGGCTTTGTCTTCTTCTTTTGCCAATTCCACTAATTGATTGGG	2,58-G,A	0.198788
GGTCCAGATCTAACTTGGGGTGGCTTTGTCTTCTTCTTTTGCCAATTCCACTAATTGCTTGGG	2,58-G,C	0.0868034
GGTCCAGATCTAACTTGGGGTGGCTTTGTCTTCTTCTTTTGCCAATTCCACTAATTGGTTGGG	2,58-G,G	-0.20124
GTTCCAGATCTAACTTGGGGTGGCTTTGTCTTCTTCTTTTGCCAATTCCACTAATTGATTGGG	2,58-T,A	-0.295606
GTTCCAGATCTAACTTGGGGTGGCTTTGTCTTCTTCTTTTGCCAATTCCACTAATTGCTTGGG	2,58-T,C	-1.00605
GTTCCAGATCTAACTTGGGGTGGCTTTGTCTTCTTCTTTTGCCAATTCCACTAATTGGTTGGG	2,58-T,G	-0.993529
GCTCCAGATCTAACTTGGGGTGGCTTTGTCTTCTTCTTTTGCCAATTCCACTAATTGTATGGG	2,59-C,A	-1.81341
GCTCCAGATCTAACTTGGGGTGGCTTTGTCTTCTTCTTTTGCCAATTCCACTAATTGTCTGGG	2,59-C,C	-0.317633
GCTCCAGATCTAACTTGGGGTGGCTTTGTCTTCTTCTTTTGCCAATTCCACTAATTGTGTGGG	2,59-C,G	-1.41915
GGTCCAGATCTAACTTGGGGTGGCTTTGTCTTCTTCTTTTGCCAATTCCACTAATTGTATGGG	2,59-G,A	-0.238019
GGTCCAGATCTAACTTGGGGTGGCTTTGTCTTCTTCTTTTGCCAATTCCACTAATTGTCTGGG	2,59-G,C	0.065987
GGTCCAGATCTAACTTGGGGTGGCTTTGTCTTCTTCTTTTGCCAATTCCACTAATTGTGTGGG	2,59-G,G	0.0177618
GTTCCAGATCTAACTTGGGGTGGCTTTGTCTTCTTCTTTTGCCAATTCCACTAATTGTATGGG	2,59-T,A	-1.01202
GTTCCAGATCTAACTTGGGGTGGCTTTGTCTTCTTCTTTTGCCAATTCCACTAATTGTCTGGG	2,59-T,C	-0.432205
GTTCCAGATCTAACTTGGGGTGGCTTTGTCTTCTTCTTTTGCCAATTCCACTAATTGTGTGGG	2,59-T,G	-1.25885
GCTCCAGATCTAACTTGGGGTGGCTTTGTCTTCTTCTTTTGCCAATTCCACTAATTGTTAGGG	2,60-C,A	-2.3729
GCTCCAGATCTAACTTGGGGTGGCTTTGTCTTCTTCTTTTGCCAATTCCACTAATTGTTCGGG	2,60-C,C	-0.508831
GCTCCAGATCTAACTTGGGGTGGCTTTGTCTTCTTCTTTTGCCAATTCCACTAATTGTTGGGG	2,60-C,G	-0.0781948
GGTCCAGATCTAACTTGGGGTGGCTTTGTCTTCTTCTTTTGCCAATTCCACTAATTGTTAGGG	2,60-G,A	-1.74302
GGTCCAGATCTAACTTGGGGTGGCTTTGTCTTCTTCTTTTGCCAATTCCACTAATTGTTCGGG	2,60-G,C	-0.237963
GGTCCAGATCTAACTTGGGGTGGCTTTGTCTTCTTCTTTTGCCAATTCCACTAATTGTTGGGG	2,60-G,G	-0.435829
GTTCCAGATCTAACTTGGGGTGGCTTTGTCTTCTTCTTTTGCCAATTCCACTAATTGTTAGGG	2,60-T,A	-1.52308
GTTCCAGATCTAACTTGGGGTGGCTTTGTCTTCTTCTTTTGCCAATTCCACTAATTGTTCGGG	2,60-T,C	-0.959277
GTTCCAGATCTAACTTGGGGTGGCTTTGTCTTCTTCTTTTGCCAATTCCACTAATTGTTGGGG	2,60-T,G	-1.39212
GCTCCAGATCTAACTTGGGGTGGCTTTGTCTTCTTCTTTTGCCAATTCCACTAATTGTTTAGG	2,61-C,A	-1.53827
GCTCCAGATCTAACTTGGGGTGGCTTTGTCTTCTTCTTTTGCCAATTCCACTAATTGTTTCGG	2,61-C,C	-1.33345
GCTCCAGATCTAACTTGGGGTGGCTTTGTCTTCTTCTTTTGCCAATTCCACTAATTGTTTTGG	2,61-C,T	-1.45784
GGTCCAGATCTAACTTGGGGTGGCTTTGTCTTCTTCTTTTGCCAATTCCACTAATTGTTTAGG	2,61-G,A	-0.704704
GGTCCAGATCTAACTTGGGGTGGCTTTGTCTTCTTCTTTTGCCAATTCCACTAATTGTTTCGG	2,61-G,C	0.327921
GGTCCAGATCTAACTTGGGGTGGCTTTGTCTTCTTCTTTTGCCAATTCCACTAATTGTTTTGG	2,61-G,T	0.205433
GTTCCAGATCTAACTTGGGGTGGCTTTGTCTTCTTCTTTTGCCAATTCCACTAATTGTTTAGG	2,61-T,A	-1.73494
GTTCCAGATCTAACTTGGGGTGGCTTTGTCTTCTTCTTTTGCCAATTCCACTAATTGTTTCGG	2,61-T,C	-1.09851
GTTCCAGATCTAACTTGGGGTGGCTTTGTCTTCTTCTTTTGCCAATTCCACTAATTGTTTTGG	2,61-T,T	-0.938391
GCTCCAGATCTAACTTGGGGTGGCTTTGTCTTCTTCTTTTGCCAATTCCACTAATTGTTTGAG	2,62-C,A	-1.00308
GCTCCAGATCTAACTTGGGGTGGCTTTGTCTTCTTCTTTTGCCAATTCCACTAATTGTTTGCG	2,62-C,C	-1.82578
GCTCCAGATCTAACTTGGGGTGGCTTTGTCTTCTTCTTTTGCCAATTCCACTAATTGTTTGTG	2,62-C,T	-1.57641
GGTCCAGATCTAACTTGGGGTGGCTTTGTCTTCTTCTTTTGCCAATTCCACTAATTGTTTGAG	2,62-G,A	0.360259
GGTCCAGATCTAACTTGGGGTGGCTTTGTCTTCTTCTTTTGCCAATTCCACTAATTGTTTGCG	2,62-G,C	-0.298231
GGTCCAGATCTAACTTGGGGTGGCTTTGTCTTCTTCTTTTGCCAATTCCACTAATTGTTTGTG	2,62-G,T	-0.278288
GTTCCAGATCTAACTTGGGGTGGCTTTGTCTTCTTCTTTTGCCAATTCCACTAATTGTTTGAG	2,62-T,A	-0.540985
GTTCCAGATCTAACTTGGGGTGGCTTTGTCTTCTTCTTTTGCCAATTCCACTAATTGTTTGCG	2,62-T,C	-0.989736
GTTCCAGATCTAACTTGGGGTGGCTTTGTCTTCTTCTTTTGCCAATTCCACTAATTGTTTGTG	2,62-T,T	-1.25442
GCTCCAGATCTAACTTGGGGTGGCTTTGTCTTCTTCTTTTGCCAATTCCACTAATTGTTTGGA	2,63-C,A	-3.40598
GCTCCAGATCTAACTTGGGGTGGCTTTGTCTTCTTCTTTTGCCAATTCCACTAATTGTTTGGC	2,63-C,C	-4.70269
GCTCCAGATCTAACTTGGGGTGGCTTTGTCTTCTTCTTTTGCCAATTCCACTAATTGTTTGGT	2,63-C,T	-4.37574
GGTCCAGATCTAACTTGGGGTGGCTTTGTCTTCTTCTTTTGCCAATTCCACTAATTGTTTGGA	2,63-G,A	-4.03318
GGTCCAGATCTAACTTGGGGTGGCTTTGTCTTCTTCTTTTGCCAATTCCACTAATTGTTTGGC	2,63-G,C	-3.86195
GGTCCAGATCTAACTTGGGGTGGCTTTGTCTTCTTCTTTTGCCAATTCCACTAATTGTTTGGT	2,63-G,T	-4.17543
GTTCCAGATCTAACTTGGGGTGGCTTTGTCTTCTTCTTTTGCCAATTCCACTAATTGTTTGGA	2,63-T,A	-3.74153
GTTCCAGATCTAACTTGGGGTGGCTTTGTCTTCTTCTTTTGCCAATTCCACTAATTGTTTGGT	2,63-T,T	-6.90159
GAAACAGATCTAACTTGGGGTGGCTTTGTCTTCTTCTTTTGCCAATTCCACTAATTGTTTGGG	3,4-A,A	-2.24608
GAAGCAGATCTAACTTGGGGTGGCTTTGTCTTCTTCTTTTGCCAATTCCACTAATTGTTTGGG	3,4-A,G	0.55784
GACACAGATCTAACTTGGGGTGGCTTTGTCTTCTTCTTTTGCCAATTCCACTAATTGTTTGGG	3,4-C,A	-0.643481
GACGCAGATCTAACTTGGGGTGGCTTTGTCTTCTTCTTTTGCCAATTCCACTAATTGTTTGGG	3,4-C,G	-0.111042
GACTCAGATCTAACTTGGGGTGGCTTTGTCTTCTTCTTTTGCCAATTCCACTAATTGTTTGGG	3,4-C,T	-0.520713
GAGACAGATCTAACTTGGGGTGGCTTTGTCTTCTTCTTTTGCCAATTCCACTAATTGTTTGGG	3,4-G,A	-0.404472
GAGGCAGATCTAACTTGGGGTGGCTTTGTCTTCTTCTTTTGCCAATTCCACTAATTGTTTGGG	3,4-G,G	-0.774007
GAGTCAGATCTAACTTGGGGTGGCTTTGTCTTCTTCTTTTGCCAATTCCACTAATTGTTTGGG	3,4-G,T	-1.82067
GAACAAGATCTAACTTGGGGTGGCTTTGTCTTCTTCTTTTGCCAATTCCACTAATTGTTTGGG	3,5-A,A	-0.2332
GAACGAGATCTAACTTGGGGTGGCTTTGTCTTCTTCTTTTGCCAATTCCACTAATTGTTTGGG	3,5-A,G	0.737654
GAACTAGATCTAACTTGGGGTGGCTTTGTCTTCTTCTTTTGCCAATTCCACTAATTGTTTGGG	3,5-A,T	0.61033
GACCAAGATCTAACTTGGGGTGGCTTTGTCTTCTTCTTTTGCCAATTCCACTAATTGTTTGGG	3,5-C,A	0.777639
GACCGAGATCTAACTTGGGGTGGCTTTGTCTTCTTCTTTTGCCAATTCCACTAATTGTTTGGG	3,5-C,G	1.65095
GACCTAGATCTAACTTGGGGTGGCTTTGTCTTCTTCTTTTGCCAATTCCACTAATTGTTTGGG	3,5-C,T	-1.27105
GAGCAAGATCTAACTTGGGGTGGCTTTGTCTTCTTCTTTTGCCAATTCCACTAATTGTTTGGG	3,5-G,A	-2.36743
GAGCGAGATCTAACTTGGGGTGGCTTTGTCTTCTTCTTTTGCCAATTCCACTAATTGTTTGGG	3,5-G,G	0.61033
GAGCTAGATCTAACTTGGGGTGGCTTTGTCTTCTTCTTTTGCCAATTCCACTAATTGTTTGGG	3,5-G,T	0.241419
GAACCCGATCTAACTTGGGGTGGCTTTGTCTTCTTCTTTTGCCAATTCCACTAATTGTTTGGG	3,6-A,C	-1.7116
GAACCGGATCTAACTTGGGGTGGCTTTGTCTTCTTCTTTTGCCAATTCCACTAATTGTTTGGG	3,6-A,G	0.817619
GAACCTGATCTAACTTGGGGTGGCTTTGTCTTCTTCTTTTGCCAATTCCACTAATTGTTTGGG	3,6-A,T	1.57891
GACCCGGATCTAACTTGGGGTGGCTTTGTCTTCTTCTTTTGCCAATTCCACTAATTGTTTGGG	3,6-C,G	1.66787
GACCCTGATCTAACTTGGGGTGGCTTTGTCTTCTTCTTTTGCCAATTCCACTAATTGTTTGGG	3,6-C,T	0.493235
GAGCCGGATCTAACTTGGGGTGGCTTTGTCTTCTTCTTTTGCCAATTCCACTAATTGTTTGGG	3,6-G,G	2.02912
GAGCCTGATCTAACTTGGGGTGGCTTTGTCTTCTTCTTTTGCCAATTCCACTAATTGTTTGGG	3,6-G,T	0.0595819
GAACCATATCTAACTTGGGGTGGCTTTGTCTTCTTCTTTTGCCAATTCCACTAATTGTTTGGG	3,7-A,T	-3.9727
GACCCAAATCTAACTTGGGGTGGCTTTGTCTTCTTCTTTTGCCAATTCCACTAATTGTTTGGG	3,7-C,A	0.595227
GACCCACATCTAACTTGGGGTGGCTTTGTCTTCTTCTTTTGCCAATTCCACTAATTGTTTGGG	3,7-C,C	0.161911
GACCCATATCTAACTTGGGGTGGCTTTGTCTTCTTCTTTTGCCAATTCCACTAATTGTTTGGG	3,7-C,T	-0.306069
GAGCCAAATCTAACTTGGGGTGGCTTTGTCTTCTTCTTTTGCCAATTCCACTAATTGTTTGGG	3,7-G,A	1.10897
GAGCCACATCTAACTTGGGGTGGCTTTGTCTTCTTCTTTTGCCAATTCCACTAATTGTTTGGG	3,7-G,C	-1.716
GAGCCATATCTAACTTGGGGTGGCTTTGTCTTCTTCTTTTGCCAATTCCACTAATTGTTTGGG	3,7-G,T	0.300317
GAACCAGGTCTAACTTGGGGTGGCTTTGTCTTCTTCTTTTGCCAATTCCACTAATTGTTTGGG	3,8-A,G	-0.787301
GAACCAGTTCTAACTTGGGGTGGCTTTGTCTTCTTCTTTTGCCAATTCCACTAATTGTTTGGG	3,8-A,T	0.288402
GACCCAGCTCTAACTTGGGGTGGCTTTGTCTTCTTCTTTTGCCAATTCCACTAATTGTTTGGG	3,8-C,C	-0.121528
GACCCAGGTCTAACTTGGGGTGGCTTTGTCTTCTTCTTTTGCCAATTCCACTAATTGTTTGGG	3,8-C,G	-2.26834
GACCCAGTTCTAACTTGGGGTGGCTTTGTCTTCTTCTTTTGCCAATTCCACTAATTGTTTGGG	3,8-C,T	0.161911
GAGCCAGCTCTAACTTGGGGTGGCTTTGTCTTCTTCTTTTGCCAATTCCACTAATTGTTTGGG	3,8-G,C	0.0432669
GAGCCAGGTCTAACTTGGGGTGGCTTTGTCTTCTTCTTTTGCCAATTCCACTAATTGTTTGGG	3,8-G,G	1.63556
GAGCCAGTTCTAACTTGGGGTGGCTTTGTCTTCTTCTTTTGCCAATTCCACTAATTGTTTGGG	3,8-G,T	-2.61513
GAACCAGAACTAACTTGGGGTGGCTTTGTCTTCTTCTTTTGCCAATTCCACTAATTGTTTGGG	3,9-A,A	-0.00650831
GAACCAGACCTAACTTGGGGTGGCTTTGTCTTCTTCTTTTGCCAATTCCACTAATTGTTTGGG	3,9-A,C	0.131999
GACCCAGAACTAACTTGGGGTGGCTTTGTCTTCTTCTTTTGCCAATTCCACTAATTGTTTGGG	3,9-C,A	-2.64673
GACCCAGACCTAACTTGGGGTGGCTTTGTCTTCTTCTTTTGCCAATTCCACTAATTGTTTGGG	3,9-C,C	1.58386
GACCCAGAGCTAACTTGGGGTGGCTTTGTCTTCTTCTTTTGCCAATTCCACTAATTGTTTGGG	3,9-C,G	1.02537
GAGCCAGAACTAACTTGGGGTGGCTTTGTCTTCTTCTTTTGCCAATTCCACTAATTGTTTGGG	3,9-G,A	-3.03793
GAGCCAGACCTAACTTGGGGTGGCTTTGTCTTCTTCTTTTGCCAATTCCACTAATTGTTTGGG	3,9-G,C	1.11437
GAGCCAGAGCTAACTTGGGGTGGCTTTGTCTTCTTCTTTTGCCAATTCCACTAATTGTTTGGG	3,9-G,G	-1.48315
GAACCAGATATAACTTGGGGTGGCTTTGTCTTCTTCTTTTGCCAATTCCACTAATTGTTTGGG	3,10-A,A	0.315877
GAACCAGATTTAACTTGGGGTGGCTTTGTCTTCTTCTTTTGCCAATTCCACTAATTGTTTGGG	3,10-A,T	1.80085
GACCCAGATATAACTTGGGGTGGCTTTGTCTTCTTCTTTTGCCAATTCCACTAATTGTTTGGG	3,10-C,A	-0.712989
GACCCAGATGTAACTTGGGGTGGCTTTGTCTTCTTCTTTTGCCAATTCCACTAATTGTTTGGG	3,10-C,G	1.16387
GACCCAGATTTAACTTGGGGTGGCTTTGTCTTCTTCTTTTGCCAATTCCACTAATTGTTTGGG	3,10-C,T	-0.389724
GAGCCAGATATAACTTGGGGTGGCTTTGTCTTCTTCTTTTGCCAATTCCACTAATTGTTTGGG	3,10-G,A	-0.962718
GAGCCAGATGTAACTTGGGGTGGCTTTGTCTTCTTCTTTTGCCAATTCCACTAATTGTTTGGG	3,10-G,G	-0.933991
GAGCCAGATTTAACTTGGGGTGGCTTTGTCTTCTTCTTTTGCCAATTCCACTAATTGTTTGGG	3,10-G,T	2.11038
GAACCAGATCAAACTTGGGGTGGCTTTGTCTTCTTCTTTTGCCAATTCCACTAATTGTTTGGG	3,11-A,A	-1.29656
GAACCAGATCCAACTTGGGGTGGCTTTGTCTTCTTCTTTTGCCAATTCCACTAATTGTTTGGG	3,11-A,C	0.31542
GAACCAGATCGAACTTGGGGTGGCTTTGTCTTCTTCTTTTGCCAATTCCACTAATTGTTTGGG	3,11-A,G	-0.179125
GACCCAGATCAAACTTGGGGTGGCTTTGTCTTCTTCTTTTGCCAATTCCACTAATTGTTTGGG	3,11-C,A	0.743433
GACCCAGATCCAACTTGGGGTGGCTTTGTCTTCTTCTTTTGCCAATTCCACTAATTGTTTGGG	3,11-C,C	-0.00854023
GACCCAGATCGAACTTGGGGTGGCTTTGTCTTCTTCTTTTGCCAATTCCACTAATTGTTTGGG	3,11-C,G	0.423253
GAGCCAGATCCAACTTGGGGTGGCTTTGTCTTCTTCTTTTGCCAATTCCACTAATTGTTTGGG	3,11-G,C	1.39985
GAGCCAGATCGAACTTGGGGTGGCTTTGTCTTCTTCTTTTGCCAATTCCACTAATTGTTTGGG	3,11-G,G	-2.00605
GAACCAGATCTCACTTGGGGTGGCTTTGTCTTCTTCTTTTGCCAATTCCACTAATTGTTTGGG	3,12-A,C	-1.87183
GAACCAGATCTGACTTGGGGTGGCTTTGTCTTCTTCTTTTGCCAATTCCACTAATTGTTTGGG	3,12-A,G	0.421505
GAACCAGATCTTACTTGGGGTGGCTTTGTCTTCTTCTTTTGCCAATTCCACTAATTGTTTGGG	3,12-A,T	-0.711598
GACCCAGATCTCACTTGGGGTGGCTTTGTCTTCTTCTTTTGCCAATTCCACTAATTGTTTGGG	3,12-C,C	1.87672
GACCCAGATCTGACTTGGGGTGGCTTTGTCTTCTTCTTTTGCCAATTCCACTAATTGTTTGGG	3,12-C,G	1.22798
GACCCAGATCTTACTTGGGGTGGCTTTGTCTTCTTCTTTTGCCAATTCCACTAATTGTTTGGG	3,12-C,T	0.500155
GAGCCAGATCTCACTTGGGGTGGCTTTGTCTTCTTCTTTTGCCAATTCCACTAATTGTTTGGG	3,12-G,C	-0.312396
GAGCCAGATCTGACTTGGGGTGGCTTTGTCTTCTTCTTTTGCCAATTCCACTAATTGTTTGGG	3,12-G,G	0.392861
GAGCCAGATCTTACTTGGGGTGGCTTTGTCTTCTTCTTTTGCCAATTCCACTAATTGTTTGGG	3,12-G,T	-1.2217
GAACCAGATCTACCTTGGGGTGGCTTTGTCTTCTTCTTTTGCCAATTCCACTAATTGTTTGGG	3,13-A,C	0.31542
GAACCAGATCTAGCTTGGGGTGGCTTTGTCTTCTTCTTTTGCCAATTCCACTAATTGTTTGGG	3,13-A,G	0.0495366
GAACCAGATCTATCTTGGGGTGGCTTTGTCTTCTTCTTTTGCCAATTCCACTAATTGTTTGGG	3,13-A,T	-2.9311
GACCCAGATCTACCTTGGGGTGGCTTTGTCTTCTTCTTTTGCCAATTCCACTAATTGTTTGGG	3,13-C,C	1.63476
GACCCAGATCTAGCTTGGGGTGGCTTTGTCTTCTTCTTTTGCCAATTCCACTAATTGTTTGGG	3,13-C,G	0.869402
GACCCAGATCTATCTTGGGGTGGCTTTGTCTTCTTCTTTTGCCAATTCCACTAATTGTTTGGG	3,13-C,T	0.0509803
GAGCCAGATCTACCTTGGGGTGGCTTTGTCTTCTTCTTTTGCCAATTCCACTAATTGTTTGGG	3,13-G,C	0.414887
GAGCCAGATCTAGCTTGGGGTGGCTTTGTCTTCTTCTTTTGCCAATTCCACTAATTGTTTGGG	3,13-G,G	0.168525
GAGCCAGATCTATCTTGGGGTGGCTTTGTCTTCTTCTTTTGCCAATTCCACTAATTGTTTGGG	3,13-G,T	-0.501054
GAACCAGATCTAAATTGGGGTGGCTTTGTCTTCTTCTTTTGCCAATTCCACTAATTGTTTGGG	3,14-A,A	-1.46964
GAACCAGATCTAAGTTGGGGTGGCTTTGTCTTCTTCTTTTGCCAATTCCACTAATTGTTTGGG	3,14-A,G	-3.03711
GAACCAGATCTAATTTGGGGTGGCTTTGTCTTCTTCTTTTGCCAATTCCACTAATTGTTTGGG	3,14-A,T	-0.836583
GACCCAGATCTAAATTGGGGTGGCTTTGTCTTCTTCTTTTGCCAATTCCACTAATTGTTTGGG	3,14-C,A	-1.39407
GACCCAGATCTAAGTTGGGGTGGCTTTGTCTTCTTCTTTTGCCAATTCCACTAATTGTTTGGG	3,14-C,G	0.825524
GACCCAGATCTAATTTGGGGTGGCTTTGTCTTCTTCTTTTGCCAATTCCACTAATTGTTTGGG	3,14-C,T	0.871694
GAGCCAGATCTAAATTGGGGTGGCTTTGTCTTCTTCTTTTGCCAATTCCACTAATTGTTTGGG	3,14-G,A	-0.536269
GAGCCAGATCTAAGTTGGGGTGGCTTTGTCTTCTTCTTTTGCCAATTCCACTAATTGTTTGGG	3,14-G,G	-0.131036
GAGCCAGATCTAATTTGGGGTGGCTTTGTCTTCTTCTTTTGCCAATTCCACTAATTGTTTGGG	3,14-G,T	-0.756736
GAACCAGATCTAACATGGGGTGGCTTTGTCTTCTTCTTTTGCCAATTCCACTAATTGTTTGGG	3,15-A,A	-0.284646
GAACCAGATCTAACCTGGGGTGGCTTTGTCTTCTTCTTTTGCCAATTCCACTAATTGTTTGGG	3,15-A,C	0.0593088
GAACCAGATCTAACGTGGGGTGGCTTTGTCTTCTTCTTTTGCCAATTCCACTAATTGTTTGGG	3,15-A,G	-0.571443
GACCCAGATCTAACATGGGGTGGCTTTGTCTTCTTCTTTTGCCAATTCCACTAATTGTTTGGG	3,15-C,A	0.56142
GACCCAGATCTAACCTGGGGTGGCTTTGTCTTCTTCTTTTGCCAATTCCACTAATTGTTTGGG	3,15-C,C	0.381511
GACCCAGATCTAACGTGGGGTGGCTTTGTCTTCTTCTTTTGCCAATTCCACTAATTGTTTGGG	3,15-C,G	0.579589
GAGCCAGATCTAACATGGGGTGGCTTTGTCTTCTTCTTTTGCCAATTCCACTAATTGTTTGGG	3,15-G,A	-0.114721
GAGCCAGATCTAACCTGGGGTGGCTTTGTCTTCTTCTTTTGCCAATTCCACTAATTGTTTGGG	3,15-G,C	0.443415
GAGCCAGATCTAACGTGGGGTGGCTTTGTCTTCTTCTTTTGCCAATTCCACTAATTGTTTGGG	3,15-G,G	-0.468904
GAACCAGATCTAACTAGGGGTGGCTTTGTCTTCTTCTTTTGCCAATTCCACTAATTGTTTGGG	3,16-A,A	-1.46206
GAACCAGATCTAACTCGGGGTGGCTTTGTCTTCTTCTTTTGCCAATTCCACTAATTGTTTGGG	3,16-A,C	0.0927265
GAACCAGATCTAACTGGGGGTGGCTTTGTCTTCTTCTTTTGCCAATTCCACTAATTGTTTGGG	3,16-A,G	-1.60986
GACCCAGATCTAACTAGGGGTGGCTTTGTCTTCTTCTTTTGCCAATTCCACTAATTGTTTGGG	3,16-C,A	-0.363675
GACCCAGATCTAACTCGGGGTGGCTTTGTCTTCTTCTTTTGCCAATTCCACTAATTGTTTGGG	3,16-C,C	0.531148
GACCCAGATCTAACTGGGGGTGGCTTTGTCTTCTTCTTTTGCCAATTCCACTAATTGTTTGGG	3,16-C,G	-0.380759
GAGCCAGATCTAACTAGGGGTGGCTTTGTCTTCTTCTTTTGCCAATTCCACTAATTGTTTGGG	3,16-G,A	-0.989736
GAGCCAGATCTAACTCGGGGTGGCTTTGTCTTCTTCTTTTGCCAATTCCACTAATTGTTTGGG	3,16-G,C	0.876718
GAGCCAGATCTAACTGGGGGTGGCTTTGTCTTCTTCTTTTGCCAATTCCACTAATTGTTTGGG	3,16-G,G	-0.110343
GAACCAGATCTAACTTAGGGTGGCTTTGTCTTCTTCTTTTGCCAATTCCACTAATTGTTTGGG	3,17-A,A	-0.571443
GAACCAGATCTAACTTCGGGTGGCTTTGTCTTCTTCTTTTGCCAATTCCACTAATTGTTTGGG	3,17-A,C	0.1098
GACCCAGATCTAACTTAGGGTGGCTTTGTCTTCTTCTTTTGCCAATTCCACTAATTGTTTGGG	3,17-C,A	-0.462644
GACCCAGATCTAACTTCGGGTGGCTTTGTCTTCTTCTTTTGCCAATTCCACTAATTGTTTGGG	3,17-C,C	0.72451
GACCCAGATCTAACTTTGGGTGGCTTTGTCTTCTTCTTTTGCCAATTCCACTAATTGTTTGGG	3,17-C,T	-1.47214
GAGCCAGATCTAACTTAGGGTGGCTTTGTCTTCTTCTTTTGCCAATTCCACTAATTGTTTGGG	3,17-G,A	-0.353428
GAGCCAGATCTAACTTCGGGTGGCTTTGTCTTCTTCTTTTGCCAATTCCACTAATTGTTTGGG	3,17-G,C	0.385206
GAGCCAGATCTAACTTTGGGTGGCTTTGTCTTCTTCTTTTGCCAATTCCACTAATTGTTTGGG	3,17-G,T	-0.00650831
GAACCAGATCTAACTTGAGGTGGCTTTGTCTTCTTCTTTTGCCAATTCCACTAATTGTTTGGG	3,18-A,A	-0.655553
GAACCAGATCTAACTTGCGGTGGCTTTGTCTTCTTCTTTTGCCAATTCCACTAATTGTTTGGG	3,18-A,C	-1.2332
GAACCAGATCTAACTTGTGGTGGCTTTGTCTTCTTCTTTTGCCAATTCCACTAATTGTTTGGG	3,18-A,T	-0.574152
GACCCAGATCTAACTTGAGGTGGCTTTGTCTTCTTCTTTTGCCAATTCCACTAATTGTTTGGG	3,18-C,A	-0.304049
GACCCAGATCTAACTTGCGGTGGCTTTGTCTTCTTCTTTTGCCAATTCCACTAATTGTTTGGG	3,18-C,C	0.765325
GACCCAGATCTAACTTGTGGTGGCTTTGTCTTCTTCTTTTGCCAATTCCACTAATTGTTTGGG	3,18-C,T	0.80106
GAGCCAGATCTAACTTGAGGTGGCTTTGTCTTCTTCTTTTGCCAATTCCACTAATTGTTTGGG	3,18-G,A	-0.808111
GAGCCAGATCTAACTTGCGGTGGCTTTGTCTTCTTCTTTTGCCAATTCCACTAATTGTTTGGG	3,18-G,C	-0.121528
GAGCCAGATCTAACTTGTGGTGGCTTTGTCTTCTTCTTTTGCCAATTCCACTAATTGTTTGGG	3,18-G,T	-1.17913
GAACCAGATCTAACTTGGAGTGGCTTTGTCTTCTTCTTTTGCCAATTCCACTAATTGTTTGGG	3,19-A,A	-0.917698
GAACCAGATCTAACTTGGCGTGGCTTTGTCTTCTTCTTTTGCCAATTCCACTAATTGTTTGGG	3,19-A,C	-0.00605068
GAACCAGATCTAACTTGGTGTGGCTTTGTCTTCTTCTTTTGCCAATTCCACTAATTGTTTGGG	3,19-A,T	-0.885923
GACCCAGATCTAACTTGGAGTGGCTTTGTCTTCTTCTTTTGCCAATTCCACTAATTGTTTGGG	3,19-C,A	0.567038
GACCCAGATCTAACTTGGCGTGGCTTTGTCTTCTTCTTTTGCCAATTCCACTAATTGTTTGGG	3,19-C,C	0.0913568
GACCCAGATCTAACTTGGTGTGGCTTTGTCTTCTTCTTTTGCCAATTCCACTAATTGTTTGGG	3,19-C,T	-0.27549
GAGCCAGATCTAACTTGGAGTGGCTTTGTCTTCTTCTTTTGCCAATTCCACTAATTGTTTGGG	3,19-G,A	-0.382998
GAGCCAGATCTAACTTGGCGTGGCTTTGTCTTCTTCTTTTGCCAATTCCACTAATTGTTTGGG	3,19-G,C	0.382398
GAGCCAGATCTAACTTGGTGTGGCTTTGTCTTCTTCTTTTGCCAATTCCACTAATTGTTTGGG	3,19-G,T	-0.145178
GAACCAGATCTAACTTGGGATGGCTTTGTCTTCTTCTTTTGCCAATTCCACTAATTGTTTGGG	3,20-A,A	-0.906515
GAACCAGATCTAACTTGGGCTGGCTTTGTCTTCTTCTTTTGCCAATTCCACTAATTGTTTGGG	3,20-A,C	-1.33274
GACCCAGATCTAACTTGGGATGGCTTTGTCTTCTTCTTTTGCCAATTCCACTAATTGTTTGGG	3,20-C,A	0.523529
GACCCAGATCTAACTTGGGCTGGCTTTGTCTTCTTCTTTTGCCAATTCCACTAATTGTTTGGG	3,20-C,C	0.286538
GACCCAGATCTAACTTGGGTTGGCTTTGTCTTCTTCTTTTGCCAATTCCACTAATTGTTTGGG	3,20-C,T	-1.52335
GAGCCAGATCTAACTTGGGATGGCTTTGTCTTCTTCTTTTGCCAATTCCACTAATTGTTTGGG	3,20-G,A	-0.541696
GAGCCAGATCTAACTTGGGCTGGCTTTGTCTTCTTCTTTTGCCAATTCCACTAATTGTTTGGG	3,20-G,C	-0.869608
GAGCCAGATCTAACTTGGGTTGGCTTTGTCTTCTTCTTTTGCCAATTCCACTAATTGTTTGGG	3,20-G,T	-1.50105
GAACCAGATCTAACTTGGGGAGGCTTTGTCTTCTTCTTTTGCCAATTCCACTAATTGTTTGGG	3,21-A,A	-0.536184
GAACCAGATCTAACTTGGGGCGGCTTTGTCTTCTTCTTTTGCCAATTCCACTAATTGTTTGGG	3,21-A,C	-1.08602
GACCCAGATCTAACTTGGGGAGGCTTTGTCTTCTTCTTTTGCCAATTCCACTAATTGTTTGGG	3,21-C,A	0.227418
GACCCAGATCTAACTTGGGGCGGCTTTGTCTTCTTCTTTTGCCAATTCCACTAATTGTTTGGG	3,21-C,C	0.795362
GAGCCAGATCTAACTTGGGGAGGCTTTGTCTTCTTCTTTTGCCAATTCCACTAATTGTTTGGG	3,21-G,A	-1.08602
GAGCCAGATCTAACTTGGGGCGGCTTTGTCTTCTTCTTTTGCCAATTCCACTAATTGTTTGGG	3,21-G,C	0.677689
GAGCCAGATCTAACTTGGGGGGGCTTTGTCTTCTTCTTTTGCCAATTCCACTAATTGTTTGGG	3,21-G,G	-3.42109
GAACCAGATCTAACTTGGGGTAGCTTTGTCTTCTTCTTTTGCCAATTCCACTAATTGTTTGGG	3,22-A,A	-2.86166
GAACCAGATCTAACTTGGGGTCGCTTTGTCTTCTTCTTTTGCCAATTCCACTAATTGTTTGGG	3,22-A,C	-0.0271224
GAACCAGATCTAACTTGGGGTTGCTTTGTCTTCTTCTTTTGCCAATTCCACTAATTGTTTGGG	3,22-A,T	-1.76409
GACCCAGATCTAACTTGGGGTAGCTTTGTCTTCTTCTTTTGCCAATTCCACTAATTGTTTGGG	3,22-C,A	-2.58208
GACCCAGATCTAACTTGGGGTCGCTTTGTCTTCTTCTTTTGCCAATTCCACTAATTGTTTGGG	3,22-C,C	0.29351
GACCCAGATCTAACTTGGGGTTGCTTTGTCTTCTTCTTTTGCCAATTCCACTAATTGTTTGGG	3,22-C,T	0.0682732
GAGCCAGATCTAACTTGGGGTAGCTTTGTCTTCTTCTTTTGCCAATTCCACTAATTGTTTGGG	3,22-G,A	-1.38045
GAGCCAGATCTAACTTGGGGTCGCTTTGTCTTCTTCTTTTGCCAATTCCACTAATTGTTTGGG	3,22-G,C	-1.02788
GAGCCAGATCTAACTTGGGGTTGCTTTGTCTTCTTCTTTTGCCAATTCCACTAATTGTTTGGG	3,22-G,T	-0.411144
GAACCAGATCTAACTTGGGGTGACTTTGTCTTCTTCTTTTGCCAATTCCACTAATTGTTTGGG	3,23-A,A	-1.70895
GAACCAGATCTAACTTGGGGTGCCTTTGTCTTCTTCTTTTGCCAATTCCACTAATTGTTTGGG	3,23-A,C	-2.98974
GAACCAGATCTAACTTGGGGTGTCTTTGTCTTCTTCTTTTGCCAATTCCACTAATTGTTTGGG	3,23-A,T	-1.22844
GACCCAGATCTAACTTGGGGTGACTTTGTCTTCTTCTTTTGCCAATTCCACTAATTGTTTGGG	3,23-C,A	0.434562
GACCCAGATCTAACTTGGGGTGCCTTTGTCTTCTTCTTTTGCCAATTCCACTAATTGTTTGGG	3,23-C,C	0.234908
GACCCAGATCTAACTTGGGGTGTCTTTGTCTTCTTCTTTTGCCAATTCCACTAATTGTTTGGG	3,23-C,T	-2.36745
GAGCCAGATCTAACTTGGGGTGACTTTGTCTTCTTCTTTTGCCAATTCCACTAATTGTTTGGG	3,23-G,A	-0.518332
GAGCCAGATCTAACTTGGGGTGCCTTTGTCTTCTTCTTTTGCCAATTCCACTAATTGTTTGGG	3,23-G,C	-0.296561
GAGCCAGATCTAACTTGGGGTGTCTTTGTCTTCTTCTTTTGCCAATTCCACTAATTGTTTGGG	3,23-G,T	-1.15657
GAACCAGATCTAACTTGGGGTGGATTTGTCTTCTTCTTTTGCCAATTCCACTAATTGTTTGGG	3,24-A,A	-0.711598
GAACCAGATCTAACTTGGGGTGGTTTTGTCTTCTTCTTTTGCCAATTCCACTAATTGTTTGGG	3,24-A,T	-1.88052
GACCCAGATCTAACTTGGGGTGGATTTGTCTTCTTCTTTTGCCAATTCCACTAATTGTTTGGG	3,24-C,A	-0.433663
GACCCAGATCTAACTTGGGGTGGGTTTGTCTTCTTCTTTTGCCAATTCCACTAATTGTTTGGG	3,24-C,G	-4.80848
GACCCAGATCTAACTTGGGGTGGTTTTGTCTTCTTCTTTTGCCAATTCCACTAATTGTTTGGG	3,24-C,T	-0.457113
GAGCCAGATCTAACTTGGGGTGGATTTGTCTTCTTCTTTTGCCAATTCCACTAATTGTTTGGG	3,24-G,A	-0.662043
GAGCCAGATCTAACTTGGGGTGGGTTTGTCTTCTTCTTTTGCCAATTCCACTAATTGTTTGGG	3,24-G,G	-3.40012
GAGCCAGATCTAACTTGGGGTGGTTTTGTCTTCTTCTTTTGCCAATTCCACTAATTGTTTGGG	3,24-G,T	-0.468071
GAACCAGATCTAACTTGGGGTGGCATTGTCTTCTTCTTTTGCCAATTCCACTAATTGTTTGGG	3,25-A,A	-1.11034
GAACCAGATCTAACTTGGGGTGGCCTTGTCTTCTTCTTTTGCCAATTCCACTAATTGTTTGGG	3,25-A,C	0.093866
GAACCAGATCTAACTTGGGGTGGCGTTGTCTTCTTCTTTTGCCAATTCCACTAATTGTTTGGG	3,25-A,G	-1.17913
GACCCAGATCTAACTTGGGGTGGCATTGTCTTCTTCTTTTGCCAATTCCACTAATTGTTTGGG	3,25-C,A	-0.421088
GACCCAGATCTAACTTGGGGTGGCCTTGTCTTCTTCTTTTGCCAATTCCACTAATTGTTTGGG	3,25-C,C	1.1335
GACCCAGATCTAACTTGGGGTGGCGTTGTCTTCTTCTTTTGCCAATTCCACTAATTGTTTGGG	3,25-C,G	0.477032
GAGCCAGATCTAACTTGGGGTGGCATTGTCTTCTTCTTTTGCCAATTCCACTAATTGTTTGGG	3,25-G,A	-0.391629
GAGCCAGATCTAACTTGGGGTGGCCTTGTCTTCTTCTTTTGCCAATTCCACTAATTGTTTGGG	3,25-G,C	1.23522
GAGCCAGATCTAACTTGGGGTGGCGTTGTCTTCTTCTTTTGCCAATTCCACTAATTGTTTGGG	3,25-G,G	-0.901592
GAACCAGATCTAACTTGGGGTGGCTATGTCTTCTTCTTTTGCCAATTCCACTAATTGTTTGGG	3,26-A,A	-0.662096
GAACCAGATCTAACTTGGGGTGGCTCTGTCTTCTTCTTTTGCCAATTCCACTAATTGTTTGGG	3,26-A,C	-0.951603
GAACCAGATCTAACTTGGGGTGGCTGTGTCTTCTTCTTTTGCCAATTCCACTAATTGTTTGGG	3,26-A,G	-2.12628
GACCCAGATCTAACTTGGGGTGGCTATGTCTTCTTCTTTTGCCAATTCCACTAATTGTTTGGG	3,26-C,A	-0.0271844
GACCCAGATCTAACTTGGGGTGGCTCTGTCTTCTTCTTTTGCCAATTCCACTAATTGTTTGGG	3,26-C,C	-0.095318
GACCCAGATCTAACTTGGGGTGGCTGTGTCTTCTTCTTTTGCCAATTCCACTAATTGTTTGGG	3,26-C,G	-0.654463
GAGCCAGATCTAACTTGGGGTGGCTATGTCTTCTTCTTTTGCCAATTCCACTAATTGTTTGGG	3,26-G,A	-0.464528
GAGCCAGATCTAACTTGGGGTGGCTCTGTCTTCTTCTTTTGCCAATTCCACTAATTGTTTGGG	3,26-G,C	0.123739
GAGCCAGATCTAACTTGGGGTGGCTGTGTCTTCTTCTTTTGCCAATTCCACTAATTGTTTGGG	3,26-G,G	-0.851551
GAACCAGATCTAACTTGGGGTGGCTTAGTCTTCTTCTTTTGCCAATTCCACTAATTGTTTGGG	3,27-A,A	-0.711598
GAACCAGATCTAACTTGGGGTGGCTTCGTCTTCTTCTTTTGCCAATTCCACTAATTGTTTGGG	3,27-A,C	-0.591471
GAACCAGATCTAACTTGGGGTGGCTTGGTCTTCTTCTTTTGCCAATTCCACTAATTGTTTGGG	3,27-A,G	-0.761848
GACCCAGATCTAACTTGGGGTGGCTTAGTCTTCTTCTTTTGCCAATTCCACTAATTGTTTGGG	3,27-C,A	-0.323681
GACCCAGATCTAACTTGGGGTGGCTTCGTCTTCTTCTTTTGCCAATTCCACTAATTGTTTGGG	3,27-C,C	0.380863
GACCCAGATCTAACTTGGGGTGGCTTGGTCTTCTTCTTTTGCCAATTCCACTAATTGTTTGGG	3,27-C,G	0.234729
GAGCCAGATCTAACTTGGGGTGGCTTAGTCTTCTTCTTTTGCCAATTCCACTAATTGTTTGGG	3,27-G,A	-0.699683
GAGCCAGATCTAACTTGGGGTGGCTTCGTCTTCTTCTTTTGCCAATTCCACTAATTGTTTGGG	3,27-G,C	0.35765
GAGCCAGATCTAACTTGGGGTGGCTTGGTCTTCTTCTTTTGCCAATTCCACTAATTGTTTGGG	3,27-G,G	-0.995701
GAACCAGATCTAACTTGGGGTGGCTTTATCTTCTTCTTTTGCCAATTCCACTAATTGTTTGGG	3,28-A,A	-0.743016
GACCCAGATCTAACTTGGGGTGGCTTTATCTTCTTCTTTTGCCAATTCCACTAATTGTTTGGG	3,28-C,A	-0.261588
GACCCAGATCTAACTTGGGGTGGCTTTCTCTTCTTCTTTTGCCAATTCCACTAATTGTTTGGG	3,28-C,C	-0.0545982
GACCCAGATCTAACTTGGGGTGGCTTTTTCTTCTTCTTTTGCCAATTCCACTAATTGTTTGGG	3,28-C,T	-1.07462
GAGCCAGATCTAACTTGGGGTGGCTTTATCTTCTTCTTTTGCCAATTCCACTAATTGTTTGGG	3,28-G,A	-0.240516
GAGCCAGATCTAACTTGGGGTGGCTTTCTCTTCTTCTTTTGCCAATTCCACTAATTGTTTGGG	3,28-G,C	-2.78366
GAGCCAGATCTAACTTGGGGTGGCTTTTTCTTCTTCTTTTGCCAATTCCACTAATTGTTTGGG	3,28-G,T	-0.972702
GAACCAGATCTAACTTGGGGTGGCTTTGACTTCTTCTTTTGCCAATTCCACTAATTGTTTGGG	3,29-A,A	-0.65853
GAACCAGATCTAACTTGGGGTGGCTTTGCCTTCTTCTTTTGCCAATTCCACTAATTGTTTGGG	3,29-A,C	-0.082192
GAACCAGATCTAACTTGGGGTGGCTTTGGCTTCTTCTTTTGCCAATTCCACTAATTGTTTGGG	3,29-A,G	-3.94761
GACCCAGATCTAACTTGGGGTGGCTTTGACTTCTTCTTTTGCCAATTCCACTAATTGTTTGGG	3,29-C,A	0.762333
GACCCAGATCTAACTTGGGGTGGCTTTGCCTTCTTCTTTTGCCAATTCCACTAATTGTTTGGG	3,29-C,C	0.534518
GACCCAGATCTAACTTGGGGTGGCTTTGGCTTCTTCTTTTGCCAATTCCACTAATTGTTTGGG	3,29-C,G	-3.28465
GAGCCAGATCTAACTTGGGGTGGCTTTGACTTCTTCTTTTGCCAATTCCACTAATTGTTTGGG	3,29-G,A	0.210119
GAGCCAGATCTAACTTGGGGTGGCTTTGCCTTCTTCTTTTGCCAATTCCACTAATTGTTTGGG	3,29-G,C	0.387915
GAGCCAGATCTAACTTGGGGTGGCTTTGGCTTCTTCTTTTGCCAATTCCACTAATTGTTTGGG	3,29-G,G	-3.88052
GAACCAGATCTAACTTGGGGTGGCTTTGTATTCTTCTTTTGCCAATTCCACTAATTGTTTGGG	3,30-A,A	-1.69968
GAACCAGATCTAACTTGGGGTGGCTTTGTGTTCTTCTTTTGCCAATTCCACTAATTGTTTGGG	3,30-A,G	-1.43965
GAACCAGATCTAACTTGGGGTGGCTTTGTTTTCTTCTTTTGCCAATTCCACTAATTGTTTGGG	3,30-A,T	-1.5747
GACCCAGATCTAACTTGGGGTGGCTTTGTATTCTTCTTTTGCCAATTCCACTAATTGTTTGGG	3,30-C,A	-0.737121
GACCCAGATCTAACTTGGGGTGGCTTTGTGTTCTTCTTTTGCCAATTCCACTAATTGTTTGGG	3,30-C,G	-0.0812382
GACCCAGATCTAACTTGGGGTGGCTTTGTTTTCTTCTTTTGCCAATTCCACTAATTGTTTGGG	3,30-C,T	-2.14632
GAGCCAGATCTAACTTGGGGTGGCTTTGTATTCTTCTTTTGCCAATTCCACTAATTGTTTGGG	3,30-G,A	-1.17459
GAGCCAGATCTAACTTGGGGTGGCTTTGTGTTCTTCTTTTGCCAATTCCACTAATTGTTTGGG	3,30-G,G	-1.37878
GAGCCAGATCTAACTTGGGGTGGCTTTGTTTTCTTCTTTTGCCAATTCCACTAATTGTTTGGG	3,30-G,T	-1.21155
GAACCAGATCTAACTTGGGGTGGCTTTGTCATCTTCTTTTGCCAATTCCACTAATTGTTTGGG	3,31-A,A	-1.13104
GAACCAGATCTAACTTGGGGTGGCTTTGTCCTCTTCTTTTGCCAATTCCACTAATTGTTTGGG	3,31-A,C	-0.531026
GACCCAGATCTAACTTGGGGTGGCTTTGTCATCTTCTTTTGCCAATTCCACTAATTGTTTGGG	3,31-C,A	0.167794
GACCCAGATCTAACTTGGGGTGGCTTTGTCCTCTTCTTTTGCCAATTCCACTAATTGTTTGGG	3,31-C,C	0.166836
GACCCAGATCTAACTTGGGGTGGCTTTGTCGTCTTCTTTTGCCAATTCCACTAATTGTTTGGG	3,31-C,G	-1.1426
GAGCCAGATCTAACTTGGGGTGGCTTTGTCATCTTCTTTTGCCAATTCCACTAATTGTTTGGG	3,31-G,A	0.0772143
GAGCCAGATCTAACTTGGGGTGGCTTTGTCCTCTTCTTTTGCCAATTCCACTAATTGTTTGGG	3,31-G,C	0.142551
GAGCCAGATCTAACTTGGGGTGGCTTTGTCGTCTTCTTTTGCCAATTCCACTAATTGTTTGGG	3,31-G,G	-1.46522
GAACCAGATCTAACTTGGGGTGGCTTTGTCTACTTCTTTTGCCAATTCCACTAATTGTTTGGG	3,32-A,A	-1.01556
GAACCAGATCTAACTTGGGGTGGCTTTGTCTCCTTCTTTTGCCAATTCCACTAATTGTTTGGG	3,32-A,C	-0.587208
GAACCAGATCTAACTTGGGGTGGCTTTGTCTGCTTCTTTTGCCAATTCCACTAATTGTTTGGG	3,32-A,G	-1.50449
GACCCAGATCTAACTTGGGGTGGCTTTGTCTACTTCTTTTGCCAATTCCACTAATTGTTTGGG	3,32-C,A	-0.866587
GACCCAGATCTAACTTGGGGTGGCTTTGTCTCCTTCTTTTGCCAATTCCACTAATTGTTTGGG	3,32-C,C	0.176153
GACCCAGATCTAACTTGGGGTGGCTTTGTCTGCTTCTTTTGCCAATTCCACTAATTGTTTGGG	3,32-C,G	0.0930284
GAGCCAGATCTAACTTGGGGTGGCTTTGTCTACTTCTTTTGCCAATTCCACTAATTGTTTGGG	3,32-G,A	-0.407944
GAGCCAGATCTAACTTGGGGTGGCTTTGTCTCCTTCTTTTGCCAATTCCACTAATTGTTTGGG	3,32-G,C	0.569692
GAGCCAGATCTAACTTGGGGTGGCTTTGTCTGCTTCTTTTGCCAATTCCACTAATTGTTTGGG	3,32-G,G	0.411762
GAACCAGATCTAACTTGGGGTGGCTTTGTCTTATTCTTTTGCCAATTCCACTAATTGTTTGGG	3,33-A,A	-3.47227
GAACCAGATCTAACTTGGGGTGGCTTTGTCTTGTTCTTTTGCCAATTCCACTAATTGTTTGGG	3,33-A,G	-2.52335
GAACCAGATCTAACTTGGGGTGGCTTTGTCTTTTTCTTTTGCCAATTCCACTAATTGTTTGGG	3,33-A,T	-4.50704
GACCCAGATCTAACTTGGGGTGGCTTTGTCTTATTCTTTTGCCAATTCCACTAATTGTTTGGG	3,33-C,A	-3.32904
GACCCAGATCTAACTTGGGGTGGCTTTGTCTTGTTCTTTTGCCAATTCCACTAATTGTTTGGG	3,33-C,G	-2.71125
GACCCAGATCTAACTTGGGGTGGCTTTGTCTTTTTCTTTTGCCAATTCCACTAATTGTTTGGG	3,33-C,T	-8.4703
GAGCCAGATCTAACTTGGGGTGGCTTTGTCTTATTCTTTTGCCAATTCCACTAATTGTTTGGG	3,33-G,A	-1.43225
GAGCCAGATCTAACTTGGGGTGGCTTTGTCTTGTTCTTTTGCCAATTCCACTAATTGTTTGGG	3,33-G,G	-3.58066
GAGCCAGATCTAACTTGGGGTGGCTTTGTCTTTTTCTTTTGCCAATTCCACTAATTGTTTGGG	3,33-G,T	-1.78366
GAACCAGATCTAACTTGGGGTGGCTTTGTCTTCATCTTTTGCCAATTCCACTAATTGTTTGGG	3,34-A,A	-1.49194
GAACCAGATCTAACTTGGGGTGGCTTTGTCTTCCTCTTTTGCCAATTCCACTAATTGTTTGGG	3,34-A,C	-0.699683
GAACCAGATCTAACTTGGGGTGGCTTTGTCTTCGTCTTTTGCCAATTCCACTAATTGTTTGGG	3,34-A,G	-1.1987
GACCCAGATCTAACTTGGGGTGGCTTTGTCTTCATCTTTTGCCAATTCCACTAATTGTTTGGG	3,34-C,A	0.150182
GACCCAGATCTAACTTGGGGTGGCTTTGTCTTCCTCTTTTGCCAATTCCACTAATTGTTTGGG	3,34-C,C	0.233974
GACCCAGATCTAACTTGGGGTGGCTTTGTCTTCGTCTTTTGCCAATTCCACTAATTGTTTGGG	3,34-C,G	0.428072
GAGCCAGATCTAACTTGGGGTGGCTTTGTCTTCATCTTTTGCCAATTCCACTAATTGTTTGGG	3,34-G,A	-0.640858
GAGCCAGATCTAACTTGGGGTGGCTTTGTCTTCCTCTTTTGCCAATTCCACTAATTGTTTGGG	3,34-G,C	0.251272
GAGCCAGATCTAACTTGGGGTGGCTTTGTCTTCGTCTTTTGCCAATTCCACTAATTGTTTGGG	3,34-G,G	-0.375804
GAACCAGATCTAACTTGGGGTGGCTTTGTCTTCTACTTTTGCCAATTCCACTAATTGTTTGGG	3,35-A,A	-0.747773
GAACCAGATCTAACTTGGGGTGGCTTTGTCTTCTCCTTTTGCCAATTCCACTAATTGTTTGGG	3,35-A,C	-0.206601
GAACCAGATCTAACTTGGGGTGGCTTTGTCTTCTGCTTTTGCCAATTCCACTAATTGTTTGGG	3,35-A,G	-0.88052
GACCCAGATCTAACTTGGGGTGGCTTTGTCTTCTACTTTTGCCAATTCCACTAATTGTTTGGG	3,35-C,A	0.614797
GACCCAGATCTAACTTGGGGTGGCTTTGTCTTCTCCTTTTGCCAATTCCACTAATTGTTTGGG	3,35-C,C	-0.106044
GACCCAGATCTAACTTGGGGTGGCTTTGTCTTCTGCTTTTGCCAATTCCACTAATTGTTTGGG	3,35-C,G	0.631925
GAGCCAGATCTAACTTGGGGTGGCTTTGTCTTCTACTTTTGCCAATTCCACTAATTGTTTGGG	3,35-G,A	-0.296561
GAGCCAGATCTAACTTGGGGTGGCTTTGTCTTCTCCTTTTGCCAATTCCACTAATTGTTTGGG	3,35-G,C	0.216253
GAGCCAGATCTAACTTGGGGTGGCTTTGTCTTCTGCTTTTGCCAATTCCACTAATTGTTTGGG	3,35-G,G	0.147036
GAACCAGATCTAACTTGGGGTGGCTTTGTCTTCTTATTTTGCCAATTCCACTAATTGTTTGGG	3,36-A,A	-1.87502
GAACCAGATCTAACTTGGGGTGGCTTTGTCTTCTTGTTTTGCCAATTCCACTAATTGTTTGGG	3,36-A,G	-0.9354
GACCCAGATCTAACTTGGGGTGGCTTTGTCTTCTTATTTTGCCAATTCCACTAATTGTTTGGG	3,36-C,A	-0.786644
GACCCAGATCTAACTTGGGGTGGCTTTGTCTTCTTGTTTTGCCAATTCCACTAATTGTTTGGG	3,36-C,G	-1.59101
GACCCAGATCTAACTTGGGGTGGCTTTGTCTTCTTTTTTTGCCAATTCCACTAATTGTTTGGG	3,36-C,T	-1.97017
GAGCCAGATCTAACTTGGGGTGGCTTTGTCTTCTTATTTTGCCAATTCCACTAATTGTTTGGG	3,36-G,A	-1.41958
GAGCCAGATCTAACTTGGGGTGGCTTTGTCTTCTTGTTTTGCCAATTCCACTAATTGTTTGGG	3,36-G,G	0.268726
GAGCCAGATCTAACTTGGGGTGGCTTTGTCTTCTTTTTTTGCCAATTCCACTAATTGTTTGGG	3,36-G,T	-1.20142
GAACCAGATCTAACTTGGGGTGGCTTTGTCTTCTTCCTTTGCCAATTCCACTAATTGTTTGGG	3,37-A,C	-0.353428
GAACCAGATCTAACTTGGGGTGGCTTTGTCTTCTTCGTTTGCCAATTCCACTAATTGTTTGGG	3,37-A,G	-1.08671
GACCCAGATCTAACTTGGGGTGGCTTTGTCTTCTTCATTTGCCAATTCCACTAATTGTTTGGG	3,37-C,A	0.383723
GACCCAGATCTAACTTGGGGTGGCTTTGTCTTCTTCCTTTGCCAATTCCACTAATTGTTTGGG	3,37-C,C	0.873197
GACCCAGATCTAACTTGGGGTGGCTTTGTCTTCTTCGTTTGCCAATTCCACTAATTGTTTGGG	3,37-C,G	0.300779
GAGCCAGATCTAACTTGGGGTGGCTTTGTCTTCTTCATTTGCCAATTCCACTAATTGTTTGGG	3,37-G,A	-0.317633
GAGCCAGATCTAACTTGGGGTGGCTTTGTCTTCTTCCTTTGCCAATTCCACTAATTGTTTGGG	3,37-G,C	0.376938
GAGCCAGATCTAACTTGGGGTGGCTTTGTCTTCTTCGTTTGCCAATTCCACTAATTGTTTGGG	3,37-G,G	-1.16281
GAACCAGATCTAACTTGGGGTGGCTTTGTCTTCTTCTATTGCCAATTCCACTAATTGTTTGGG	3,38-A,A	-1.00651
GAACCAGATCTAACTTGGGGTGGCTTTGTCTTCTTCTCTTGCCAATTCCACTAATTGTTTGGG	3,38-A,C	-0.747773
GAACCAGATCTAACTTGGGGTGGCTTTGTCTTCTTCTGTTGCCAATTCCACTAATTGTTTGGG	3,38-A,G	-1.79709
GACCCAGATCTAACTTGGGGTGGCTTTGTCTTCTTCTATTGCCAATTCCACTAATTGTTTGGG	3,38-C,A	-0.186133
GACCCAGATCTAACTTGGGGTGGCTTTGTCTTCTTCTCTTGCCAATTCCACTAATTGTTTGGG	3,38-C,C	0.316832
GACCCAGATCTAACTTGGGGTGGCTTTGTCTTCTTCTGTTGCCAATTCCACTAATTGTTTGGG	3,38-C,G	0.502506
GAGCCAGATCTAACTTGGGGTGGCTTTGTCTTCTTCTATTGCCAATTCCACTAATTGTTTGGG	3,38-G,A	-1.01563
GAGCCAGATCTAACTTGGGGTGGCTTTGTCTTCTTCTCTTGCCAATTCCACTAATTGTTTGGG	3,38-G,C	-0.194045
GAGCCAGATCTAACTTGGGGTGGCTTTGTCTTCTTCTGTTGCCAATTCCACTAATTGTTTGGG	3,38-G,G	0.498245
GAACCAGATCTAACTTGGGGTGGCTTTGTCTTCTTCTTATGCCAATTCCACTAATTGTTTGGG	3,39-A,A	-0.904243
GAACCAGATCTAACTTGGGGTGGCTTTGTCTTCTTCTTCTGCCAATTCCACTAATTGTTTGGG	3,39-A,C	0.145312
GAACCAGATCTAACTTGGGGTGGCTTTGTCTTCTTCTTGTGCCAATTCCACTAATTGTTTGGG	3,39-A,G	-1.32417
GACCCAGATCTAACTTGGGGTGGCTTTGTCTTCTTCTTATGCCAATTCCACTAATTGTTTGGG	3,39-C,A	0.934189
GACCCAGATCTAACTTGGGGTGGCTTTGTCTTCTTCTTCTGCCAATTCCACTAATTGTTTGGG	3,39-C,C	-0.260398
GACCCAGATCTAACTTGGGGTGGCTTTGTCTTCTTCTTGTGCCAATTCCACTAATTGTTTGGG	3,39-C,G	0.309161
GAGCCAGATCTAACTTGGGGTGGCTTTGTCTTCTTCTTATGCCAATTCCACTAATTGTTTGGG	3,39-G,A	-0.474581
GAGCCAGATCTAACTTGGGGTGGCTTTGTCTTCTTCTTCTGCCAATTCCACTAATTGTTTGGG	3,39-G,C	0.0253672
GAGCCAGATCTAACTTGGGGTGGCTTTGTCTTCTTCTTGTGCCAATTCCACTAATTGTTTGGG	3,39-G,G	-0.905921
GAACCAGATCTAACTTGGGGTGGCTTTGTCTTCTTCTTTAGCCAATTCCACTAATTGTTTGGG	3,40-A,A	-2.02712
GAACCAGATCTAACTTGGGGTGGCTTTGTCTTCTTCTTTCGCCAATTCCACTAATTGTTTGGG	3,40-A,C	-0.963926
GAACCAGATCTAACTTGGGGTGGCTTTGTCTTCTTCTTTGGCCAATTCCACTAATTGTTTGGG	3,40-A,G	-1.51436
GACCCAGATCTAACTTGGGGTGGCTTTGTCTTCTTCTTTAGCCAATTCCACTAATTGTTTGGG	3,40-C,A	-1.87646
GACCCAGATCTAACTTGGGGTGGCTTTGTCTTCTTCTTTCGCCAATTCCACTAATTGTTTGGG	3,40-C,C	0.134093
GACCCAGATCTAACTTGGGGTGGCTTTGTCTTCTTCTTTGGCCAATTCCACTAATTGTTTGGG	3,40-C,G	0.373416
GAGCCAGATCTAACTTGGGGTGGCTTTGTCTTCTTCTTTAGCCAATTCCACTAATTGTTTGGG	3,40-G,A	-1.26159
GAGCCAGATCTAACTTGGGGTGGCTTTGTCTTCTTCTTTCGCCAATTCCACTAATTGTTTGGG	3,40-G,C	-0.274521
GAGCCAGATCTAACTTGGGGTGGCTTTGTCTTCTTCTTTGGCCAATTCCACTAATTGTTTGGG	3,40-G,G	-0.78172
GAACCAGATCTAACTTGGGGTGGCTTTGTCTTCTTCTTTTACCAATTCCACTAATTGTTTGGG	3,41-A,A	-1.44917
GAACCAGATCTAACTTGGGGTGGCTTTGTCTTCTTCTTTTCCCAATTCCACTAATTGTTTGGG	3,41-A,C	-2.38558
GACCCAGATCTAACTTGGGGTGGCTTTGTCTTCTTCTTTTACCAATTCCACTAATTGTTTGGG	3,41-C,A	-0.899538
GACCCAGATCTAACTTGGGGTGGCTTTGTCTTCTTCTTTTCCCAATTCCACTAATTGTTTGGG	3,41-C,C	-2.09665
GACCCAGATCTAACTTGGGGTGGCTTTGTCTTCTTCTTTTTCCAATTCCACTAATTGTTTGGG	3,41-C,T	-3.42705
GAGCCAGATCTAACTTGGGGTGGCTTTGTCTTCTTCTTTTACCAATTCCACTAATTGTTTGGG	3,41-G,A	-1.18271
GAGCCAGATCTAACTTGGGGTGGCTTTGTCTTCTTCTTTTCCCAATTCCACTAATTGTTTGGG	3,41-G,C	-2.32495
GAGCCAGATCTAACTTGGGGTGGCTTTGTCTTCTTCTTTTTCCAATTCCACTAATTGTTTGGG	3,41-G,T	0.0764115
GAACCAGATCTAACTTGGGGTGGCTTTGTCTTCTTCTTTTGACAATTCCACTAATTGTTTGGG	3,42-A,A	-1.60657
GAACCAGATCTAACTTGGGGTGGCTTTGTCTTCTTCTTTTGGCAATTCCACTAATTGTTTGGG	3,42-A,G	-2.45296
GAACCAGATCTAACTTGGGGTGGCTTTGTCTTCTTCTTTTGTCAATTCCACTAATTGTTTGGG	3,42-A,T	-1.36908
GACCCAGATCTAACTTGGGGTGGCTTTGTCTTCTTCTTTTGACAATTCCACTAATTGTTTGGG	3,42-C,A	-0.786644
GACCCAGATCTAACTTGGGGTGGCTTTGTCTTCTTCTTTTGTCAATTCCACTAATTGTTTGGG	3,42-C,T	-0.567201
GAGCCAGATCTAACTTGGGGTGGCTTTGTCTTCTTCTTTTGACAATTCCACTAATTGTTTGGG	3,42-G,A	-1.19472
GAGCCAGATCTAACTTGGGGTGGCTTTGTCTTCTTCTTTTGGCAATTCCACTAATTGTTTGGG	3,42-G,G	-0.665311
GAGCCAGATCTAACTTGGGGTGGCTTTGTCTTCTTCTTTTGTCAATTCCACTAATTGTTTGGG	3,42-G,T	-1.2275
GAACCAGATCTAACTTGGGGTGGCTTTGTCTTCTTCTTTTGCAAATTCCACTAATTGTTTGGG	3,43-A,A	-2.12153
GAACCAGATCTAACTTGGGGTGGCTTTGTCTTCTTCTTTTGCGAATTCCACTAATTGTTTGGG	3,43-A,G	-1.17913
GAACCAGATCTAACTTGGGGTGGCTTTGTCTTCTTCTTTTGCTAATTCCACTAATTGTTTGGG	3,43-A,T	-1.12664
GACCCAGATCTAACTTGGGGTGGCTTTGTCTTCTTCTTTTGCAAATTCCACTAATTGTTTGGG	3,43-C,A	-0.727014
GACCCAGATCTAACTTGGGGTGGCTTTGTCTTCTTCTTTTGCGAATTCCACTAATTGTTTGGG	3,43-C,G	-0.0216112
GACCCAGATCTAACTTGGGGTGGCTTTGTCTTCTTCTTTTGCTAATTCCACTAATTGTTTGGG	3,43-C,T	-1.76409
GAGCCAGATCTAACTTGGGGTGGCTTTGTCTTCTTCTTTTGCAAATTCCACTAATTGTTTGGG	3,43-G,A	-0.816555
GAGCCAGATCTAACTTGGGGTGGCTTTGTCTTCTTCTTTTGCGAATTCCACTAATTGTTTGGG	3,43-G,G	-1.22352
GAGCCAGATCTAACTTGGGGTGGCTTTGTCTTCTTCTTTTGCTAATTCCACTAATTGTTTGGG	3,43-G,T	-1.67752
GAACCAGATCTAACTTGGGGTGGCTTTGTCTTCTTCTTTTGCCCATTCCACTAATTGTTTGGG	3,44-A,C	-2.25027
GAACCAGATCTAACTTGGGGTGGCTTTGTCTTCTTCTTTTGCCGATTCCACTAATTGTTTGGG	3,44-A,G	0.252227
GAACCAGATCTAACTTGGGGTGGCTTTGTCTTCTTCTTTTGCCTATTCCACTAATTGTTTGGG	3,44-A,T	-1.716
GACCCAGATCTAACTTGGGGTGGCTTTGTCTTCTTCTTTTGCCCATTCCACTAATTGTTTGGG	3,44-C,C	-1.11297
GACCCAGATCTAACTTGGGGTGGCTTTGTCTTCTTCTTTTGCCGATTCCACTAATTGTTTGGG	3,44-C,G	-0.0722103
GACCCAGATCTAACTTGGGGTGGCTTTGTCTTCTTCTTTTGCCTATTCCACTAATTGTTTGGG	3,44-C,T	-1.26062
GAGCCAGATCTAACTTGGGGTGGCTTTGTCTTCTTCTTTTGCCCATTCCACTAATTGTTTGGG	3,44-G,C	-1.66902
GAGCCAGATCTAACTTGGGGTGGCTTTGTCTTCTTCTTTTGCCGATTCCACTAATTGTTTGGG	3,44-G,G	-0.209038
GAGCCAGATCTAACTTGGGGTGGCTTTGTCTTCTTCTTTTGCCTATTCCACTAATTGTTTGGG	3,44-G,T	-0.906515
GAACCAGATCTAACTTGGGGTGGCTTTGTCTTCTTCTTTTGCCAGTTCCACTAATTGTTTGGG	3,45-A,G	-0.715998
GAACCAGATCTAACTTGGGGTGGCTTTGTCTTCTTCTTTTGCCATTTCCACTAATTGTTTGGG	3,45-A,T	-0.230571
GACCCAGATCTAACTTGGGGTGGCTTTGTCTTCTTCTTTTGCCACTTCCACTAATTGTTTGGG	3,45-C,C	-2.22452
GACCCAGATCTAACTTGGGGTGGCTTTGTCTTCTTCTTTTGCCAGTTCCACTAATTGTTTGGG	3,45-C,G	-0.255941
GACCCAGATCTAACTTGGGGTGGCTTTGTCTTCTTCTTTTGCCATTTCCACTAATTGTTTGGG	3,45-C,T	-1.16264
GAGCCAGATCTAACTTGGGGTGGCTTTGTCTTCTTCTTTTGCCACTTCCACTAATTGTTTGGG	3,45-G,C	-4.22844
GAGCCAGATCTAACTTGGGGTGGCTTTGTCTTCTTCTTTTGCCAGTTCCACTAATTGTTTGGG	3,45-G,G	0.208506
GAGCCAGATCTAACTTGGGGTGGCTTTGTCTTCTTCTTTTGCCATTTCCACTAATTGTTTGGG	3,45-G,T	-1.01563
GAACCAGATCTAACTTGGGGTGGCTTTGTCTTCTTCTTTTGCCAAATCCACTAATTGTTTGGG	3,46-A,A	-1.05359
GAACCAGATCTAACTTGGGGTGGCTTTGTCTTCTTCTTTTGCCAACTCCACTAATTGTTTGGG	3,46-A,C	0.0432669
GAACCAGATCTAACTTGGGGTGGCTTTGTCTTCTTCTTTTGCCAAGTCCACTAATTGTTTGGG	3,46-A,G	-1.88528
GACCCAGATCTAACTTGGGGTGGCTTTGTCTTCTTCTTTTGCCAAATCCACTAATTGTTTGGG	3,46-C,A	-0.376148
GACCCAGATCTAACTTGGGGTGGCTTTGTCTTCTTCTTTTGCCAACTCCACTAATTGTTTGGG	3,46-C,C	-0.0956963
GACCCAGATCTAACTTGGGGTGGCTTTGTCTTCTTCTTTTGCCAAGTCCACTAATTGTTTGGG	3,46-C,G	0.672317
GAGCCAGATCTAACTTGGGGTGGCTTTGTCTTCTTCTTTTGCCAAATCCACTAATTGTTTGGG	3,46-G,A	-0.34905
GAGCCAGATCTAACTTGGGGTGGCTTTGTCTTCTTCTTTTGCCAACTCCACTAATTGTTTGGG	3,46-G,C	0.476647
GAGCCAGATCTAACTTGGGGTGGCTTTGTCTTCTTCTTTTGCCAAGTCCACTAATTGTTTGGG	3,46-G,G	-1.17913
GAACCAGATCTAACTTGGGGTGGCTTTGTCTTCTTCTTTTGCCAATACCACTAATTGTTTGGG	3,47-A,A	-1.43227
GAACCAGATCTAACTTGGGGTGGCTTTGTCTTCTTCTTTTGCCAATCCCACTAATTGTTTGGG	3,47-A,C	-1.38076
GAACCAGATCTAACTTGGGGTGGCTTTGTCTTCTTCTTTTGCCAATGCCACTAATTGTTTGGG	3,47-A,G	-2.0697
GACCCAGATCTAACTTGGGGTGGCTTTGTCTTCTTCTTTTGCCAATACCACTAATTGTTTGGG	3,47-C,A	-0.184049
GACCCAGATCTAACTTGGGGTGGCTTTGTCTTCTTCTTTTGCCAATCCCACTAATTGTTTGGG	3,47-C,C	-0.851551
GACCCAGATCTAACTTGGGGTGGCTTTGTCTTCTTCTTTTGCCAATGCCACTAATTGTTTGGG	3,47-C,G	-1.90924
GAGCCAGATCTAACTTGGGGTGGCTTTGTCTTCTTCTTTTGCCAATACCACTAATTGTTTGGG	3,47-G,A	-1.07104
GAGCCAGATCTAACTTGGGGTGGCTTTGTCTTCTTCTTTTGCCAATCCCACTAATTGTTTGGG	3,47-G,C	-0.365245
GAGCCAGATCTAACTTGGGGTGGCTTTGTCTTCTTCTTTTGCCAATGCCACTAATTGTTTGGG	3,47-G,G	-3.14893
GAACCAGATCTAACTTGGGGTGGCTTTGTCTTCTTCTTTTGCCAATTACACTAATTGTTTGGG	3,48-A,A	-2.40477
GAACCAGATCTAACTTGGGGTGGCTTTGTCTTCTTCTTTTGCCAATTGCACTAATTGTTTGGG	3,48-A,G	-3.04545
GAACCAGATCTAACTTGGGGTGGCTTTGTCTTCTTCTTTTGCCAATTTCACTAATTGTTTGGG	3,48-A,T	-2.5747
GACCCAGATCTAACTTGGGGTGGCTTTGTCTTCTTCTTTTGCCAATTACACTAATTGTTTGGG	3,48-C,A	-1.42109
GACCCAGATCTAACTTGGGGTGGCTTTGTCTTCTTCTTTTGCCAATTGCACTAATTGTTTGGG	3,48-C,G	-1.50515
GACCCAGATCTAACTTGGGGTGGCTTTGTCTTCTTCTTTTGCCAATTTCACTAATTGTTTGGG	3,48-C,T	-1.66111
GAGCCAGATCTAACTTGGGGTGGCTTTGTCTTCTTCTTTTGCCAATTACACTAATTGTTTGGG	3,48-G,A	-2.21363
GAGCCAGATCTAACTTGGGGTGGCTTTGTCTTCTTCTTTTGCCAATTGCACTAATTGTTTGGG	3,48-G,G	-1.76901
GAGCCAGATCTAACTTGGGGTGGCTTTGTCTTCTTCTTTTGCCAATTTCACTAATTGTTTGGG	3,48-G,T	-1.04162
GAACCAGATCTAACTTGGGGTGGCTTTGTCTTCTTCTTTTGCCAATTCAACTAATTGTTTGGG	3,49-A,A	-0.747773
GAACCAGATCTAACTTGGGGTGGCTTTGTCTTCTTCTTTTGCCAATTCGACTAATTGTTTGGG	3,49-A,G	-0.916091
GAACCAGATCTAACTTGGGGTGGCTTTGTCTTCTTCTTTTGCCAATTCTACTAATTGTTTGGG	3,49-A,T	-0.899593
GACCCAGATCTAACTTGGGGTGGCTTTGTCTTCTTCTTTTGCCAATTCAACTAATTGTTTGGG	3,49-C,A	-0.0608188
GACCCAGATCTAACTTGGGGTGGCTTTGTCTTCTTCTTTTGCCAATTCGACTAATTGTTTGGG	3,49-C,G	0.243754
GACCCAGATCTAACTTGGGGTGGCTTTGTCTTCTTCTTTTGCCAATTCTACTAATTGTTTGGG	3,49-C,T	-0.442918
GAGCCAGATCTAACTTGGGGTGGCTTTGTCTTCTTCTTTTGCCAATTCAACTAATTGTTTGGG	3,49-G,A	-0.536018
GAGCCAGATCTAACTTGGGGTGGCTTTGTCTTCTTCTTTTGCCAATTCGACTAATTGTTTGGG	3,49-G,G	0.42048
GAGCCAGATCTAACTTGGGGTGGCTTTGTCTTCTTCTTTTGCCAATTCTACTAATTGTTTGGG	3,49-G,T	-0.519111
GAACCAGATCTAACTTGGGGTGGCTTTGTCTTCTTCTTTTGCCAATTCCGCTAATTGTTTGGG	3,50-A,G	-0.468071
GAACCAGATCTAACTTGGGGTGGCTTTGTCTTCTTCTTTTGCCAATTCCTCTAATTGTTTGGG	3,50-A,T	-2.55859
GACCCAGATCTAACTTGGGGTGGCTTTGTCTTCTTCTTTTGCCAATTCCCCTAATTGTTTGGG	3,50-C,C	-3.30014
GACCCAGATCTAACTTGGGGTGGCTTTGTCTTCTTCTTTTGCCAATTCCGCTAATTGTTTGGG	3,50-C,G	0.276272
GACCCAGATCTAACTTGGGGTGGCTTTGTCTTCTTCTTTTGCCAATTCCTCTAATTGTTTGGG	3,50-C,T	-1.00705
GAGCCAGATCTAACTTGGGGTGGCTTTGTCTTCTTCTTTTGCCAATTCCCCTAATTGTTTGGG	3,50-G,C	-2.77401
GAGCCAGATCTAACTTGGGGTGGCTTTGTCTTCTTCTTTTGCCAATTCCGCTAATTGTTTGGG	3,50-G,G	-0.0860161
GAGCCAGATCTAACTTGGGGTGGCTTTGTCTTCTTCTTTTGCCAATTCCTCTAATTGTTTGGG	3,50-G,T	-0.973629
GAACCAGATCTAACTTGGGGTGGCTTTGTCTTCTTCTTTTGCCAATTCCAATAATTGTTTGGG	3,51-A,A	-1.64722
GAACCAGATCTAACTTGGGGTGGCTTTGTCTTCTTCTTTTGCCAATTCCAGTAATTGTTTGGG	3,51-A,G	-1.87426
GAACCAGATCTAACTTGGGGTGGCTTTGTCTTCTTCTTTTGCCAATTCCATTAATTGTTTGGG	3,51-A,T	-2.15413
GACCCAGATCTAACTTGGGGTGGCTTTGTCTTCTTCTTTTGCCAATTCCAATAATTGTTTGGG	3,51-C,A	-1.7267
GACCCAGATCTAACTTGGGGTGGCTTTGTCTTCTTCTTTTGCCAATTCCAGTAATTGTTTGGG	3,51-C,G	0.283254
GACCCAGATCTAACTTGGGGTGGCTTTGTCTTCTTCTTTTGCCAATTCCATTAATTGTTTGGG	3,51-C,T	-1.33491
GAGCCAGATCTAACTTGGGGTGGCTTTGTCTTCTTCTTTTGCCAATTCCAATAATTGTTTGGG	3,51-G,A	-1.40477
GAGCCAGATCTAACTTGGGGTGGCTTTGTCTTCTTCTTTTGCCAATTCCAGTAATTGTTTGGG	3,51-G,G	-1.23822
GAGCCAGATCTAACTTGGGGTGGCTTTGTCTTCTTCTTTTGCCAATTCCATTAATTGTTTGGG	3,51-G,T	-0.614506
GAACCAGATCTAACTTGGGGTGGCTTTGTCTTCTTCTTTTGCCAATTCCACAAATTGTTTGGG	3,52-A,A	-0.917698
GAACCAGATCTAACTTGGGGTGGCTTTGTCTTCTTCTTTTGCCAATTCCACCAATTGTTTGGG	3,52-A,C	-0.140256
GAACCAGATCTAACTTGGGGTGGCTTTGTCTTCTTCTTTTGCCAATTCCACGAATTGTTTGGG	3,52-A,G	-2.43665
GACCCAGATCTAACTTGGGGTGGCTTTGTCTTCTTCTTTTGCCAATTCCACAAATTGTTTGGG	3,52-C,A	-0.0278809
GACCCAGATCTAACTTGGGGTGGCTTTGTCTTCTTCTTTTGCCAATTCCACCAATTGTTTGGG	3,52-C,C	0.776889
GACCCAGATCTAACTTGGGGTGGCTTTGTCTTCTTCTTTTGCCAATTCCACGAATTGTTTGGG	3,52-C,G	0.287105
GAGCCAGATCTAACTTGGGGTGGCTTTGTCTTCTTCTTTTGCCAATTCCACAAATTGTTTGGG	3,52-G,A	-0.924553
GAGCCAGATCTAACTTGGGGTGGCTTTGTCTTCTTCTTTTGCCAATTCCACCAATTGTTTGGG	3,52-G,C	0.205939
GAGCCAGATCTAACTTGGGGTGGCTTTGTCTTCTTCTTTTGCCAATTCCACGAATTGTTTGGG	3,52-G,G	-0.974633
GAACCAGATCTAACTTGGGGTGGCTTTGTCTTCTTCTTTTGCCAATTCCACTCATTGTTTGGG	3,53-A,C	-1.90652
GAACCAGATCTAACTTGGGGTGGCTTTGTCTTCTTCTTTTGCCAATTCCACTGATTGTTTGGG	3,53-A,G	-0.670979
GAACCAGATCTAACTTGGGGTGGCTTTGTCTTCTTCTTTTGCCAATTCCACTTATTGTTTGGG	3,53-A,T	-1.33274
GACCCAGATCTAACTTGGGGTGGCTTTGTCTTCTTCTTTTGCCAATTCCACTCATTGTTTGGG	3,53-C,C	-0.385576
GACCCAGATCTAACTTGGGGTGGCTTTGTCTTCTTCTTTTGCCAATTCCACTGATTGTTTGGG	3,53-C,G	0.227253
GACCCAGATCTAACTTGGGGTGGCTTTGTCTTCTTCTTTTGCCAATTCCACTTATTGTTTGGG	3,53-C,T	0.0582851
GAGCCAGATCTAACTTGGGGTGGCTTTGTCTTCTTCTTTTGCCAATTCCACTCATTGTTTGGG	3,53-G,C	-1.85405
GAGCCAGATCTAACTTGGGGTGGCTTTGTCTTCTTCTTTTGCCAATTCCACTGATTGTTTGGG	3,53-G,G	-0.0245011
GAGCCAGATCTAACTTGGGGTGGCTTTGTCTTCTTCTTTTGCCAATTCCACTTATTGTTTGGG	3,53-G,T	-0.692631
GAACCAGATCTAACTTGGGGTGGCTTTGTCTTCTTCTTTTGCCAATTCCACTACTTGTTTGGG	3,54-A,C	-1.60908
GAACCAGATCTAACTTGGGGTGGCTTTGTCTTCTTCTTTTGCCAATTCCACTAGTTGTTTGGG	3,54-A,G	-0.709628
GAACCAGATCTAACTTGGGGTGGCTTTGTCTTCTTCTTTTGCCAATTCCACTATTTGTTTGGG	3,54-A,T	-1.82708
GACCCAGATCTAACTTGGGGTGGCTTTGTCTTCTTCTTTTGCCAATTCCACTACTTGTTTGGG	3,54-C,C	0.655184
GACCCAGATCTAACTTGGGGTGGCTTTGTCTTCTTCTTTTGCCAATTCCACTAGTTGTTTGGG	3,54-C,G	-1.1685
GACCCAGATCTAACTTGGGGTGGCTTTGTCTTCTTCTTTTGCCAATTCCACTATTTGTTTGGG	3,54-C,T	-0.48398
GAGCCAGATCTAACTTGGGGTGGCTTTGTCTTCTTCTTTTGCCAATTCCACTACTTGTTTGGG	3,54-G,C	-0.570895
GAGCCAGATCTAACTTGGGGTGGCTTTGTCTTCTTCTTTTGCCAATTCCACTAGTTGTTTGGG	3,54-G,G	-0.511322
GAGCCAGATCTAACTTGGGGTGGCTTTGTCTTCTTCTTTTGCCAATTCCACTATTTGTTTGGG	3,54-G,T	-1.76409
GAACCAGATCTAACTTGGGGTGGCTTTGTCTTCTTCTTTTGCCAATTCCACTAAATGTTTGGG	3,55-A,A	-0.423051
GAACCAGATCTAACTTGGGGTGGCTTTGTCTTCTTCTTTTGCCAATTCCACTAACTGTTTGGG	3,55-A,C	-1.30096
GAACCAGATCTAACTTGGGGTGGCTTTGTCTTCTTCTTTTGCCAATTCCACTAAGTGTTTGGG	3,55-A,G	-1.74302
GACCCAGATCTAACTTGGGGTGGCTTTGTCTTCTTCTTTTGCCAATTCCACTAAATGTTTGGG	3,55-C,A	0.52319
GACCCAGATCTAACTTGGGGTGGCTTTGTCTTCTTCTTTTGCCAATTCCACTAACTGTTTGGG	3,55-C,C	0.290049
GACCCAGATCTAACTTGGGGTGGCTTTGTCTTCTTCTTTTGCCAATTCCACTAAGTGTTTGGG	3,55-C,G	-1.17921
GAGCCAGATCTAACTTGGGGTGGCTTTGTCTTCTTCTTTTGCCAATTCCACTAAATGTTTGGG	3,55-G,A	-0.764088
GAGCCAGATCTAACTTGGGGTGGCTTTGTCTTCTTCTTTTGCCAATTCCACTAACTGTTTGGG	3,55-G,C	-0.236664
GAGCCAGATCTAACTTGGGGTGGCTTTGTCTTCTTCTTTTGCCAATTCCACTAAGTGTTTGGG	3,55-G,G	-1.74777
GAACCAGATCTAACTTGGGGTGGCTTTGTCTTCTTCTTTTGCCAATTCCACTAATAGTTTGGG	3,56-A,A	-2.39985
GAACCAGATCTAACTTGGGGTGGCTTTGTCTTCTTCTTTTGCCAATTCCACTAATCGTTTGGG	3,56-A,C	-0.374961
GAACCAGATCTAACTTGGGGTGGCTTTGTCTTCTTCTTTTGCCAATTCCACTAATGGTTTGGG	3,56-A,G	-0.595167
GACCCAGATCTAACTTGGGGTGGCTTTGTCTTCTTCTTTTGCCAATTCCACTAATAGTTTGGG	3,56-C,A	-1.72974
GACCCAGATCTAACTTGGGGTGGCTTTGTCTTCTTCTTTTGCCAATTCCACTAATCGTTTGGG	3,56-C,C	0.941482
GACCCAGATCTAACTTGGGGTGGCTTTGTCTTCTTCTTTTGCCAATTCCACTAATGGTTTGGG	3,56-C,G	0.147768
GAGCCAGATCTAACTTGGGGTGGCTTTGTCTTCTTCTTTTGCCAATTCCACTAATAGTTTGGG	3,56-G,A	-1.74777
GAGCCAGATCTAACTTGGGGTGGCTTTGTCTTCTTCTTTTGCCAATTCCACTAATCGTTTGGG	3,56-G,C	0.186137
GAGCCAGATCTAACTTGGGGTGGCTTTGTCTTCTTCTTTTGCCAATTCCACTAATGGTTTGGG	3,56-G,G	-0.77162
GAACCAGATCTAACTTGGGGTGGCTTTGTCTTCTTCTTTTGCCAATTCCACTAATTATTTGGG	3,57-A,A	-0.747773
GAACCAGATCTAACTTGGGGTGGCTTTGTCTTCTTCTTTTGCCAATTCCACTAATTCTTTGGG	3,57-A,C	-3.60657
GAACCAGATCTAACTTGGGGTGGCTTTGTCTTCTTCTTTTGCCAATTCCACTAATTTTTTGGG	3,57-A,T	-0.917698
GACCCAGATCTAACTTGGGGTGGCTTTGTCTTCTTCTTTTGCCAATTCCACTAATTATTTGGG	3,57-C,A	-0.125354
GACCCAGATCTAACTTGGGGTGGCTTTGTCTTCTTCTTTTGCCAATTCCACTAATTCTTTGGG	3,57-C,C	-0.637598
GACCCAGATCTAACTTGGGGTGGCTTTGTCTTCTTCTTTTGCCAATTCCACTAATTTTTTGGG	3,57-C,T	-0.319281
GAGCCAGATCTAACTTGGGGTGGCTTTGTCTTCTTCTTTTGCCAATTCCACTAATTATTTGGG	3,57-G,A	-0.583142
GAGCCAGATCTAACTTGGGGTGGCTTTGTCTTCTTCTTTTGCCAATTCCACTAATTCTTTGGG	3,57-G,C	-0.95497
GAGCCAGATCTAACTTGGGGTGGCTTTGTCTTCTTCTTTTGCCAATTCCACTAATTTTTTGGG	3,57-G,T	-0.141739
GAACCAGATCTAACTTGGGGTGGCTTTGTCTTCTTCTTTTGCCAATTCCACTAATTGATTGGG	3,58-A,A	-1.51403
GAACCAGATCTAACTTGGGGTGGCTTTGTCTTCTTCTTTTGCCAATTCCACTAATTGCTTGGG	3,58-A,C	-0.493606
GAACCAGATCTAACTTGGGGTGGCTTTGTCTTCTTCTTTTGCCAATTCCACTAATTGGTTGGG	3,58-A,G	-2.4554
GACCCAGATCTAACTTGGGGTGGCTTTGTCTTCTTCTTTTGCCAATTCCACTAATTGATTGGG	3,58-C,A	-0.359703
GACCCAGATCTAACTTGGGGTGGCTTTGTCTTCTTCTTTTGCCAATTCCACTAATTGCTTGGG	3,58-C,C	-0.260624
GACCCAGATCTAACTTGGGGTGGCTTTGTCTTCTTCTTTTGCCAATTCCACTAATTGGTTGGG	3,58-C,G	-0.591396
GAGCCAGATCTAACTTGGGGTGGCTTTGTCTTCTTCTTTTGCCAATTCCACTAATTGATTGGG	3,58-G,A	-0.960767
GAGCCAGATCTAACTTGGGGTGGCTTTGTCTTCTTCTTTTGCCAATTCCACTAATTGCTTGGG	3,58-G,C	-0.542189
GAGCCAGATCTAACTTGGGGTGGCTTTGTCTTCTTCTTTTGCCAATTCCACTAATTGGTTGGG	3,58-G,G	-1.89978
GAACCAGATCTAACTTGGGGTGGCTTTGTCTTCTTCTTTTGCCAATTCCACTAATTGTATGGG	3,59-A,A	-2.02926
GAACCAGATCTAACTTGGGGTGGCTTTGTCTTCTTCTTTTGCCAATTCCACTAATTGTCTGGG	3,59-A,C	-0.433664
GAACCAGATCTAACTTGGGGTGGCTTTGTCTTCTTCTTTTGCCAATTCCACTAATTGTGTGGG	3,59-A,G	-2.29209
GACCCAGATCTAACTTGGGGTGGCTTTGTCTTCTTCTTTTGCCAATTCCACTAATTGTATGGG	3,59-C,A	-0.825214
GACCCAGATCTAACTTGGGGTGGCTTTGTCTTCTTCTTTTGCCAATTCCACTAATTGTCTGGG	3,59-C,C	-0.571423
GACCCAGATCTAACTTGGGGTGGCTTTGTCTTCTTCTTTTGCCAATTCCACTAATTGTGTGGG	3,59-C,G	-0.347686
GAGCCAGATCTAACTTGGGGTGGCTTTGTCTTCTTCTTTTGCCAATTCCACTAATTGTATGGG	3,59-G,A	-1.73716
GAGCCAGATCTAACTTGGGGTGGCTTTGTCTTCTTCTTTTGCCAATTCCACTAATTGTCTGGG	3,59-G,C	0.130392
GAGCCAGATCTAACTTGGGGTGGCTTTGTCTTCTTCTTTTGCCAATTCCACTAATTGTGTGGG	3,59-G,G	-1.94941
GAACCAGATCTAACTTGGGGTGGCTTTGTCTTCTTCTTTTGCCAATTCCACTAATTGTTAGGG	3,60-A,A	-2.90159
GAACCAGATCTAACTTGGGGTGGCTTTGTCTTCTTCTTTTGCCAATTCCACTAATTGTTCGGG	3,60-A,C	-0.645781
GACCCAGATCTAACTTGGGGTGGCTTTGTCTTCTTCTTTTGCCAATTCCACTAATTGTTAGGG	3,60-C,A	-3.09407
GACCCAGATCTAACTTGGGGTGGCTTTGTCTTCTTCTTTTGCCAATTCCACTAATTGTTCGGG	3,60-C,C	-0.669778
GACCCAGATCTAACTTGGGGTGGCTTTGTCTTCTTCTTTTGCCAATTCCACTAATTGTTGGGG	3,60-C,G	-1.19843
GAGCCAGATCTAACTTGGGGTGGCTTTGTCTTCTTCTTTTGCCAATTCCACTAATTGTTAGGG	3,60-G,A	-2.02144
GAGCCAGATCTAACTTGGGGTGGCTTTGTCTTCTTCTTTTGCCAATTCCACTAATTGTTCGGG	3,60-G,C	-0.241588
GAGCCAGATCTAACTTGGGGTGGCTTTGTCTTCTTCTTTTGCCAATTCCACTAATTGTTGGGG	3,60-G,G	-1.25027
GAACCAGATCTAACTTGGGGTGGCTTTGTCTTCTTCTTTTGCCAATTCCACTAATTGTTTAGG	3,61-A,A	-1.58721
GAACCAGATCTAACTTGGGGTGGCTTTGTCTTCTTCTTTTGCCAATTCCACTAATTGTTTCGG	3,61-A,C	-1.39407
GAACCAGATCTAACTTGGGGTGGCTTTGTCTTCTTCTTTTGCCAATTCCACTAATTGTTTTGG	3,61-A,T	-1.5747
GACCCAGATCTAACTTGGGGTGGCTTTGTCTTCTTCTTTTGCCAATTCCACTAATTGTTTAGG	3,61-C,A	-1.46152
GACCCAGATCTAACTTGGGGTGGCTTTGTCTTCTTCTTTTGCCAATTCCACTAATTGTTTCGG	3,61-C,C	-0.747773
GACCCAGATCTAACTTGGGGTGGCTTTGTCTTCTTCTTTTGCCAATTCCACTAATTGTTTTGG	3,61-C,T	-0.327979
GAGCCAGATCTAACTTGGGGTGGCTTTGTCTTCTTCTTTTGCCAATTCCACTAATTGTTTAGG	3,61-G,A	-6.5431
GAGCCAGATCTAACTTGGGGTGGCTTTGTCTTCTTCTTTTGCCAATTCCACTAATTGTTTCGG	3,61-G,C	-1.72102
GAGCCAGATCTAACTTGGGGTGGCTTTGTCTTCTTCTTTTGCCAATTCCACTAATTGTTTTGG	3,61-G,T	-1.28255
GAACCAGATCTAACTTGGGGTGGCTTTGTCTTCTTCTTTTGCCAATTCCACTAATTGTTTGAG	3,62-A,A	-1.40012
GAACCAGATCTAACTTGGGGTGGCTTTGTCTTCTTCTTTTGCCAATTCCACTAATTGTTTGCG	3,62-A,C	-2.716
GAACCAGATCTAACTTGGGGTGGCTTTGTCTTCTTCTTTTGCCAATTCCACTAATTGTTTGTG	3,62-A,T	-2.53668
GACCCAGATCTAACTTGGGGTGGCTTTGTCTTCTTCTTTTGCCAATTCCACTAATTGTTTGAG	3,62-C,A	-0.427053
GACCCAGATCTAACTTGGGGTGGCTTTGTCTTCTTCTTTTGCCAATTCCACTAATTGTTTGCG	3,62-C,C	-1.05964
GACCCAGATCTAACTTGGGGTGGCTTTGTCTTCTTCTTTTGCCAATTCCACTAATTGTTTGTG	3,62-C,T	-1.28293
GAGCCAGATCTAACTTGGGGTGGCTTTGTCTTCTTCTTTTGCCAATTCCACTAATTGTTTGAG	3,62-G,A	-1.24167
GAGCCAGATCTAACTTGGGGTGGCTTTGTCTTCTTCTTTTGCCAATTCCACTAATTGTTTGCG	3,62-G,C	-1.87512
GAGCCAGATCTAACTTGGGGTGGCTTTGTCTTCTTCTTTTGCCAATTCCACTAATTGTTTGTG	3,62-G,T	-2.28775
GAACCAGATCTAACTTGGGGTGGCTTTGTCTTCTTCTTTTGCCAATTCCACTAATTGTTTGGA	3,63-A,A	-4.17913
GACCCAGATCTAACTTGGGGTGGCTTTGTCTTCTTCTTTTGCCAATTCCACTAATTGTTTGGA	3,63-C,A	-4.14009
GACCCAGATCTAACTTGGGGTGGCTTTGTCTTCTTCTTTTGCCAATTCCACTAATTGTTTGGC	3,63-C,C	-4.74137
GACCCAGATCTAACTTGGGGTGGCTTTGTCTTCTTCTTTTGCCAATTCCACTAATTGTTTGGT	3,63-C,T	-4.96393
GAGCCAGATCTAACTTGGGGTGGCTTTGTCTTCTTCTTTTGCCAATTCCACTAATTGTTTGGA	3,63-G,A	-2.83148
GAGCCAGATCTAACTTGGGGTGGCTTTGTCTTCTTCTTTTGCCAATTCCACTAATTGTTTGGT	3,63-G,T	-4.8535
GATAAAGATCTAACTTGGGGTGGCTTTGTCTTCTTCTTTTGCCAATTCCACTAATTGTTTGGG	4,5-A,A	-0.624421
GATAGAGATCTAACTTGGGGTGGCTTTGTCTTCTTCTTTTGCCAATTCCACTAATTGTTTGGG	4,5-A,G	-0.483182
GATATAGATCTAACTTGGGGTGGCTTTGTCTTCTTCTTTTGCCAATTCCACTAATTGTTTGGG	4,5-A,T	-4.59912
GATGAAGATCTAACTTGGGGTGGCTTTGTCTTCTTCTTTTGCCAATTCCACTAATTGTTTGGG	4,5-G,A	-0.387174
GATGGAGATCTAACTTGGGGTGGCTTTGTCTTCTTCTTTTGCCAATTCCACTAATTGTTTGGG	4,5-G,G	0.233376
GATGTAGATCTAACTTGGGGTGGCTTTGTCTTCTTCTTTTGCCAATTCCACTAATTGTTTGGG	4,5-G,T	-1.26235
GATTAAGATCTAACTTGGGGTGGCTTTGTCTTCTTCTTTTGCCAATTCCACTAATTGTTTGGG	4,5-T,A	-2.5249
GATTGAGATCTAACTTGGGGTGGCTTTGTCTTCTTCTTTTGCCAATTCCACTAATTGTTTGGG	4,5-T,G	0.105538
GATTTAGATCTAACTTGGGGTGGCTTTGTCTTCTTCTTTTGCCAATTCCACTAATTGTTTGGG	4,5-T,T	-1.23746
GATACGGATCTAACTTGGGGTGGCTTTGTCTTCTTCTTTTGCCAATTCCACTAATTGTTTGGG	4,6-A,G	0.662513
GATACTGATCTAACTTGGGGTGGCTTTGTCTTCTTCTTTTGCCAATTCCACTAATTGTTTGGG	4,6-A,T	-0.922076
GATGCCGATCTAACTTGGGGTGGCTTTGTCTTCTTCTTTTGCCAATTCCACTAATTGTTTGGG	4,6-G,C	-4.06494
GATGCGGATCTAACTTGGGGTGGCTTTGTCTTCTTCTTTTGCCAATTCCACTAATTGTTTGGG	4,6-G,G	0.474933
GATGCTGATCTAACTTGGGGTGGCTTTGTCTTCTTCTTTTGCCAATTCCACTAATTGTTTGGG	4,6-G,T	-0.404773
GATTCGGATCTAACTTGGGGTGGCTTTGTCTTCTTCTTTTGCCAATTCCACTAATTGTTTGGG	4,6-T,G	-0.622722
GATTCTGATCTAACTTGGGGTGGCTTTGTCTTCTTCTTTTGCCAATTCCACTAATTGTTTGGG	4,6-T,T	-3.16078
GATACACATCTAACTTGGGGTGGCTTTGTCTTCTTCTTTTGCCAATTCCACTAATTGTTTGGG	4,7-A,C	-2.76901
GATACATATCTAACTTGGGGTGGCTTTGTCTTCTTCTTTTGCCAATTCCACTAATTGTTTGGG	4,7-A,T	-2.48419
GATGCAAATCTAACTTGGGGTGGCTTTGTCTTCTTCTTTTGCCAATTCCACTAATTGTTTGGG	4,7-G,A	0.284002
GATGCACATCTAACTTGGGGTGGCTTTGTCTTCTTCTTTTGCCAATTCCACTAATTGTTTGGG	4,7-G,C	-1.33274
GATGCATATCTAACTTGGGGTGGCTTTGTCTTCTTCTTTTGCCAATTCCACTAATTGTTTGGG	4,7-G,T	-2.07102
GATTCAAATCTAACTTGGGGTGGCTTTGTCTTCTTCTTTTGCCAATTCCACTAATTGTTTGGG	4,7-T,A	-1.61208
GATTCACATCTAACTTGGGGTGGCTTTGTCTTCTTCTTTTGCCAATTCCACTAATTGTTTGGG	4,7-T,C	-0.279242
GATTCATATCTAACTTGGGGTGGCTTTGTCTTCTTCTTTTGCCAATTCCACTAATTGTTTGGG	4,7-T,T	-4.7864
GATACAGCTCTAACTTGGGGTGGCTTTGTCTTCTTCTTTTGCCAATTCCACTAATTGTTTGGG	4,8-A,C	-0.404773
GATACAGGTCTAACTTGGGGTGGCTTTGTCTTCTTCTTTTGCCAATTCCACTAATTGTTTGGG	4,8-A,G	-0.421546
GATACAGTTCTAACTTGGGGTGGCTTTGTCTTCTTCTTTTGCCAATTCCACTAATTGTTTGGG	4,8-A,T	-1.46964
GATGCAGCTCTAACTTGGGGTGGCTTTGTCTTCTTCTTTTGCCAATTCCACTAATTGTTTGGG	4,8-G,C	-1.36868
GATGCAGGTCTAACTTGGGGTGGCTTTGTCTTCTTCTTTTGCCAATTCCACTAATTGTTTGGG	4,8-G,G	0.55784
GATGCAGTTCTAACTTGGGGTGGCTTTGTCTTCTTCTTTTGCCAATTCCACTAATTGTTTGGG	4,8-G,T	-0.0545982
GATTCAGCTCTAACTTGGGGTGGCTTTGTCTTCTTCTTTTGCCAATTCCACTAATTGTTTGGG	4,8-T,C	-0.296561
GATTCAGGTCTAACTTGGGGTGGCTTTGTCTTCTTCTTTTGCCAATTCCACTAATTGTTTGGG	4,8-T,G	-5.1342
GATTCAGTTCTAACTTGGGGTGGCTTTGTCTTCTTCTTTTGCCAATTCCACTAATTGTTTGGG	4,8-T,T	-1.74777
GATACAGACCTAACTTGGGGTGGCTTTGTCTTCTTCTTTTGCCAATTCCACTAATTGTTTGGG	4,9-A,C	-4.09827
GATGCAGACCTAACTTGGGGTGGCTTTGTCTTCTTCTTTTGCCAATTCCACTAATTGTTTGGG	4,9-G,C	0.351389
GATTCAGAACTAACTTGGGGTGGCTTTGTCTTCTTCTTTTGCCAATTCCACTAATTGTTTGGG	4,9-T,A	-1.33274
GATTCAGACCTAACTTGGGGTGGCTTTGTCTTCTTCTTTTGCCAATTCCACTAATTGTTTGGG	4,9-T,C	0.962074
GATTCAGAGCTAACTTGGGGTGGCTTTGTCTTCTTCTTTTGCCAATTCCACTAATTGTTTGGG	4,9-T,G	-1.42109
GATACAGATATAACTTGGGGTGGCTTTGTCTTCTTCTTTTGCCAATTCCACTAATTGTTTGGG	4,10-A,A	-1.5596
GATACAGATGTAACTTGGGGTGGCTTTGTCTTCTTCTTTTGCCAATTCCACTAATTGTTTGGG	4,10-A,G	-2.61373
GATACAGATTTAACTTGGGGTGGCTTTGTCTTCTTCTTTTGCCAATTCCACTAATTGTTTGGG	4,10-A,T	0.0957566
GATGCAGATATAACTTGGGGTGGCTTTGTCTTCTTCTTTTGCCAATTCCACTAATTGTTTGGG	4,10-G,A	-1.00651
GATGCAGATGTAACTTGGGGTGGCTTTGTCTTCTTCTTTTGCCAATTCCACTAATTGTTTGGG	4,10-G,G	-0.711598
GATGCAGATTTAACTTGGGGTGGCTTTGTCTTCTTCTTTTGCCAATTCCACTAATTGTTTGGG	4,10-G,T	0.578454
GATTCAGATATAACTTGGGGTGGCTTTGTCTTCTTCTTTTGCCAATTCCACTAATTGTTTGGG	4,10-T,A	-2.19093
GATTCAGATGTAACTTGGGGTGGCTTTGTCTTCTTCTTTTGCCAATTCCACTAATTGTTTGGG	4,10-T,G	-0.795797
GATTCAGATTTAACTTGGGGTGGCTTTGTCTTCTTCTTTTGCCAATTCCACTAATTGTTTGGG	4,10-T,T	-2.1386
GATACAGATCAAACTTGGGGTGGCTTTGTCTTCTTCTTTTGCCAATTCCACTAATTGTTTGGG	4,11-A,A	0.273299
GATACAGATCCAACTTGGGGTGGCTTTGTCTTCTTCTTTTGCCAATTCCACTAATTGTTTGGG	4,11-A,C	-0.00650831
GATACAGATCGAACTTGGGGTGGCTTTGTCTTCTTCTTTTGCCAATTCCACTAATTGTTTGGG	4,11-A,G	-0.837187
GATGCAGATCAAACTTGGGGTGGCTTTGTCTTCTTCTTTTGCCAATTCCACTAATTGTTTGGG	4,11-G,A	-0.764088
GATGCAGATCCAACTTGGGGTGGCTTTGTCTTCTTCTTTTGCCAATTCCACTAATTGTTTGGG	4,11-G,C	-0.189044
GATGCAGATCGAACTTGGGGTGGCTTTGTCTTCTTCTTTTGCCAATTCCACTAATTGTTTGGG	4,11-G,G	-1.00605
GATTCAGATCAAACTTGGGGTGGCTTTGTCTTCTTCTTTTGCCAATTCCACTAATTGTTTGGG	4,11-T,A	-1.00651
GATTCAGATCCAACTTGGGGTGGCTTTGTCTTCTTCTTTTGCCAATTCCACTAATTGTTTGGG	4,11-T,C	-0.923102
GATTCAGATCGAACTTGGGGTGGCTTTGTCTTCTTCTTTTGCCAATTCCACTAATTGTTTGGG	4,11-T,G	-0.947611
GATACAGATCTCACTTGGGGTGGCTTTGTCTTCTTCTTTTGCCAATTCCACTAATTGTTTGGG	4,12-A,C	-0.547077
GATACAGATCTGACTTGGGGTGGCTTTGTCTTCTTCTTTTGCCAATTCCACTAATTGTTTGGG	4,12-A,G	-0.77864
GATACAGATCTTACTTGGGGTGGCTTTGTCTTCTTCTTTTGCCAATTCCACTAATTGTTTGGG	4,12-A,T	-1.15805
GATGCAGATCTCACTTGGGGTGGCTTTGTCTTCTTCTTTTGCCAATTCCACTAATTGTTTGGG	4,12-G,C	-0.48398
GATGCAGATCTGACTTGGGGTGGCTTTGTCTTCTTCTTTTGCCAATTCCACTAATTGTTTGGG	4,12-G,G	-0.512236
GATGCAGATCTTACTTGGGGTGGCTTTGTCTTCTTCTTTTGCCAATTCCACTAATTGTTTGGG	4,12-G,T	-2.02161
GATTCAGATCTCACTTGGGGTGGCTTTGTCTTCTTCTTTTGCCAATTCCACTAATTGTTTGGG	4,12-T,C	-0.00509609
GATTCAGATCTGACTTGGGGTGGCTTTGTCTTCTTCTTTTGCCAATTCCACTAATTGTTTGGG	4,12-T,G	-0.514364
GATTCAGATCTTACTTGGGGTGGCTTTGTCTTCTTCTTTTGCCAATTCCACTAATTGTTTGGG	4,12-T,T	-2.02712
GATACAGATCTACCTTGGGGTGGCTTTGTCTTCTTCTTTTGCCAATTCCACTAATTGTTTGGG	4,13-A,C	-0.935661
GATACAGATCTAGCTTGGGGTGGCTTTGTCTTCTTCTTTTGCCAATTCCACTAATTGTTTGGG	4,13-A,G	-1.45296
GATACAGATCTATCTTGGGGTGGCTTTGTCTTCTTCTTTTGCCAATTCCACTAATTGTTTGGG	4,13-A,T	-0.711598
GATGCAGATCTACCTTGGGGTGGCTTTGTCTTCTTCTTTTGCCAATTCCACTAATTGTTTGGG	4,13-G,C	-0.907274
GATGCAGATCTAGCTTGGGGTGGCTTTGTCTTCTTCTTTTGCCAATTCCACTAATTGTTTGGG	4,13-G,G	-0.831893
GATGCAGATCTATCTTGGGGTGGCTTTGTCTTCTTCTTTTGCCAATTCCACTAATTGTTTGGG	4,13-G,T	-1.23385
GATTCAGATCTACCTTGGGGTGGCTTTGTCTTCTTCTTTTGCCAATTCCACTAATTGTTTGGG	4,13-T,C	-4.4793
GATTCAGATCTAGCTTGGGGTGGCTTTGTCTTCTTCTTTTGCCAATTCCACTAATTGTTTGGG	4,13-T,G	-0.968576
GATTCAGATCTATCTTGGGGTGGCTTTGTCTTCTTCTTTTGCCAATTCCACTAATTGTTTGGG	4,13-T,T	-1.44692
GATACAGATCTAAATTGGGGTGGCTTTGTCTTCTTCTTTTGCCAATTCCACTAATTGTTTGGG	4,14-A,A	-5.96376
GATACAGATCTAAGTTGGGGTGGCTTTGTCTTCTTCTTTTGCCAATTCCACTAATTGTTTGGG	4,14-A,G	-1.14401
GATACAGATCTAATTTGGGGTGGCTTTGTCTTCTTCTTTTGCCAATTCCACTAATTGTTTGGG	4,14-A,T	-2.01202
GATGCAGATCTAAATTGGGGTGGCTTTGTCTTCTTCTTTTGCCAATTCCACTAATTGTTTGGG	4,14-G,A	-2.13269
GATGCAGATCTAAGTTGGGGTGGCTTTGTCTTCTTCTTTTGCCAATTCCACTAATTGTTTGGG	4,14-G,G	-1.93401
GATGCAGATCTAATTTGGGGTGGCTTTGTCTTCTTCTTTTGCCAATTCCACTAATTGTTTGGG	4,14-G,T	-1.19445
GATTCAGATCTAAATTGGGGTGGCTTTGTCTTCTTCTTTTGCCAATTCCACTAATTGTTTGGG	4,14-T,A	-5.00994
GATTCAGATCTAAGTTGGGGTGGCTTTGTCTTCTTCTTTTGCCAATTCCACTAATTGTTTGGG	4,14-T,G	-3.37894
GATTCAGATCTAATTTGGGGTGGCTTTGTCTTCTTCTTTTGCCAATTCCACTAATTGTTTGGG	4,14-T,T	-1.53919
GATACAGATCTAACATGGGGTGGCTTTGTCTTCTTCTTTTGCCAATTCCACTAATTGTTTGGG	4,15-A,A	-0.951603
GATACAGATCTAACCTGGGGTGGCTTTGTCTTCTTCTTTTGCCAATTCCACTAATTGTTTGGG	4,15-A,C	-0.546619
GATACAGATCTAACGTGGGGTGGCTTTGTCTTCTTCTTTTGCCAATTCCACTAATTGTTTGGG	4,15-A,G	-2.7047
GATGCAGATCTAACATGGGGTGGCTTTGTCTTCTTCTTTTGCCAATTCCACTAATTGTTTGGG	4,15-G,A	-0.187695
GATGCAGATCTAACCTGGGGTGGCTTTGTCTTCTTCTTTTGCCAATTCCACTAATTGTTTGGG	4,15-G,C	-0.0674801
GATGCAGATCTAACGTGGGGTGGCTTTGTCTTCTTCTTTTGCCAATTCCACTAATTGTTTGGG	4,15-G,G	-1.12664
GATTCAGATCTAACATGGGGTGGCTTTGTCTTCTTCTTTTGCCAATTCCACTAATTGTTTGGG	4,15-T,A	-0.885277
GATTCAGATCTAACCTGGGGTGGCTTTGTCTTCTTCTTTTGCCAATTCCACTAATTGTTTGGG	4,15-T,C	-0.98648
GATTCAGATCTAACGTGGGGTGGCTTTGTCTTCTTCTTTTGCCAATTCCACTAATTGTTTGGG	4,15-T,G	-0.509547
GATACAGATCTAACTAGGGGTGGCTTTGTCTTCTTCTTTTGCCAATTCCACTAATTGTTTGGG	4,16-A,A	-1.76385
GATACAGATCTAACTCGGGGTGGCTTTGTCTTCTTCTTTTGCCAATTCCACTAATTGTTTGGG	4,16-A,C	-1.00153
GATACAGATCTAACTGGGGGTGGCTTTGTCTTCTTCTTTTGCCAATTCCACTAATTGTTTGGG	4,16-A,G	-2.81386
GATGCAGATCTAACTAGGGGTGGCTTTGTCTTCTTCTTTTGCCAATTCCACTAATTGTTTGGG	4,16-G,A	-1.94083
GATGCAGATCTAACTCGGGGTGGCTTTGTCTTCTTCTTTTGCCAATTCCACTAATTGTTTGGG	4,16-G,C	-0.633596
GATGCAGATCTAACTGGGGGTGGCTTTGTCTTCTTCTTTTGCCAATTCCACTAATTGTTTGGG	4,16-G,G	-2.59047
GATTCAGATCTAACTAGGGGTGGCTTTGTCTTCTTCTTTTGCCAATTCCACTAATTGTTTGGG	4,16-T,A	-6.23546
GATTCAGATCTAACTCGGGGTGGCTTTGTCTTCTTCTTTTGCCAATTCCACTAATTGTTTGGG	4,16-T,C	0.173294
GATTCAGATCTAACTGGGGGTGGCTTTGTCTTCTTCTTTTGCCAATTCCACTAATTGTTTGGG	4,16-T,G	-1.74648
GATACAGATCTAACTTAGGGTGGCTTTGTCTTCTTCTTTTGCCAATTCCACTAATTGTTTGGG	4,17-A,A	-3.59047
GATACAGATCTAACTTCGGGTGGCTTTGTCTTCTTCTTTTGCCAATTCCACTAATTGTTTGGG	4,17-A,C	-1.00605
GATACAGATCTAACTTTGGGTGGCTTTGTCTTCTTCTTTTGCCAATTCCACTAATTGTTTGGG	4,17-A,T	-3.86449
GATGCAGATCTAACTTAGGGTGGCTTTGTCTTCTTCTTTTGCCAATTCCACTAATTGTTTGGG	4,17-G,A	-1.95701
GATGCAGATCTAACTTCGGGTGGCTTTGTCTTCTTCTTTTGCCAATTCCACTAATTGTTTGGG	4,17-G,C	-1.00651
GATGCAGATCTAACTTTGGGTGGCTTTGTCTTCTTCTTTTGCCAATTCCACTAATTGTTTGGG	4,17-G,T	-1.50105
GATTCAGATCTAACTTAGGGTGGCTTTGTCTTCTTCTTTTGCCAATTCCACTAATTGTTTGGG	4,17-T,A	-7.43493
GATTCAGATCTAACTTCGGGTGGCTTTGTCTTCTTCTTTTGCCAATTCCACTAATTGTTTGGG	4,17-T,C	-0.421088
GATACAGATCTAACTTGAGGTGGCTTTGTCTTCTTCTTTTGCCAATTCCACTAATTGTTTGGG	4,18-A,A	-1.47171
GATACAGATCTAACTTGCGGTGGCTTTGTCTTCTTCTTTTGCCAATTCCACTAATTGTTTGGG	4,18-A,C	-1.37776
GATACAGATCTAACTTGTGGTGGCTTTGTCTTCTTCTTTTGCCAATTCCACTAATTGTTTGGG	4,18-A,T	-1.30096
GATGCAGATCTAACTTGAGGTGGCTTTGTCTTCTTCTTTTGCCAATTCCACTAATTGTTTGGG	4,18-G,A	-1.68123
GATGCAGATCTAACTTGCGGTGGCTTTGTCTTCTTCTTTTGCCAATTCCACTAATTGTTTGGG	4,18-G,C	-1.42109
GATGCAGATCTAACTTGTGGTGGCTTTGTCTTCTTCTTTTGCCAATTCCACTAATTGTTTGGG	4,18-G,T	-1.40405
GATTCAGATCTAACTTGAGGTGGCTTTGTCTTCTTCTTTTGCCAATTCCACTAATTGTTTGGG	4,18-T,A	-2.09493
GATTCAGATCTAACTTGCGGTGGCTTTGTCTTCTTCTTTTGCCAATTCCACTAATTGTTTGGG	4,18-T,C	-0.72775
GATTCAGATCTAACTTGTGGTGGCTTTGTCTTCTTCTTTTGCCAATTCCACTAATTGTTTGGG	4,18-T,T	-1.18993
GATACAGATCTAACTTGGAGTGGCTTTGTCTTCTTCTTTTGCCAATTCCACTAATTGTTTGGG	4,19-A,A	-1.22777
GATACAGATCTAACTTGGCGTGGCTTTGTCTTCTTCTTTTGCCAATTCCACTAATTGTTTGGG	4,19-A,C	-1.76409
GATACAGATCTAACTTGGTGTGGCTTTGTCTTCTTCTTTTGCCAATTCCACTAATTGTTTGGG	4,19-A,T	-1.92405
GATGCAGATCTAACTTGGAGTGGCTTTGTCTTCTTCTTTTGCCAATTCCACTAATTGTTTGGG	4,19-G,A	-1.26452
GATGCAGATCTAACTTGGCGTGGCTTTGTCTTCTTCTTTTGCCAATTCCACTAATTGTTTGGG	4,19-G,C	-0.969772
GATGCAGATCTAACTTGGTGTGGCTTTGTCTTCTTCTTTTGCCAATTCCACTAATTGTTTGGG	4,19-G,T	-1.5417
GATTCAGATCTAACTTGGAGTGGCTTTGTCTTCTTCTTTTGCCAATTCCACTAATTGTTTGGG	4,19-T,A	-1.69316
GATTCAGATCTAACTTGGCGTGGCTTTGTCTTCTTCTTTTGCCAATTCCACTAATTGTTTGGG	4,19-T,C	-1.18008
GATTCAGATCTAACTTGGTGTGGCTTTGTCTTCTTCTTTTGCCAATTCCACTAATTGTTTGGG	4,19-T,T	-0.974282
GATACAGATCTAACTTGGGATGGCTTTGTCTTCTTCTTTTGCCAATTCCACTAATTGTTTGGG	4,20-A,A	-1.95213
GATACAGATCTAACTTGGGCTGGCTTTGTCTTCTTCTTTTGCCAATTCCACTAATTGTTTGGG	4,20-A,C	-2.22452
GATACAGATCTAACTTGGGTTGGCTTTGTCTTCTTCTTTTGCCAATTCCACTAATTGTTTGGG	4,20-A,T	-3.26659
GATGCAGATCTAACTTGGGATGGCTTTGTCTTCTTCTTTTGCCAATTCCACTAATTGTTTGGG	4,20-G,A	-1.24951
GATGCAGATCTAACTTGGGTTGGCTTTGTCTTCTTCTTTTGCCAATTCCACTAATTGTTTGGG	4,20-G,T	-2.6376
GATTCAGATCTAACTTGGGATGGCTTTGTCTTCTTCTTTTGCCAATTCCACTAATTGTTTGGG	4,20-T,A	-0.885923
GATTCAGATCTAACTTGGGCTGGCTTTGTCTTCTTCTTTTGCCAATTCCACTAATTGTTTGGG	4,20-T,C	-0.809108
GATTCAGATCTAACTTGGGTTGGCTTTGTCTTCTTCTTTTGCCAATTCCACTAATTGTTTGGG	4,20-T,T	-3.11772
GATACAGATCTAACTTGGGGAGGCTTTGTCTTCTTCTTTTGCCAATTCCACTAATTGTTTGGG	4,21-A,A	-1.50355
GATACAGATCTAACTTGGGGCGGCTTTGTCTTCTTCTTTTGCCAATTCCACTAATTGTTTGGG	4,21-A,C	-0.906515
GATGCAGATCTAACTTGGGGAGGCTTTGTCTTCTTCTTTTGCCAATTCCACTAATTGTTTGGG	4,21-G,A	-1.34905
GATGCAGATCTAACTTGGGGCGGCTTTGTCTTCTTCTTTTGCCAATTCCACTAATTGTTTGGG	4,21-G,C	-0.765092
GATTCAGATCTAACTTGGGGAGGCTTTGTCTTCTTCTTTTGCCAATTCCACTAATTGTTTGGG	4,21-T,A	-1.01407
GATTCAGATCTAACTTGGGGCGGCTTTGTCTTCTTCTTTTGCCAATTCCACTAATTGTTTGGG	4,21-T,C	-1.14484
GATACAGATCTAACTTGGGGTAGCTTTGTCTTCTTCTTTTGCCAATTCCACTAATTGTTTGGG	4,22-A,A	-3.99398
GATACAGATCTAACTTGGGGTCGCTTTGTCTTCTTCTTTTGCCAATTCCACTAATTGTTTGGG	4,22-A,C	-1.22975
GATACAGATCTAACTTGGGGTTGCTTTGTCTTCTTCTTTTGCCAATTCCACTAATTGTTTGGG	4,22-A,T	-1.81964
GATGCAGATCTAACTTGGGGTAGCTTTGTCTTCTTCTTTTGCCAATTCCACTAATTGTTTGGG	4,22-G,A	-2.19048
GATGCAGATCTAACTTGGGGTCGCTTTGTCTTCTTCTTTTGCCAATTCCACTAATTGTTTGGG	4,22-G,C	-2.34905
GATGCAGATCTAACTTGGGGTTGCTTTGTCTTCTTCTTTTGCCAATTCCACTAATTGTTTGGG	4,22-G,T	-2.40477
GATTCAGATCTAACTTGGGGTAGCTTTGTCTTCTTCTTTTGCCAATTCCACTAATTGTTTGGG	4,22-T,A	-3.50741
GATTCAGATCTAACTTGGGGTCGCTTTGTCTTCTTCTTTTGCCAATTCCACTAATTGTTTGGG	4,22-T,C	-1.0683
GATTCAGATCTAACTTGGGGTTGCTTTGTCTTCTTCTTTTGCCAATTCCACTAATTGTTTGGG	4,22-T,T	-1.89288
GATACAGATCTAACTTGGGGTGACTTTGTCTTCTTCTTTTGCCAATTCCACTAATTGTTTGGG	4,23-A,A	-1.81656
GATACAGATCTAACTTGGGGTGCCTTTGTCTTCTTCTTTTGCCAATTCCACTAATTGTTTGGG	4,23-A,C	-2.13264
GATACAGATCTAACTTGGGGTGTCTTTGTCTTCTTCTTTTGCCAATTCCACTAATTGTTTGGG	4,23-A,T	-3.83701
GATGCAGATCTAACTTGGGGTGACTTTGTCTTCTTCTTTTGCCAATTCCACTAATTGTTTGGG	4,23-G,A	-1.35111
GATGCAGATCTAACTTGGGGTGCCTTTGTCTTCTTCTTTTGCCAATTCCACTAATTGTTTGGG	4,23-G,C	-2.09916
GATGCAGATCTAACTTGGGGTGTCTTTGTCTTCTTCTTTTGCCAATTCCACTAATTGTTTGGG	4,23-G,T	-1.69428
GATTCAGATCTAACTTGGGGTGACTTTGTCTTCTTCTTTTGCCAATTCCACTAATTGTTTGGG	4,23-T,A	-0.811134
GATTCAGATCTAACTTGGGGTGCCTTTGTCTTCTTCTTTTGCCAATTCCACTAATTGTTTGGG	4,23-T,C	-0.961657
GATTCAGATCTAACTTGGGGTGTCTTTGTCTTCTTCTTTTGCCAATTCCACTAATTGTTTGGG	4,23-T,T	-1.9301
GATACAGATCTAACTTGGGGTGGATTTGTCTTCTTCTTTTGCCAATTCCACTAATTGTTTGGG	4,24-A,A	-1.53668
GATACAGATCTAACTTGGGGTGGTTTTGTCTTCTTCTTTTGCCAATTCCACTAATTGTTTGGG	4,24-A,T	-2.59147
GATGCAGATCTAACTTGGGGTGGATTTGTCTTCTTCTTTTGCCAATTCCACTAATTGTTTGGG	4,24-G,A	-1.31809
GATGCAGATCTAACTTGGGGTGGGTTTGTCTTCTTCTTTTGCCAATTCCACTAATTGTTTGGG	4,24-G,G	-6.87238
GATGCAGATCTAACTTGGGGTGGTTTTGTCTTCTTCTTTTGCCAATTCCACTAATTGTTTGGG	4,24-G,T	-3.36678
GATTCAGATCTAACTTGGGGTGGATTTGTCTTCTTCTTTTGCCAATTCCACTAATTGTTTGGG	4,24-T,A	-1.21409
GATTCAGATCTAACTTGGGGTGGTTTTGTCTTCTTCTTTTGCCAATTCCACTAATTGTTTGGG	4,24-T,T	-2.57398
GATACAGATCTAACTTGGGGTGGCATTGTCTTCTTCTTTTGCCAATTCCACTAATTGTTTGGG	4,25-A,A	-1.27866
GATACAGATCTAACTTGGGGTGGCCTTGTCTTCTTCTTTTGCCAATTCCACTAATTGTTTGGG	4,25-A,C	-0.715998
GATACAGATCTAACTTGGGGTGGCGTTGTCTTCTTCTTTTGCCAATTCCACTAATTGTTTGGG	4,25-A,G	-1.26659
GATGCAGATCTAACTTGGGGTGGCATTGTCTTCTTCTTTTGCCAATTCCACTAATTGTTTGGG	4,25-G,A	-1.12664
GATGCAGATCTAACTTGGGGTGGCCTTGTCTTCTTCTTTTGCCAATTCCACTAATTGTTTGGG	4,25-G,C	-0.268605
GATGCAGATCTAACTTGGGGTGGCGTTGTCTTCTTCTTTTGCCAATTCCACTAATTGTTTGGG	4,25-G,G	-1.83613
GATTCAGATCTAACTTGGGGTGGCATTGTCTTCTTCTTTTGCCAATTCCACTAATTGTTTGGG	4,25-T,A	-2.33863
GATTCAGATCTAACTTGGGGTGGCCTTGTCTTCTTCTTTTGCCAATTCCACTAATTGTTTGGG	4,25-T,C	-2.50105
GATTCAGATCTAACTTGGGGTGGCGTTGTCTTCTTCTTTTGCCAATTCCACTAATTGTTTGGG	4,25-T,G	-1.1477
GATACAGATCTAACTTGGGGTGGCTATGTCTTCTTCTTTTGCCAATTCCACTAATTGTTTGGG	4,26-A,A	-1.42719
GATACAGATCTAACTTGGGGTGGCTCTGTCTTCTTCTTTTGCCAATTCCACTAATTGTTTGGG	4,26-A,C	-1.83613
GATACAGATCTAACTTGGGGTGGCTGTGTCTTCTTCTTTTGCCAATTCCACTAATTGTTTGGG	4,26-A,G	-1.67536
GATGCAGATCTAACTTGGGGTGGCTATGTCTTCTTCTTTTGCCAATTCCACTAATTGTTTGGG	4,26-G,A	-1.10302
GATGCAGATCTAACTTGGGGTGGCTCTGTCTTCTTCTTTTGCCAATTCCACTAATTGTTTGGG	4,26-G,C	-0.332669
GATGCAGATCTAACTTGGGGTGGCTGTGTCTTCTTCTTTTGCCAATTCCACTAATTGTTTGGG	4,26-G,G	-1.61208
GATTCAGATCTAACTTGGGGTGGCTATGTCTTCTTCTTTTGCCAATTCCACTAATTGTTTGGG	4,26-T,A	-1.43151
GATTCAGATCTAACTTGGGGTGGCTCTGTCTTCTTCTTTTGCCAATTCCACTAATTGTTTGGG	4,26-T,C	-1.78435
GATTCAGATCTAACTTGGGGTGGCTGTGTCTTCTTCTTTTGCCAATTCCACTAATTGTTTGGG	4,26-T,G	-2.56098
GATACAGATCTAACTTGGGGTGGCTTAGTCTTCTTCTTTTGCCAATTCCACTAATTGTTTGGG	4,27-A,A	-2.86195
GATACAGATCTAACTTGGGGTGGCTTCGTCTTCTTCTTTTGCCAATTCCACTAATTGTTTGGG	4,27-A,C	-1.49993
GATACAGATCTAACTTGGGGTGGCTTGGTCTTCTTCTTTTGCCAATTCCACTAATTGTTTGGG	4,27-A,G	-0.606574
GATGCAGATCTAACTTGGGGTGGCTTAGTCTTCTTCTTTTGCCAATTCCACTAATTGTTTGGG	4,27-G,A	-1.8491
GATGCAGATCTAACTTGGGGTGGCTTCGTCTTCTTCTTTTGCCAATTCCACTAATTGTTTGGG	4,27-G,C	-0.161502
GATGCAGATCTAACTTGGGGTGGCTTGGTCTTCTTCTTTTGCCAATTCCACTAATTGTTTGGG	4,27-G,G	-1.3758
GATTCAGATCTAACTTGGGGTGGCTTAGTCTTCTTCTTTTGCCAATTCCACTAATTGTTTGGG	4,27-T,A	-1.8066
GATTCAGATCTAACTTGGGGTGGCTTCGTCTTCTTCTTTTGCCAATTCCACTAATTGTTTGGG	4,27-T,C	-1.50449
GATTCAGATCTAACTTGGGGTGGCTTGGTCTTCTTCTTTTGCCAATTCCACTAATTGTTTGGG	4,27-T,G	-1.0546
GATACAGATCTAACTTGGGGTGGCTTTATCTTCTTCTTTTGCCAATTCCACTAATTGTTTGGG	4,28-A,A	-5.36676
GATACAGATCTAACTTGGGGTGGCTTTCTCTTCTTCTTTTGCCAATTCCACTAATTGTTTGGG	4,28-A,C	-2.74347
GATACAGATCTAACTTGGGGTGGCTTTTTCTTCTTCTTTTGCCAATTCCACTAATTGTTTGGG	4,28-A,T	-7.13008
GATGCAGATCTAACTTGGGGTGGCTTTATCTTCTTCTTTTGCCAATTCCACTAATTGTTTGGG	4,28-G,A	-1.869
GATGCAGATCTAACTTGGGGTGGCTTTTTCTTCTTCTTTTGCCAATTCCACTAATTGTTTGGG	4,28-G,T	-2.35969
GATTCAGATCTAACTTGGGGTGGCTTTATCTTCTTCTTTTGCCAATTCCACTAATTGTTTGGG	4,28-T,A	-5.57913
GATTCAGATCTAACTTGGGGTGGCTTTTTCTTCTTCTTTTGCCAATTCCACTAATTGTTTGGG	4,28-T,T	-3.18511
GATACAGATCTAACTTGGGGTGGCTTTGACTTCTTCTTTTGCCAATTCCACTAATTGTTTGGG	4,29-A,A	-1.15805
GATACAGATCTAACTTGGGGTGGCTTTGCCTTCTTCTTTTGCCAATTCCACTAATTGTTTGGG	4,29-A,C	-1.64888
GATACAGATCTAACTTGGGGTGGCTTTGGCTTCTTCTTTTGCCAATTCCACTAATTGTTTGGG	4,29-A,G	-8.61021
GATGCAGATCTAACTTGGGGTGGCTTTGACTTCTTCTTTTGCCAATTCCACTAATTGTTTGGG	4,29-G,A	-1.51246
GATGCAGATCTAACTTGGGGTGGCTTTGCCTTCTTCTTTTGCCAATTCCACTAATTGTTTGGG	4,29-G,C	-0.94192
GATGCAGATCTAACTTGGGGTGGCTTTGGCTTCTTCTTTTGCCAATTCCACTAATTGTTTGGG	4,29-G,G	-2.80848
GATTCAGATCTAACTTGGGGTGGCTTTGACTTCTTCTTTTGCCAATTCCACTAATTGTTTGGG	4,29-T,A	-0.502954
GATTCAGATCTAACTTGGGGTGGCTTTGCCTTCTTCTTTTGCCAATTCCACTAATTGTTTGGG	4,29-T,C	-1.41045
GATTCAGATCTAACTTGGGGTGGCTTTGGCTTCTTCTTTTGCCAATTCCACTAATTGTTTGGG	4,29-T,G	-1.93084
GATACAGATCTAACTTGGGGTGGCTTTGTATTCTTCTTTTGCCAATTCCACTAATTGTTTGGG	4,30-A,A	-2.61027
GATACAGATCTAACTTGGGGTGGCTTTGTGTTCTTCTTTTGCCAATTCCACTAATTGTTTGGG	4,30-A,G	-2.0772
GATACAGATCTAACTTGGGGTGGCTTTGTTTTCTTCTTTTGCCAATTCCACTAATTGTTTGGG	4,30-A,T	-3.67851
GATGCAGATCTAACTTGGGGTGGCTTTGTATTCTTCTTTTGCCAATTCCACTAATTGTTTGGG	4,30-G,A	-2.03793
GATGCAGATCTAACTTGGGGTGGCTTTGTGTTCTTCTTTTGCCAATTCCACTAATTGTTTGGG	4,30-G,G	-1.10494
GATGCAGATCTAACTTGGGGTGGCTTTGTTTTCTTCTTTTGCCAATTCCACTAATTGTTTGGG	4,30-G,T	-4.25573
GATTCAGATCTAACTTGGGGTGGCTTTGTATTCTTCTTTTGCCAATTCCACTAATTGTTTGGG	4,30-T,A	-1.7264
GATTCAGATCTAACTTGGGGTGGCTTTGTGTTCTTCTTTTGCCAATTCCACTAATTGTTTGGG	4,30-T,G	-2.88933
GATTCAGATCTAACTTGGGGTGGCTTTGTTTTCTTCTTTTGCCAATTCCACTAATTGTTTGGG	4,30-T,T	-3.2185
GATACAGATCTAACTTGGGGTGGCTTTGTCATCTTCTTTTGCCAATTCCACTAATTGTTTGGG	4,31-A,A	-1.37161
GATACAGATCTAACTTGGGGTGGCTTTGTCCTCTTCTTTTGCCAATTCCACTAATTGTTTGGG	4,31-A,C	-1.80222
GATACAGATCTAACTTGGGGTGGCTTTGTCGTCTTCTTTTGCCAATTCCACTAATTGTTTGGG	4,31-A,G	-0.493232
GATGCAGATCTAACTTGGGGTGGCTTTGTCATCTTCTTTTGCCAATTCCACTAATTGTTTGGG	4,31-G,A	-0.93202
GATGCAGATCTAACTTGGGGTGGCTTTGTCCTCTTCTTTTGCCAATTCCACTAATTGTTTGGG	4,31-G,C	-0.361704
GATGCAGATCTAACTTGGGGTGGCTTTGTCGTCTTCTTTTGCCAATTCCACTAATTGTTTGGG	4,31-G,G	-0.0627654
GATTCAGATCTAACTTGGGGTGGCTTTGTCATCTTCTTTTGCCAATTCCACTAATTGTTTGGG	4,31-T,A	-0.426492
GATTCAGATCTAACTTGGGGTGGCTTTGTCCTCTTCTTTTGCCAATTCCACTAATTGTTTGGG	4,31-T,C	-1.31904
GATTCAGATCTAACTTGGGGTGGCTTTGTCGTCTTCTTTTGCCAATTCCACTAATTGTTTGGG	4,31-T,G	-2.44917
GATACAGATCTAACTTGGGGTGGCTTTGTCTACTTCTTTTGCCAATTCCACTAATTGTTTGGG	4,32-A,A	-1.32417
GATACAGATCTAACTTGGGGTGGCTTTGTCTCCTTCTTTTGCCAATTCCACTAATTGTTTGGG	4,32-A,C	-1.27239
GATACAGATCTAACTTGGGGTGGCTTTGTCTGCTTCTTTTGCCAATTCCACTAATTGTTTGGG	4,32-A,G	-1.18807
GATGCAGATCTAACTTGGGGTGGCTTTGTCTACTTCTTTTGCCAATTCCACTAATTGTTTGGG	4,32-G,A	-0.836238
GATGCAGATCTAACTTGGGGTGGCTTTGTCTCCTTCTTTTGCCAATTCCACTAATTGTTTGGG	4,32-G,C	-0.471907
GATGCAGATCTAACTTGGGGTGGCTTTGTCTGCTTCTTTTGCCAATTCCACTAATTGTTTGGG	4,32-G,G	-1.32898
GATTCAGATCTAACTTGGGGTGGCTTTGTCTACTTCTTTTGCCAATTCCACTAATTGTTTGGG	4,32-T,A	-1.1873
GATTCAGATCTAACTTGGGGTGGCTTTGTCTCCTTCTTTTGCCAATTCCACTAATTGTTTGGG	4,32-T,C	-1.66099
GATTCAGATCTAACTTGGGGTGGCTTTGTCTGCTTCTTTTGCCAATTCCACTAATTGTTTGGG	4,32-T,G	-1.8676
GATACAGATCTAACTTGGGGTGGCTTTGTCTTATTCTTTTGCCAATTCCACTAATTGTTTGGG	4,33-A,A	-9.52034
GATACAGATCTAACTTGGGGTGGCTTTGTCTTTTTCTTTTGCCAATTCCACTAATTGTTTGGG	4,33-A,T	-3.3744
GATGCAGATCTAACTTGGGGTGGCTTTGTCTTATTCTTTTGCCAATTCCACTAATTGTTTGGG	4,33-G,A	-2.42109
GATGCAGATCTAACTTGGGGTGGCTTTGTCTTGTTCTTTTGCCAATTCCACTAATTGTTTGGG	4,33-G,G	-3.07316
GATGCAGATCTAACTTGGGGTGGCTTTGTCTTTTTCTTTTGCCAATTCCACTAATTGTTTGGG	4,33-G,T	-2.43452
GATTCAGATCTAACTTGGGGTGGCTTTGTCTTATTCTTTTGCCAATTCCACTAATTGTTTGGG	4,33-T,A	-4.3248
GATTCAGATCTAACTTGGGGTGGCTTTGTCTTGTTCTTTTGCCAATTCCACTAATTGTTTGGG	4,33-T,G	-3.41018
GATTCAGATCTAACTTGGGGTGGCTTTGTCTTTTTCTTTTGCCAATTCCACTAATTGTTTGGG	4,33-T,T	-4.17543
GATACAGATCTAACTTGGGGTGGCTTTGTCTTCATCTTTTGCCAATTCCACTAATTGTTTGGG	4,34-A,A	-0.30981
GATACAGATCTAACTTGGGGTGGCTTTGTCTTCCTCTTTTGCCAATTCCACTAATTGTTTGGG	4,34-A,C	-1.61208
GATACAGATCTAACTTGGGGTGGCTTTGTCTTCGTCTTTTGCCAATTCCACTAATTGTTTGGG	4,34-A,G	0.0438101
GATGCAGATCTAACTTGGGGTGGCTTTGTCTTCATCTTTTGCCAATTCCACTAATTGTTTGGG	4,34-G,A	-0.869608
GATGCAGATCTAACTTGGGGTGGCTTTGTCTTCCTCTTTTGCCAATTCCACTAATTGTTTGGG	4,34-G,C	-0.417168
GATGCAGATCTAACTTGGGGTGGCTTTGTCTTCGTCTTTTGCCAATTCCACTAATTGTTTGGG	4,34-G,G	-1.59064
GATTCAGATCTAACTTGGGGTGGCTTTGTCTTCATCTTTTGCCAATTCCACTAATTGTTTGGG	4,34-T,A	-1.56028
GATTCAGATCTAACTTGGGGTGGCTTTGTCTTCCTCTTTTGCCAATTCCACTAATTGTTTGGG	4,34-T,C	-2.6971
GATTCAGATCTAACTTGGGGTGGCTTTGTCTTCGTCTTTTGCCAATTCCACTAATTGTTTGGG	4,34-T,G	-2.01505
GATACAGATCTAACTTGGGGTGGCTTTGTCTTCTACTTTTGCCAATTCCACTAATTGTTTGGG	4,35-A,A	-1.76409
GATACAGATCTAACTTGGGGTGGCTTTGTCTTCTCCTTTTGCCAATTCCACTAATTGTTTGGG	4,35-A,C	-2.80687
GATACAGATCTAACTTGGGGTGGCTTTGTCTTCTGCTTTTGCCAATTCCACTAATTGTTTGGG	4,35-A,G	-1.29016
GATGCAGATCTAACTTGGGGTGGCTTTGTCTTCTACTTTTGCCAATTCCACTAATTGTTTGGG	4,35-G,A	-0.989736
GATGCAGATCTAACTTGGGGTGGCTTTGTCTTCTCCTTTTGCCAATTCCACTAATTGTTTGGG	4,35-G,C	-0.482776
GATGCAGATCTAACTTGGGGTGGCTTTGTCTTCTGCTTTTGCCAATTCCACTAATTGTTTGGG	4,35-G,G	-1.528
GATTCAGATCTAACTTGGGGTGGCTTTGTCTTCTACTTTTGCCAATTCCACTAATTGTTTGGG	4,35-T,A	-1.37776
GATTCAGATCTAACTTGGGGTGGCTTTGTCTTCTCCTTTTGCCAATTCCACTAATTGTTTGGG	4,35-T,C	-1.07362
GATTCAGATCTAACTTGGGGTGGCTTTGTCTTCTGCTTTTGCCAATTCCACTAATTGTTTGGG	4,35-T,G	-1.04649
GATACAGATCTAACTTGGGGTGGCTTTGTCTTCTTATTTTGCCAATTCCACTAATTGTTTGGG	4,36-A,A	-2.15911
GATACAGATCTAACTTGGGGTGGCTTTGTCTTCTTGTTTTGCCAATTCCACTAATTGTTTGGG	4,36-A,G	-2.27337
GATACAGATCTAACTTGGGGTGGCTTTGTCTTCTTTTTTTGCCAATTCCACTAATTGTTTGGG	4,36-A,T	-3.42705
GATGCAGATCTAACTTGGGGTGGCTTTGTCTTCTTATTTTGCCAATTCCACTAATTGTTTGGG	4,36-G,A	-1.77691
GATGCAGATCTAACTTGGGGTGGCTTTGTCTTCTTGTTTTGCCAATTCCACTAATTGTTTGGG	4,36-G,G	-2.17227
GATGCAGATCTAACTTGGGGTGGCTTTGTCTTCTTTTTTTGCCAATTCCACTAATTGTTTGGG	4,36-G,T	-3.89502
GATTCAGATCTAACTTGGGGTGGCTTTGTCTTCTTATTTTGCCAATTCCACTAATTGTTTGGG	4,36-T,A	-1.72897
GATTCAGATCTAACTTGGGGTGGCTTTGTCTTCTTGTTTTGCCAATTCCACTAATTGTTTGGG	4,36-T,G	-1.2224
GATTCAGATCTAACTTGGGGTGGCTTTGTCTTCTTTTTTTGCCAATTCCACTAATTGTTTGGG	4,36-T,T	-3.32844
GATACAGATCTAACTTGGGGTGGCTTTGTCTTCTTCATTTGCCAATTCCACTAATTGTTTGGG	4,37-A,A	-1.46522
GATACAGATCTAACTTGGGGTGGCTTTGTCTTCTTCCTTTGCCAATTCCACTAATTGTTTGGG	4,37-A,C	-1.33766
GATACAGATCTAACTTGGGGTGGCTTTGTCTTCTTCGTTTGCCAATTCCACTAATTGTTTGGG	4,37-A,G	-0.594163
GATGCAGATCTAACTTGGGGTGGCTTTGTCTTCTTCATTTGCCAATTCCACTAATTGTTTGGG	4,37-G,A	-1.59047
GATGCAGATCTAACTTGGGGTGGCTTTGTCTTCTTCCTTTGCCAATTCCACTAATTGTTTGGG	4,37-G,C	-0.249022
GATGCAGATCTAACTTGGGGTGGCTTTGTCTTCTTCGTTTGCCAATTCCACTAATTGTTTGGG	4,37-G,G	-0.979033
GATTCAGATCTAACTTGGGGTGGCTTTGTCTTCTTCATTTGCCAATTCCACTAATTGTTTGGG	4,37-T,A	-1.86362
GATTCAGATCTAACTTGGGGTGGCTTTGTCTTCTTCCTTTGCCAATTCCACTAATTGTTTGGG	4,37-T,C	-1.4554
GATTCAGATCTAACTTGGGGTGGCTTTGTCTTCTTCGTTTGCCAATTCCACTAATTGTTTGGG	4,37-T,G	-1.28536
GATACAGATCTAACTTGGGGTGGCTTTGTCTTCTTCTATTGCCAATTCCACTAATTGTTTGGG	4,38-A,A	-2.49148
GATACAGATCTAACTTGGGGTGGCTTTGTCTTCTTCTCTTGCCAATTCCACTAATTGTTTGGG	4,38-A,C	-1.70713
GATACAGATCTAACTTGGGGTGGCTTTGTCTTCTTCTGTTGCCAATTCCACTAATTGTTTGGG	4,38-A,G	-1.27866
GATGCAGATCTAACTTGGGGTGGCTTTGTCTTCTTCTATTGCCAATTCCACTAATTGTTTGGG	4,38-G,A	-2.17031
GATGCAGATCTAACTTGGGGTGGCTTTGTCTTCTTCTCTTGCCAATTCCACTAATTGTTTGGG	4,38-G,C	-0.621639
GATGCAGATCTAACTTGGGGTGGCTTTGTCTTCTTCTGTTGCCAATTCCACTAATTGTTTGGG	4,38-G,G	-1.7075
GATTCAGATCTAACTTGGGGTGGCTTTGTCTTCTTCTATTGCCAATTCCACTAATTGTTTGGG	4,38-T,A	-0.977482
GATTCAGATCTAACTTGGGGTGGCTTTGTCTTCTTCTCTTGCCAATTCCACTAATTGTTTGGG	4,38-T,C	-0.697147
GATTCAGATCTAACTTGGGGTGGCTTTGTCTTCTTCTGTTGCCAATTCCACTAATTGTTTGGG	4,38-T,G	-1.54318
GATACAGATCTAACTTGGGGTGGCTTTGTCTTCTTCTTATGCCAATTCCACTAATTGTTTGGG	4,39-A,A	-1.44821
GATACAGATCTAACTTGGGGTGGCTTTGTCTTCTTCTTCTGCCAATTCCACTAATTGTTTGGG	4,39-A,C	-1.24127
GATACAGATCTAACTTGGGGTGGCTTTGTCTTCTTCTTGTGCCAATTCCACTAATTGTTTGGG	4,39-A,G	-2.05704
GATGCAGATCTAACTTGGGGTGGCTTTGTCTTCTTCTTATGCCAATTCCACTAATTGTTTGGG	4,39-G,A	-1.06533
GATGCAGATCTAACTTGGGGTGGCTTTGTCTTCTTCTTCTGCCAATTCCACTAATTGTTTGGG	4,39-G,C	-1.14663
GATGCAGATCTAACTTGGGGTGGCTTTGTCTTCTTCTTGTGCCAATTCCACTAATTGTTTGGG	4,39-G,G	-1.5465
GATTCAGATCTAACTTGGGGTGGCTTTGTCTTCTTCTTATGCCAATTCCACTAATTGTTTGGG	4,39-T,A	-1.32035
GATTCAGATCTAACTTGGGGTGGCTTTGTCTTCTTCTTCTGCCAATTCCACTAATTGTTTGGG	4,39-T,C	-2.14009
GATTCAGATCTAACTTGGGGTGGCTTTGTCTTCTTCTTGTGCCAATTCCACTAATTGTTTGGG	4,39-T,G	-1.51142
GATACAGATCTAACTTGGGGTGGCTTTGTCTTCTTCTTTAGCCAATTCCACTAATTGTTTGGG	4,40-A,A	-4.16281
GATACAGATCTAACTTGGGGTGGCTTTGTCTTCTTCTTTCGCCAATTCCACTAATTGTTTGGG	4,40-A,C	-1.4185
GATACAGATCTAACTTGGGGTGGCTTTGTCTTCTTCTTTGGCCAATTCCACTAATTGTTTGGG	4,40-A,G	-1.31624
GATGCAGATCTAACTTGGGGTGGCTTTGTCTTCTTCTTTAGCCAATTCCACTAATTGTTTGGG	4,40-G,A	-2.33274
GATGCAGATCTAACTTGGGGTGGCTTTGTCTTCTTCTTTCGCCAATTCCACTAATTGTTTGGG	4,40-G,C	-0.750764
GATGCAGATCTAACTTGGGGTGGCTTTGTCTTCTTCTTTGGCCAATTCCACTAATTGTTTGGG	4,40-G,G	-1.33274
GATTCAGATCTAACTTGGGGTGGCTTTGTCTTCTTCTTTAGCCAATTCCACTAATTGTTTGGG	4,40-T,A	-7.83558
GATTCAGATCTAACTTGGGGTGGCTTTGTCTTCTTCTTTCGCCAATTCCACTAATTGTTTGGG	4,40-T,C	-1.78295
GATTCAGATCTAACTTGGGGTGGCTTTGTCTTCTTCTTTGGCCAATTCCACTAATTGTTTGGG	4,40-T,G	-0.707965
GATACAGATCTAACTTGGGGTGGCTTTGTCTTCTTCTTTTACCAATTCCACTAATTGTTTGGG	4,41-A,A	-3.82033
GATACAGATCTAACTTGGGGTGGCTTTGTCTTCTTCTTTTCCCAATTCCACTAATTGTTTGGG	4,41-A,C	-3.35969
GATACAGATCTAACTTGGGGTGGCTTTGTCTTCTTCTTTTTCCAATTCCACTAATTGTTTGGG	4,41-A,T	-3.0546
GATGCAGATCTAACTTGGGGTGGCTTTGTCTTCTTCTTTTACCAATTCCACTAATTGTTTGGG	4,41-G,A	-1.62658
GATGCAGATCTAACTTGGGGTGGCTTTGTCTTCTTCTTTTCCCAATTCCACTAATTGTTTGGG	4,41-G,C	-2.57816
GATGCAGATCTAACTTGGGGTGGCTTTGTCTTCTTCTTTTTCCAATTCCACTAATTGTTTGGG	4,41-G,T	-1.09451
GATTCAGATCTAACTTGGGGTGGCTTTGTCTTCTTCTTTTACCAATTCCACTAATTGTTTGGG	4,41-T,A	-1.93401
GATTCAGATCTAACTTGGGGTGGCTTTGTCTTCTTCTTTTCCCAATTCCACTAATTGTTTGGG	4,41-T,C	-2.96572
GATTCAGATCTAACTTGGGGTGGCTTTGTCTTCTTCTTTTTCCAATTCCACTAATTGTTTGGG	4,41-T,T	-0.766624
GATACAGATCTAACTTGGGGTGGCTTTGTCTTCTTCTTTTGACAATTCCACTAATTGTTTGGG	4,42-A,A	-2.53657
GATACAGATCTAACTTGGGGTGGCTTTGTCTTCTTCTTTTGGCAATTCCACTAATTGTTTGGG	4,42-A,G	-1.24951
GATACAGATCTAACTTGGGGTGGCTTTGTCTTCTTCTTTTGTCAATTCCACTAATTGTTTGGG	4,42-A,T	-2.42705
GATGCAGATCTAACTTGGGGTGGCTTTGTCTTCTTCTTTTGACAATTCCACTAATTGTTTGGG	4,42-G,A	-1.51411
GATGCAGATCTAACTTGGGGTGGCTTTGTCTTCTTCTTTTGGCAATTCCACTAATTGTTTGGG	4,42-G,G	-0.132733
GATGCAGATCTAACTTGGGGTGGCTTTGTCTTCTTCTTTTGTCAATTCCACTAATTGTTTGGG	4,42-G,T	-1.82979
GATTCAGATCTAACTTGGGGTGGCTTTGTCTTCTTCTTTTGACAATTCCACTAATTGTTTGGG	4,42-T,A	-1.59101
GATTCAGATCTAACTTGGGGTGGCTTTGTCTTCTTCTTTTGGCAATTCCACTAATTGTTTGGG	4,42-T,G	-1.67779
GATTCAGATCTAACTTGGGGTGGCTTTGTCTTCTTCTTTTGTCAATTCCACTAATTGTTTGGG	4,42-T,T	-2.29797
GATACAGATCTAACTTGGGGTGGCTTTGTCTTCTTCTTTTGCAAATTCCACTAATTGTTTGGG	4,43-A,A	-2.47713
GATACAGATCTAACTTGGGGTGGCTTTGTCTTCTTCTTTTGCGAATTCCACTAATTGTTTGGG	4,43-A,G	-1.16281
GATACAGATCTAACTTGGGGTGGCTTTGTCTTCTTCTTTTGCTAATTCCACTAATTGTTTGGG	4,43-A,T	-3.88951
GATGCAGATCTAACTTGGGGTGGCTTTGTCTTCTTCTTTTGCAAATTCCACTAATTGTTTGGG	4,43-G,A	-1.66531
GATGCAGATCTAACTTGGGGTGGCTTTGTCTTCTTCTTTTGCGAATTCCACTAATTGTTTGGG	4,43-G,G	-1.7267
GATGCAGATCTAACTTGGGGTGGCTTTGTCTTCTTCTTTTGCTAATTCCACTAATTGTTTGGG	4,43-G,T	-3.20466
GATTCAGATCTAACTTGGGGTGGCTTTGTCTTCTTCTTTTGCAAATTCCACTAATTGTTTGGG	4,43-T,A	-2.18662
GATTCAGATCTAACTTGGGGTGGCTTTGTCTTCTTCTTTTGCGAATTCCACTAATTGTTTGGG	4,43-T,G	-2.05995
GATTCAGATCTAACTTGGGGTGGCTTTGTCTTCTTCTTTTGCTAATTCCACTAATTGTTTGGG	4,43-T,T	-4.09011
GATACAGATCTAACTTGGGGTGGCTTTGTCTTCTTCTTTTGCCCATTCCACTAATTGTTTGGG	4,44-A,C	-2.29656
GATACAGATCTAACTTGGGGTGGCTTTGTCTTCTTCTTTTGCCGATTCCACTAATTGTTTGGG	4,44-A,G	-1.33749
GATACAGATCTAACTTGGGGTGGCTTTGTCTTCTTCTTTTGCCTATTCCACTAATTGTTTGGG	4,44-A,T	-2.32844
GATGCAGATCTAACTTGGGGTGGCTTTGTCTTCTTCTTTTGCCCATTCCACTAATTGTTTGGG	4,44-G,C	-1.76409
GATGCAGATCTAACTTGGGGTGGCTTTGTCTTCTTCTTTTGCCGATTCCACTAATTGTTTGGG	4,44-G,G	-0.907274
GATGCAGATCTAACTTGGGGTGGCTTTGTCTTCTTCTTTTGCCTATTCCACTAATTGTTTGGG	4,44-G,T	-1.49224
GATTCAGATCTAACTTGGGGTGGCTTTGTCTTCTTCTTTTGCCCATTCCACTAATTGTTTGGG	4,44-T,C	-1.93399
GATTCAGATCTAACTTGGGGTGGCTTTGTCTTCTTCTTTTGCCGATTCCACTAATTGTTTGGG	4,44-T,G	-1.0277
GATTCAGATCTAACTTGGGGTGGCTTTGTCTTCTTCTTTTGCCTATTCCACTAATTGTTTGGG	4,44-T,T	-2.54607
GATACAGATCTAACTTGGGGTGGCTTTGTCTTCTTCTTTTGCCAGTTCCACTAATTGTTTGGG	4,45-A,G	-1.07898
GATACAGATCTAACTTGGGGTGGCTTTGTCTTCTTCTTTTGCCATTTCCACTAATTGTTTGGG	4,45-A,T	-2.43221
GATGCAGATCTAACTTGGGGTGGCTTTGTCTTCTTCTTTTGCCAGTTCCACTAATTGTTTGGG	4,45-G,G	-1.31417
GATGCAGATCTAACTTGGGGTGGCTTTGTCTTCTTCTTTTGCCATTTCCACTAATTGTTTGGG	4,45-G,T	-2.11455
GATTCAGATCTAACTTGGGGTGGCTTTGTCTTCTTCTTTTGCCAGTTCCACTAATTGTTTGGG	4,45-T,G	-1.716
GATTCAGATCTAACTTGGGGTGGCTTTGTCTTCTTCTTTTGCCATTTCCACTAATTGTTTGGG	4,45-T,T	-3.24214
GATACAGATCTAACTTGGGGTGGCTTTGTCTTCTTCTTTTGCCAAATCCACTAATTGTTTGGG	4,46-A,A	-1.27133
GATACAGATCTAACTTGGGGTGGCTTTGTCTTCTTCTTTTGCCAACTCCACTAATTGTTTGGG	4,46-A,C	-2.46453
GATACAGATCTAACTTGGGGTGGCTTTGTCTTCTTCTTTTGCCAAGTCCACTAATTGTTTGGG	4,46-A,G	-0.836126
GATGCAGATCTAACTTGGGGTGGCTTTGTCTTCTTCTTTTGCCAAATCCACTAATTGTTTGGG	4,46-G,A	-0.0692641
GATGCAGATCTAACTTGGGGTGGCTTTGTCTTCTTCTTTTGCCAACTCCACTAATTGTTTGGG	4,46-G,C	-0.848509
GATGCAGATCTAACTTGGGGTGGCTTTGTCTTCTTCTTTTGCCAAGTCCACTAATTGTTTGGG	4,46-G,G	-1.41291
GATTCAGATCTAACTTGGGGTGGCTTTGTCTTCTTCTTTTGCCAAATCCACTAATTGTTTGGG	4,46-T,A	-1.35419
GATTCAGATCTAACTTGGGGTGGCTTTGTCTTCTTCTTTTGCCAACTCCACTAATTGTTTGGG	4,46-T,C	-2.4276
GATTCAGATCTAACTTGGGGTGGCTTTGTCTTCTTCTTTTGCCAAGTCCACTAATTGTTTGGG	4,46-T,G	-0.733678
GATACAGATCTAACTTGGGGTGGCTTTGTCTTCTTCTTTTGCCAATACCACTAATTGTTTGGG	4,47-A,A	-1.41644
GATACAGATCTAACTTGGGGTGGCTTTGTCTTCTTCTTTTGCCAATCCCACTAATTGTTTGGG	4,47-A,C	-3.642
GATGCAGATCTAACTTGGGGTGGCTTTGTCTTCTTCTTTTGCCAATACCACTAATTGTTTGGG	4,47-G,A	-0.743835
GATGCAGATCTAACTTGGGGTGGCTTTGTCTTCTTCTTTTGCCAATCCCACTAATTGTTTGGG	4,47-G,C	-1.38967
GATGCAGATCTAACTTGGGGTGGCTTTGTCTTCTTCTTTTGCCAATGCCACTAATTGTTTGGG	4,47-G,G	-2.81816
GATTCAGATCTAACTTGGGGTGGCTTTGTCTTCTTCTTTTGCCAATACCACTAATTGTTTGGG	4,47-T,A	-1.76039
GATTCAGATCTAACTTGGGGTGGCTTTGTCTTCTTCTTTTGCCAATCCCACTAATTGTTTGGG	4,47-T,C	-3.47227
GATTCAGATCTAACTTGGGGTGGCTTTGTCTTCTTCTTTTGCCAATGCCACTAATTGTTTGGG	4,47-T,G	-3.59045
GATACAGATCTAACTTGGGGTGGCTTTGTCTTCTTCTTTTGCCAATTACACTAATTGTTTGGG	4,48-A,A	-4.01456
GATACAGATCTAACTTGGGGTGGCTTTGTCTTCTTCTTTTGCCAATTGCACTAATTGTTTGGG	4,48-A,G	-3.27907
GATACAGATCTAACTTGGGGTGGCTTTGTCTTCTTCTTTTGCCAATTTCACTAATTGTTTGGG	4,48-A,T	-3.08602
GATGCAGATCTAACTTGGGGTGGCTTTGTCTTCTTCTTTTGCCAATTACACTAATTGTTTGGG	4,48-G,A	-2.94629
GATGCAGATCTAACTTGGGGTGGCTTTGTCTTCTTCTTTTGCCAATTGCACTAATTGTTTGGG	4,48-G,G	-2.244
GATGCAGATCTAACTTGGGGTGGCTTTGTCTTCTTCTTTTGCCAATTTCACTAATTGTTTGGG	4,48-G,T	-2.68412
GATTCAGATCTAACTTGGGGTGGCTTTGTCTTCTTCTTTTGCCAATTACACTAATTGTTTGGG	4,48-T,A	-3.12153
GATTCAGATCTAACTTGGGGTGGCTTTGTCTTCTTCTTTTGCCAATTGCACTAATTGTTTGGG	4,48-T,G	-3.29554
GATTCAGATCTAACTTGGGGTGGCTTTGTCTTCTTCTTTTGCCAATTTCACTAATTGTTTGGG	4,48-T,T	-3.16845
GATACAGATCTAACTTGGGGTGGCTTTGTCTTCTTCTTTTGCCAATTCAACTAATTGTTTGGG	4,49-A,A	-0.0271224
GATACAGATCTAACTTGGGGTGGCTTTGTCTTCTTCTTTTGCCAATTCGACTAATTGTTTGGG	4,49-A,G	-1.38004
GATACAGATCTAACTTGGGGTGGCTTTGTCTTCTTCTTTTGCCAATTCTACTAATTGTTTGGG	4,49-A,T	-1.34709
GATGCAGATCTAACTTGGGGTGGCTTTGTCTTCTTCTTTTGCCAATTCAACTAATTGTTTGGG	4,49-G,A	-1.06494
GATGCAGATCTAACTTGGGGTGGCTTTGTCTTCTTCTTTTGCCAATTCGACTAATTGTTTGGG	4,49-G,G	-1.34905
GATGCAGATCTAACTTGGGGTGGCTTTGTCTTCTTCTTTTGCCAATTCTACTAATTGTTTGGG	4,49-G,T	-0.652701
GATTCAGATCTAACTTGGGGTGGCTTTGTCTTCTTCTTTTGCCAATTCAACTAATTGTTTGGG	4,49-T,A	0.448415
GATTCAGATCTAACTTGGGGTGGCTTTGTCTTCTTCTTTTGCCAATTCGACTAATTGTTTGGG	4,49-T,G	-1.14447
GATTCAGATCTAACTTGGGGTGGCTTTGTCTTCTTCTTTTGCCAATTCTACTAATTGTTTGGG	4,49-T,T	-1.98974
GATACAGATCTAACTTGGGGTGGCTTTGTCTTCTTCTTTTGCCAATTCCGCTAATTGTTTGGG	4,50-A,G	-1.94909
GATACAGATCTAACTTGGGGTGGCTTTGTCTTCTTCTTTTGCCAATTCCTCTAATTGTTTGGG	4,50-A,T	-2.17913
GATGCAGATCTAACTTGGGGTGGCTTTGTCTTCTTCTTTTGCCAATTCCCCTAATTGTTTGGG	4,50-G,C	-5.30096
GATGCAGATCTAACTTGGGGTGGCTTTGTCTTCTTCTTTTGCCAATTCCGCTAATTGTTTGGG	4,50-G,G	-0.662281
GATGCAGATCTAACTTGGGGTGGCTTTGTCTTCTTCTTTTGCCAATTCCTCTAATTGTTTGGG	4,50-G,T	-1.71976
GATTCAGATCTAACTTGGGGTGGCTTTGTCTTCTTCTTTTGCCAATTCCGCTAATTGTTTGGG	4,50-T,G	-1.6143
GATTCAGATCTAACTTGGGGTGGCTTTGTCTTCTTCTTTTGCCAATTCCTCTAATTGTTTGGG	4,50-T,T	-2.89337
GATACAGATCTAACTTGGGGTGGCTTTGTCTTCTTCTTTTGCCAATTCCAATAATTGTTTGGG	4,51-A,A	-3.76233
GATACAGATCTAACTTGGGGTGGCTTTGTCTTCTTCTTTTGCCAATTCCAGTAATTGTTTGGG	4,51-A,G	-1.67851
GATACAGATCTAACTTGGGGTGGCTTTGTCTTCTTCTTTTGCCAATTCCATTAATTGTTTGGG	4,51-A,T	-3.22844
GATGCAGATCTAACTTGGGGTGGCTTTGTCTTCTTCTTTTGCCAATTCCAATAATTGTTTGGG	4,51-G,A	-2.57785
GATGCAGATCTAACTTGGGGTGGCTTTGTCTTCTTCTTTTGCCAATTCCAGTAATTGTTTGGG	4,51-G,G	-1.2767
GATGCAGATCTAACTTGGGGTGGCTTTGTCTTCTTCTTTTGCCAATTCCATTAATTGTTTGGG	4,51-G,T	-3.31785
GATTCAGATCTAACTTGGGGTGGCTTTGTCTTCTTCTTTTGCCAATTCCAATAATTGTTTGGG	4,51-T,A	-5.61993
GATTCAGATCTAACTTGGGGTGGCTTTGTCTTCTTCTTTTGCCAATTCCAGTAATTGTTTGGG	4,51-T,G	-1.82067
GATTCAGATCTAACTTGGGGTGGCTTTGTCTTCTTCTTTTGCCAATTCCATTAATTGTTTGGG	4,51-T,T	-3.42705
GATACAGATCTAACTTGGGGTGGCTTTGTCTTCTTCTTTTGCCAATTCCACAAATTGTTTGGG	4,52-A,A	-1.97354
GATACAGATCTAACTTGGGGTGGCTTTGTCTTCTTCTTTTGCCAATTCCACCAATTGTTTGGG	4,52-A,C	-1.14026
GATACAGATCTAACTTGGGGTGGCTTTGTCTTCTTCTTTTGCCAATTCCACGAATTGTTTGGG	4,52-A,G	-0.51616
GATGCAGATCTAACTTGGGGTGGCTTTGTCTTCTTCTTTTGCCAATTCCACAAATTGTTTGGG	4,52-G,A	-1.49779
GATGCAGATCTAACTTGGGGTGGCTTTGTCTTCTTCTTTTGCCAATTCCACCAATTGTTTGGG	4,52-G,C	-0.0942366
GATGCAGATCTAACTTGGGGTGGCTTTGTCTTCTTCTTTTGCCAATTCCACGAATTGTTTGGG	4,52-G,G	-0.889619
GATTCAGATCTAACTTGGGGTGGCTTTGTCTTCTTCTTTTGCCAATTCCACAAATTGTTTGGG	4,52-T,A	-0.735307
GATTCAGATCTAACTTGGGGTGGCTTTGTCTTCTTCTTTTGCCAATTCCACCAATTGTTTGGG	4,52-T,C	-0.258132
GATTCAGATCTAACTTGGGGTGGCTTTGTCTTCTTCTTTTGCCAATTCCACGAATTGTTTGGG	4,52-T,G	-0.00557075
GATACAGATCTAACTTGGGGTGGCTTTGTCTTCTTCTTTTGCCAATTCCACTCATTGTTTGGG	4,53-A,C	-2.25277
GATACAGATCTAACTTGGGGTGGCTTTGTCTTCTTCTTTTGCCAATTCCACTGATTGTTTGGG	4,53-A,G	-1.77489
GATACAGATCTAACTTGGGGTGGCTTTGTCTTCTTCTTTTGCCAATTCCACTTATTGTTTGGG	4,53-A,T	-2.24254
GATGCAGATCTAACTTGGGGTGGCTTTGTCTTCTTCTTTTGCCAATTCCACTCATTGTTTGGG	4,53-G,C	-1.91268
GATGCAGATCTAACTTGGGGTGGCTTTGTCTTCTTCTTTTGCCAATTCCACTGATTGTTTGGG	4,53-G,G	-1.16619
GATGCAGATCTAACTTGGGGTGGCTTTGTCTTCTTCTTTTGCCAATTCCACTTATTGTTTGGG	4,53-G,T	-1.69886
GATTCAGATCTAACTTGGGGTGGCTTTGTCTTCTTCTTTTGCCAATTCCACTCATTGTTTGGG	4,53-T,C	-1.81386
GATTCAGATCTAACTTGGGGTGGCTTTGTCTTCTTCTTTTGCCAATTCCACTGATTGTTTGGG	4,53-T,G	-1.02576
GATTCAGATCTAACTTGGGGTGGCTTTGTCTTCTTCTTTTGCCAATTCCACTTATTGTTTGGG	4,53-T,T	-1.69896
GATACAGATCTAACTTGGGGTGGCTTTGTCTTCTTCTTTTGCCAATTCCACTACTTGTTTGGG	4,54-A,C	-1.47458
GATACAGATCTAACTTGGGGTGGCTTTGTCTTCTTCTTTTGCCAATTCCACTAGTTGTTTGGG	4,54-A,G	-1.6431
GATACAGATCTAACTTGGGGTGGCTTTGTCTTCTTCTTTTGCCAATTCCACTATTTGTTTGGG	4,54-A,T	-1.36668
GATGCAGATCTAACTTGGGGTGGCTTTGTCTTCTTCTTTTGCCAATTCCACTACTTGTTTGGG	4,54-G,C	-2.31006
GATGCAGATCTAACTTGGGGTGGCTTTGTCTTCTTCTTTTGCCAATTCCACTAGTTGTTTGGG	4,54-G,G	-1.09424
GATGCAGATCTAACTTGGGGTGGCTTTGTCTTCTTCTTTTGCCAATTCCACTATTTGTTTGGG	4,54-G,T	-2.0442
GATTCAGATCTAACTTGGGGTGGCTTTGTCTTCTTCTTTTGCCAATTCCACTACTTGTTTGGG	4,54-T,C	-1.83887
GATTCAGATCTAACTTGGGGTGGCTTTGTCTTCTTCTTTTGCCAATTCCACTAGTTGTTTGGG	4,54-T,G	-2.30096
GATTCAGATCTAACTTGGGGTGGCTTTGTCTTCTTCTTTTGCCAATTCCACTATTTGTTTGGG	4,54-T,T	-1.29374
GATACAGATCTAACTTGGGGTGGCTTTGTCTTCTTCTTTTGCCAATTCCACTAAATGTTTGGG	4,55-A,A	-1.49509
GATACAGATCTAACTTGGGGTGGCTTTGTCTTCTTCTTTTGCCAATTCCACTAACTGTTTGGG	4,55-A,C	-1.59419
GATACAGATCTAACTTGGGGTGGCTTTGTCTTCTTCTTTTGCCAATTCCACTAAGTGTTTGGG	4,55-A,G	-2.12153
GATGCAGATCTAACTTGGGGTGGCTTTGTCTTCTTCTTTTGCCAATTCCACTAAATGTTTGGG	4,55-G,A	-0.795797
GATGCAGATCTAACTTGGGGTGGCTTTGTCTTCTTCTTTTGCCAATTCCACTAACTGTTTGGG	4,55-G,C	-1.42529
GATGCAGATCTAACTTGGGGTGGCTTTGTCTTCTTCTTTTGCCAATTCCACTAAGTGTTTGGG	4,55-G,G	-1.97807
GATTCAGATCTAACTTGGGGTGGCTTTGTCTTCTTCTTTTGCCAATTCCACTAAATGTTTGGG	4,55-T,A	-0.887176
GATTCAGATCTAACTTGGGGTGGCTTTGTCTTCTTCTTTTGCCAATTCCACTAACTGTTTGGG	4,55-T,C	-0.711598
GATTCAGATCTAACTTGGGGTGGCTTTGTCTTCTTCTTTTGCCAATTCCACTAAGTGTTTGGG	4,55-T,G	-2.0546
GATACAGATCTAACTTGGGGTGGCTTTGTCTTCTTCTTTTGCCAATTCCACTAATAGTTTGGG	4,56-A,A	-2.96549
GATACAGATCTAACTTGGGGTGGCTTTGTCTTCTTCTTTTGCCAATTCCACTAATCGTTTGGG	4,56-A,C	-0.972136
GATACAGATCTAACTTGGGGTGGCTTTGTCTTCTTCTTTTGCCAATTCCACTAATGGTTTGGG	4,56-A,G	-1.58427
GATGCAGATCTAACTTGGGGTGGCTTTGTCTTCTTCTTTTGCCAATTCCACTAATAGTTTGGG	4,56-G,A	-1.84463
GATGCAGATCTAACTTGGGGTGGCTTTGTCTTCTTCTTTTGCCAATTCCACTAATCGTTTGGG	4,56-G,C	-0.81516
GATGCAGATCTAACTTGGGGTGGCTTTGTCTTCTTCTTTTGCCAATTCCACTAATGGTTTGGG	4,56-G,G	-1.12217
GATTCAGATCTAACTTGGGGTGGCTTTGTCTTCTTCTTTTGCCAATTCCACTAATAGTTTGGG	4,56-T,A	-2.61208
GATTCAGATCTAACTTGGGGTGGCTTTGTCTTCTTCTTTTGCCAATTCCACTAATCGTTTGGG	4,56-T,C	-1.08795
GATTCAGATCTAACTTGGGGTGGCTTTGTCTTCTTCTTTTGCCAATTCCACTAATGGTTTGGG	4,56-T,G	-1.19368
GATACAGATCTAACTTGGGGTGGCTTTGTCTTCTTCTTTTGCCAATTCCACTAATTATTTGGG	4,57-A,A	-1.87173
GATACAGATCTAACTTGGGGTGGCTTTGTCTTCTTCTTTTGCCAATTCCACTAATTCTTTGGG	4,57-A,C	-1.716
GATGCAGATCTAACTTGGGGTGGCTTTGTCTTCTTCTTTTGCCAATTCCACTAATTATTTGGG	4,57-G,A	-1.83231
GATGCAGATCTAACTTGGGGTGGCTTTGTCTTCTTCTTTTGCCAATTCCACTAATTCTTTGGG	4,57-G,C	-1.9516
GATGCAGATCTAACTTGGGGTGGCTTTGTCTTCTTCTTTTGCCAATTCCACTAATTTTTTGGG	4,57-G,T	-0.798399
GATTCAGATCTAACTTGGGGTGGCTTTGTCTTCTTCTTTTGCCAATTCCACTAATTATTTGGG	4,57-T,A	-1.18499
GATTCAGATCTAACTTGGGGTGGCTTTGTCTTCTTCTTTTGCCAATTCCACTAATTCTTTGGG	4,57-T,C	-2.86961
GATTCAGATCTAACTTGGGGTGGCTTTGTCTTCTTCTTTTGCCAATTCCACTAATTTTTTGGG	4,57-T,T	-1.76734
GATACAGATCTAACTTGGGGTGGCTTTGTCTTCTTCTTTTGCCAATTCCACTAATTGATTGGG	4,58-A,A	-1.96572
GATACAGATCTAACTTGGGGTGGCTTTGTCTTCTTCTTTTGCCAATTCCACTAATTGCTTGGG	4,58-A,C	-1.21945
GATACAGATCTAACTTGGGGTGGCTTTGTCTTCTTCTTTTGCCAATTCCACTAATTGGTTGGG	4,58-A,G	-1.95497
GATGCAGATCTAACTTGGGGTGGCTTTGTCTTCTTCTTTTGCCAATTCCACTAATTGATTGGG	4,58-G,A	-2.04364
GATGCAGATCTAACTTGGGGTGGCTTTGTCTTCTTCTTTTGCCAATTCCACTAATTGCTTGGG	4,58-G,C	-0.823726
GATGCAGATCTAACTTGGGGTGGCTTTGTCTTCTTCTTTTGCCAATTCCACTAATTGGTTGGG	4,58-G,G	-2.20029
GATTCAGATCTAACTTGGGGTGGCTTTGTCTTCTTCTTTTGCCAATTCCACTAATTGATTGGG	4,58-T,A	-1.61237
GATTCAGATCTAACTTGGGGTGGCTTTGTCTTCTTCTTTTGCCAATTCCACTAATTGCTTGGG	4,58-T,C	-1.76409
GATTCAGATCTAACTTGGGGTGGCTTTGTCTTCTTCTTTTGCCAATTCCACTAATTGGTTGGG	4,58-T,G	-1.8563
GATACAGATCTAACTTGGGGTGGCTTTGTCTTCTTCTTTTGCCAATTCCACTAATTGTATGGG	4,59-A,A	-2.27924
GATACAGATCTAACTTGGGGTGGCTTTGTCTTCTTCTTTTGCCAATTCCACTAATTGTCTGGG	4,59-A,C	-2.0697
GATACAGATCTAACTTGGGGTGGCTTTGTCTTCTTCTTTTGCCAATTCCACTAATTGTGTGGG	4,59-A,G	-1.81816
GATGCAGATCTAACTTGGGGTGGCTTTGTCTTCTTCTTTTGCCAATTCCACTAATTGTATGGG	4,59-G,A	-1.9301
GATGCAGATCTAACTTGGGGTGGCTTTGTCTTCTTCTTTTGCCAATTCCACTAATTGTCTGGG	4,59-G,C	-1.13478
GATGCAGATCTAACTTGGGGTGGCTTTGTCTTCTTCTTTTGCCAATTCCACTAATTGTGTGGG	4,59-G,G	-2.16832
GATTCAGATCTAACTTGGGGTGGCTTTGTCTTCTTCTTTTGCCAATTCCACTAATTGTATGGG	4,59-T,A	-3.18453
GATTCAGATCTAACTTGGGGTGGCTTTGTCTTCTTCTTTTGCCAATTCCACTAATTGTCTGGG	4,59-T,C	-2.24212
GATTCAGATCTAACTTGGGGTGGCTTTGTCTTCTTCTTTTGCCAATTCCACTAATTGTGTGGG	4,59-T,G	-2.17598
GATACAGATCTAACTTGGGGTGGCTTTGTCTTCTTCTTTTGCCAATTCCACTAATTGTTAGGG	4,60-A,A	-2.67951
GATACAGATCTAACTTGGGGTGGCTTTGTCTTCTTCTTTTGCCAATTCCACTAATTGTTCGGG	4,60-A,C	-2.3744
GATACAGATCTAACTTGGGGTGGCTTTGTCTTCTTCTTTTGCCAATTCCACTAATTGTTGGGG	4,60-A,G	-2.40477
GATGCAGATCTAACTTGGGGTGGCTTTGTCTTCTTCTTTTGCCAATTCCACTAATTGTTAGGG	4,60-G,A	-3.47569
GATGCAGATCTAACTTGGGGTGGCTTTGTCTTCTTCTTTTGCCAATTCCACTAATTGTTCGGG	4,60-G,C	-1.30014
GATGCAGATCTAACTTGGGGTGGCTTTGTCTTCTTCTTTTGCCAATTCCACTAATTGTTGGGG	4,60-G,G	-1.3568
GATTCAGATCTAACTTGGGGTGGCTTTGTCTTCTTCTTTTGCCAATTCCACTAATTGTTAGGG	4,60-T,A	-4.66664
GATTCAGATCTAACTTGGGGTGGCTTTGTCTTCTTCTTTTGCCAATTCCACTAATTGTTCGGG	4,60-T,C	-2.34905
GATTCAGATCTAACTTGGGGTGGCTTTGTCTTCTTCTTTTGCCAATTCCACTAATTGTTGGGG	4,60-T,G	-1.868
GATACAGATCTAACTTGGGGTGGCTTTGTCTTCTTCTTTTGCCAATTCCACTAATTGTTTAGG	4,61-A,A	-2.81341
GATACAGATCTAACTTGGGGTGGCTTTGTCTTCTTCTTTTGCCAATTCCACTAATTGTTTCGG	4,61-A,C	-1.86961
GATACAGATCTAACTTGGGGTGGCTTTGTCTTCTTCTTTTGCCAATTCCACTAATTGTTTTGG	4,61-A,T	-2.43535
GATGCAGATCTAACTTGGGGTGGCTTTGTCTTCTTCTTTTGCCAATTCCACTAATTGTTTAGG	4,61-G,A	-2.58427
GATGCAGATCTAACTTGGGGTGGCTTTGTCTTCTTCTTTTGCCAATTCCACTAATTGTTTCGG	4,61-G,C	-2.01202
GATGCAGATCTAACTTGGGGTGGCTTTGTCTTCTTCTTTTGCCAATTCCACTAATTGTTTTGG	4,61-G,T	-1.72522
GATTCAGATCTAACTTGGGGTGGCTTTGTCTTCTTCTTTTGCCAATTCCACTAATTGTTTAGG	4,61-T,A	-2.89337
GATTCAGATCTAACTTGGGGTGGCTTTGTCTTCTTCTTTTGCCAATTCCACTAATTGTTTCGG	4,61-T,C	-1.58865
GATTCAGATCTAACTTGGGGTGGCTTTGTCTTCTTCTTTTGCCAATTCCACTAATTGTTTTGG	4,61-T,T	-1.716
GATACAGATCTAACTTGGGGTGGCTTTGTCTTCTTCTTTTGCCAATTCCACTAATTGTTTGAG	4,62-A,A	-1.8268
GATACAGATCTAACTTGGGGTGGCTTTGTCTTCTTCTTTTGCCAATTCCACTAATTGTTTGCG	4,62-A,C	-2.20466
GATACAGATCTAACTTGGGGTGGCTTTGTCTTCTTCTTTTGCCAATTCCACTAATTGTTTGTG	4,62-A,T	-2.73486
GATGCAGATCTAACTTGGGGTGGCTTTGTCTTCTTCTTTTGCCAATTCCACTAATTGTTTGAG	4,62-G,A	-1.54295
GATGCAGATCTAACTTGGGGTGGCTTTGTCTTCTTCTTTTGCCAATTCCACTAATTGTTTGCG	4,62-G,C	-2.50704
GATGCAGATCTAACTTGGGGTGGCTTTGTCTTCTTCTTTTGCCAATTCCACTAATTGTTTGTG	4,62-G,T	-2.39027
GATTCAGATCTAACTTGGGGTGGCTTTGTCTTCTTCTTTTGCCAATTCCACTAATTGTTTGAG	4,62-T,A	-1.56844
GATTCAGATCTAACTTGGGGTGGCTTTGTCTTCTTCTTTTGCCAATTCCACTAATTGTTTGCG	4,62-T,C	-2.01368
[truncated: 14,729 more rows]
