# Supplementary material for: The complete local genotype–phenotype landscape for the alternative splicing of a human exon
Source: Nat Commun. 2016 May 10;7:11558. doi: 10.1038/ncomms11558 (PMC4866304; doi:10.1038/ncomms11558)
Supplement: Supplementary Data 3 — Epistasis score and information relative to variants' interactions. Epistasis scores and related information for 16728 combinations of single mutations. [file ncomms11558-s4.xlsx]

## Sheet: SuppTable3.txt
IDA	IDB	IDAB	A	B	AB	Ascore	Bscore	ABscore	A+B	EmpiricalEpistasis	EmpiricalEpistasisRawPvalue	CategoryA	CategoryB
1-A	3-A	1,3-A,A	AATCCAGATCTAACTTGGGGTGGCTTTGTCTTCTTCTTTTGCCAATTCCACTAATTGTTTGGG	GAACCAGATCTAACTTGGGGTGGCTTTGTCTTCTTCTTTTGCCAATTCCACTAATTGTTTGGG	AAACCAGATCTAACTTGGGGTGGCTTTGTCTTCTTCTTTTGCCAATTCCACTAATTGTTTGGG	-3.074	-0.683	-1.47	-3.757	1.185	0.0230734	S	S
1-A	3-C	1,3-A,C	AATCCAGATCTAACTTGGGGTGGCTTTGTCTTCTTCTTTTGCCAATTCCACTAATTGTTTGGG	GACCCAGATCTAACTTGGGGTGGCTTTGTCTTCTTCTTTTGCCAATTCCACTAATTGTTTGGG	AACCCAGATCTAACTTGGGGTGGCTTTGTCTTCTTCTTTTGCCAATTCCACTAATTGTTTGGG	-3.074	-0.472	-0.957	-3.546	1.453	0.0110129	S	S
1-A	3-G	1,3-A,G	AATCCAGATCTAACTTGGGGTGGCTTTGTCTTCTTCTTTTGCCAATTCCACTAATTGTTTGGG	GAGCCAGATCTAACTTGGGGTGGCTTTGTCTTCTTCTTTTGCCAATTCCACTAATTGTTTGGG	AAGCCAGATCTAACTTGGGGTGGCTTTGTCTTCTTCTTTTGCCAATTCCACTAATTGTTTGGG	-3.074	-0.136	0.132	-3.209	2.222	0.0157788	S	S
1-A	5-A	1,5-A,A	AATCCAGATCTAACTTGGGGTGGCTTTGTCTTCTTCTTTTGCCAATTCCACTAATTGTTTGGG	GATCAAGATCTAACTTGGGGTGGCTTTGTCTTCTTCTTTTGCCAATTCCACTAATTGTTTGGG	AATCAAGATCTAACTTGGGGTGGCTTTGTCTTCTTCTTTTGCCAATTCCACTAATTGTTTGGG	-3.074	-0.066	-3.055	-3.14	-0.773	0.0403553	S	N
1-A	7-A	1,7-A,A	AATCCAGATCTAACTTGGGGTGGCTTTGTCTTCTTCTTTTGCCAATTCCACTAATTGTTTGGG	GATCCAAATCTAACTTGGGGTGGCTTTGTCTTCTTCTTTTGCCAATTCCACTAATTGTTTGGG	AATCCAAATCTAACTTGGGGTGGCTTTGTCTTCTTCTTTTGCCAATTCCACTAATTGTTTGGG	-3.074	-1.152	-1.569	-4.226	1.368	0.0384299	S	S
1-A	7-C	1,7-A,C	AATCCAGATCTAACTTGGGGTGGCTTTGTCTTCTTCTTTTGCCAATTCCACTAATTGTTTGGG	GATCCACATCTAACTTGGGGTGGCTTTGTCTTCTTCTTTTGCCAATTCCACTAATTGTTTGGG	AATCCACATCTAACTTGGGGTGGCTTTGTCTTCTTCTTTTGCCAATTCCACTAATTGTTTGGG	-3.074	-0.443	-0.349	-3.517	2.161	0.00100081	S	S
1-A	9-A	1,9-A,A	AATCCAGATCTAACTTGGGGTGGCTTTGTCTTCTTCTTTTGCCAATTCCACTAATTGTTTGGG	GATCCAGAACTAACTTGGGGTGGCTTTGTCTTCTTCTTTTGCCAATTCCACTAATTGTTTGGG	AATCCAGAACTAACTTGGGGTGGCTTTGTCTTCTTCTTTTGCCAATTCCACTAATTGTTTGGG	-3.074	-0.097	-2.297	-3.17	0.219	0.852125	S	N
1-A	9-C	1,9-A,C	AATCCAGATCTAACTTGGGGTGGCTTTGTCTTCTTCTTTTGCCAATTCCACTAATTGTTTGGG	GATCCAGACCTAACTTGGGGTGGCTTTGTCTTCTTCTTTTGCCAATTCCACTAATTGTTTGGG	AATCCAGACCTAACTTGGGGTGGCTTTGTCTTCTTCTTTTGCCAATTCCACTAATTGTTTGGG	-3.074	1.285	-1.439	-1.788	-0.02	0.780628	S	I
1-A	9-G	1,9-A,G	AATCCAGATCTAACTTGGGGTGGCTTTGTCTTCTTCTTTTGCCAATTCCACTAATTGTTTGGG	GATCCAGAGCTAACTTGGGGTGGCTTTGTCTTCTTCTTTTGCCAATTCCACTAATTGTTTGGG	AATCCAGAGCTAACTTGGGGTGGCTTTGTCTTCTTCTTTTGCCAATTCCACTAATTGTTTGGG	-3.074	-0.183	-1.006	-3.256	1.403	0.255625	S	N
1-A	10-A	1,10-A,A	AATCCAGATCTAACTTGGGGTGGCTTTGTCTTCTTCTTTTGCCAATTCCACTAATTGTTTGGG	GATCCAGATATAACTTGGGGTGGCTTTGTCTTCTTCTTTTGCCAATTCCACTAATTGTTTGGG	AATCCAGATATAACTTGGGGTGGCTTTGTCTTCTTCTTTTGCCAATTCCACTAATTGTTTGGG	-3.074	-0.393	-0.212	-3.467	2.238	0.247168	S	S
1-A	11-A	1,11-A,A	AATCCAGATCTAACTTGGGGTGGCTTTGTCTTCTTCTTTTGCCAATTCCACTAATTGTTTGGG	GATCCAGATCAAACTTGGGGTGGCTTTGTCTTCTTCTTTTGCCAATTCCACTAATTGTTTGGG	AATCCAGATCAAACTTGGGGTGGCTTTGTCTTCTTCTTTTGCCAATTCCACTAATTGTTTGGG	-3.074	0.08	-1.127	-2.994	1.061	0.383246	S	N
1-A	11-C	1,11-A,C	AATCCAGATCTAACTTGGGGTGGCTTTGTCTTCTTCTTTTGCCAATTCCACTAATTGTTTGGG	GATCCAGATCCAACTTGGGGTGGCTTTGTCTTCTTCTTTTGCCAATTCCACTAATTGTTTGGG	AATCCAGATCCAACTTGGGGTGGCTTTGTCTTCTTCTTTTGCCAATTCCACTAATTGTTTGGG	-3.074	0.559	0.023	-2.515	1.95	0.0666953	S	I
1-A	11-G	1,11-A,G	AATCCAGATCTAACTTGGGGTGGCTTTGTCTTCTTCTTTTGCCAATTCCACTAATTGTTTGGG	GATCCAGATCGAACTTGGGGTGGCTTTGTCTTCTTCTTTTGCCAATTCCACTAATTGTTTGGG	AATCCAGATCGAACTTGGGGTGGCTTTGTCTTCTTCTTTTGCCAATTCCACTAATTGTTTGGG	-3.074	0.304	-2.371	-2.77	-0.339	0.00980064	S	I
1-A	14-A	1,14-A,A	AATCCAGATCTAACTTGGGGTGGCTTTGTCTTCTTCTTTTGCCAATTCCACTAATTGTTTGGG	GATCCAGATCTAAATTGGGGTGGCTTTGTCTTCTTCTTTTGCCAATTCCACTAATTGTTTGGG	AATCCAGATCTAAATTGGGGTGGCTTTGTCTTCTTCTTTTGCCAATTCCACTAATTGTTTGGG	-3.074	-0.554	-5.328	-3.628	-2.581	0.0247075	S	S
1-A	15-A	1,15-A,A	AATCCAGATCTAACTTGGGGTGGCTTTGTCTTCTTCTTTTGCCAATTCCACTAATTGTTTGGG	GATCCAGATCTAACATGGGGTGGCTTTGTCTTCTTCTTTTGCCAATTCCACTAATTGTTTGGG	AATCCAGATCTAACATGGGGTGGCTTTGTCTTCTTCTTTTGCCAATTCCACTAATTGTTTGGG	-3.074	-0.077	-1.179	-3.151	1.108	0.0762442	S	N
1-A	15-C	1,15-A,C	AATCCAGATCTAACTTGGGGTGGCTTTGTCTTCTTCTTTTGCCAATTCCACTAATTGTTTGGG	GATCCAGATCTAACCTGGGGTGGCTTTGTCTTCTTCTTTTGCCAATTCCACTAATTGTTTGGG	AATCCAGATCTAACCTGGGGTGGCTTTGTCTTCTTCTTTTGCCAATTCCACTAATTGTTTGGG	-3.074	0.272	-0.9	-2.802	1.212	0.0462039	S	I
1-A	15-G	1,15-A,G	AATCCAGATCTAACTTGGGGTGGCTTTGTCTTCTTCTTTTGCCAATTCCACTAATTGTTTGGG	GATCCAGATCTAACGTGGGGTGGCTTTGTCTTCTTCTTTTGCCAATTCCACTAATTGTTTGGG	AATCCAGATCTAACGTGGGGTGGCTTTGTCTTCTTCTTTTGCCAATTCCACTAATTGTTTGGG	-3.074	0.039	-2.221	-3.035	-0.002	0.474682	S	N
1-A	16-A	1,16-A,A	AATCCAGATCTAACTTGGGGTGGCTTTGTCTTCTTCTTTTGCCAATTCCACTAATTGTTTGGG	GATCCAGATCTAACTAGGGGTGGCTTTGTCTTCTTCTTTTGCCAATTCCACTAATTGTTTGGG	AATCCAGATCTAACTAGGGGTGGCTTTGTCTTCTTCTTTTGCCAATTCCACTAATTGTTTGGG	-3.074	-0.773	-3.055	-3.847	-0.27	0.813091	S	S
1-A	16-C	1,16-A,C	AATCCAGATCTAACTTGGGGTGGCTTTGTCTTCTTCTTTTGCCAATTCCACTAATTGTTTGGG	GATCCAGATCTAACTCGGGGTGGCTTTGTCTTCTTCTTTTGCCAATTCCACTAATTGTTTGGG	AATCCAGATCTAACTCGGGGTGGCTTTGTCTTCTTCTTTTGCCAATTCCACTAATTGTTTGGG	-3.074	0.271	-1.163	-2.803	0.929	0.0602205	S	I
1-A	16-G	1,16-A,G	AATCCAGATCTAACTTGGGGTGGCTTTGTCTTCTTCTTTTGCCAATTCCACTAATTGTTTGGG	GATCCAGATCTAACTGGGGGTGGCTTTGTCTTCTTCTTTTGCCAATTCCACTAATTGTTTGGG	AATCCAGATCTAACTGGGGGTGGCTTTGTCTTCTTCTTTTGCCAATTCCACTAATTGTTTGGG	-3.074	-0.702	-4.328	-3.776	-1.754	0.0217185	S	N
1-A	17-A	1,17-A,A	AATCCAGATCTAACTTGGGGTGGCTTTGTCTTCTTCTTTTGCCAATTCCACTAATTGTTTGGG	GATCCAGATCTAACTTAGGGTGGCTTTGTCTTCTTCTTTTGCCAATTCCACTAATTGTTTGGG	AATCCAGATCTAACTTAGGGTGGCTTTGTCTTCTTCTTTTGCCAATTCCACTAATTGTTTGGG	-3.074	-2.562	-3.743	-5.636	-0.045	0.4419	S	S
1-A	17-C	1,17-A,C	AATCCAGATCTAACTTGGGGTGGCTTTGTCTTCTTCTTTTGCCAATTCCACTAATTGTTTGGG	GATCCAGATCTAACTTCGGGTGGCTTTGTCTTCTTCTTTTGCCAATTCCACTAATTGTTTGGG	AATCCAGATCTAACTTCGGGTGGCTTTGTCTTCTTCTTTTGCCAATTCCACTAATTGTTTGGG	-3.074	-0.067	-1.686	-3.141	0.481	0.0747287	S	N
1-A	18-A	1,18-A,A	AATCCAGATCTAACTTGGGGTGGCTTTGTCTTCTTCTTTTGCCAATTCCACTAATTGTTTGGG	GATCCAGATCTAACTTGAGGTGGCTTTGTCTTCTTCTTTTGCCAATTCCACTAATTGTTTGGG	AATCCAGATCTAACTTGAGGTGGCTTTGTCTTCTTCTTTTGCCAATTCCACTAATTGTTTGGG	-3.074	-0.636	-2.439	-3.71	0.245	0.212309	S	S
1-A	18-C	1,18-A,C	AATCCAGATCTAACTTGGGGTGGCTTTGTCTTCTTCTTTTGCCAATTCCACTAATTGTTTGGG	GATCCAGATCTAACTTGCGGTGGCTTTGTCTTCTTCTTTTGCCAATTCCACTAATTGTTTGGG	AATCCAGATCTAACTTGCGGTGGCTTTGTCTTCTTCTTTTGCCAATTCCACTAATTGTTTGGG	-3.074	0.301	-1.179	-2.772	0.882	0.112535	S	I
1-A	19-A	1,19-A,A	AATCCAGATCTAACTTGGGGTGGCTTTGTCTTCTTCTTTTGCCAATTCCACTAATTGTTTGGG	GATCCAGATCTAACTTGGAGTGGCTTTGTCTTCTTCTTTTGCCAATTCCACTAATTGTTTGGG	AATCCAGATCTAACTTGGAGTGGCTTTGTCTTCTTCTTTTGCCAATTCCACTAATTGTTTGGG	-3.074	0.892	-1.355	-2.181	0.115	0.215577	S	I
1-A	19-C	1,19-A,C	AATCCAGATCTAACTTGGGGTGGCTTTGTCTTCTTCTTTTGCCAATTCCACTAATTGTTTGGG	GATCCAGATCTAACTTGGCGTGGCTTTGTCTTCTTCTTTTGCCAATTCCACTAATTGTTTGGG	AATCCAGATCTAACTTGGCGTGGCTTTGTCTTCTTCTTTTGCCAATTCCACTAATTGTTTGGG	-3.074	0.027	-1.799	-3.046	0.544	0.50516	S	N
1-A	20-A	1,20-A,A	AATCCAGATCTAACTTGGGGTGGCTTTGTCTTCTTCTTTTGCCAATTCCACTAATTGTTTGGG	GATCCAGATCTAACTTGGGATGGCTTTGTCTTCTTCTTTTGCCAATTCCACTAATTGTTTGGG	AATCCAGATCTAACTTGGGATGGCTTTGTCTTCTTCTTTTGCCAATTCCACTAATTGTTTGGG	-3.074	0.232	-2.037	-2.841	0.159	0.279688	S	N
1-A	20-C	1,20-A,C	AATCCAGATCTAACTTGGGGTGGCTTTGTCTTCTTCTTTTGCCAATTCCACTAATTGTTTGGG	GATCCAGATCTAACTTGGGCTGGCTTTGTCTTCTTCTTTTGCCAATTCCACTAATTGTTTGGG	AATCCAGATCTAACTTGGGCTGGCTTTGTCTTCTTCTTTTGCCAATTCCACTAATTGTTTGGG	-3.074	0	-1.682	-3.074	0.597	0.181423	S	N
1-A	21-A	1,21-A,A	AATCCAGATCTAACTTGGGGTGGCTTTGTCTTCTTCTTTTGCCAATTCCACTAATTGTTTGGG	GATCCAGATCTAACTTGGGGAGGCTTTGTCTTCTTCTTTTGCCAATTCCACTAATTGTTTGGG	AATCCAGATCTAACTTGGGGAGGCTTTGTCTTCTTCTTTTGCCAATTCCACTAATTGTTTGGG	-3.074	0.125	-2.156	-2.948	-0.032	0.807867	S	I
1-A	21-C	1,21-A,C	AATCCAGATCTAACTTGGGGTGGCTTTGTCTTCTTCTTTTGCCAATTCCACTAATTGTTTGGG	GATCCAGATCTAACTTGGGGCGGCTTTGTCTTCTTCTTTTGCCAATTCCACTAATTGTTTGGG	AATCCAGATCTAACTTGGGGCGGCTTTGTCTTCTTCTTTTGCCAATTCCACTAATTGTTTGGG	-3.074	0.243	-2.112	-2.831	-0.016	0.941932	S	N
1-A	22-A	1,22-A,A	AATCCAGATCTAACTTGGGGTGGCTTTGTCTTCTTCTTTTGCCAATTCCACTAATTGTTTGGG	GATCCAGATCTAACTTGGGGTAGCTTTGTCTTCTTCTTTTGCCAATTCCACTAATTGTTTGGG	AATCCAGATCTAACTTGGGGTAGCTTTGTCTTCTTCTTTTGCCAATTCCACTAATTGTTTGGG	-3.074	-2.091	-3.591	-5.165	-0.026	0.49114	S	S
1-A	22-C	1,22-A,C	AATCCAGATCTAACTTGGGGTGGCTTTGTCTTCTTCTTTTGCCAATTCCACTAATTGTTTGGG	GATCCAGATCTAACTTGGGGTCGCTTTGTCTTCTTCTTTTGCCAATTCCACTAATTGTTTGGG	AATCCAGATCTAACTTGGGGTCGCTTTGTCTTCTTCTTTTGCCAATTCCACTAATTGTTTGGG	-3.074	0.067	-1.091	-3.006	1.211	0.0277545	S	N
1-A	23-A	1,23-A,A	AATCCAGATCTAACTTGGGGTGGCTTTGTCTTCTTCTTTTGCCAATTCCACTAATTGTTTGGG	GATCCAGATCTAACTTGGGGTGACTTTGTCTTCTTCTTTTGCCAATTCCACTAATTGTTTGGG	AATCCAGATCTAACTTGGGGTGACTTTGTCTTCTTCTTTTGCCAATTCCACTAATTGTTTGGG	-3.074	0.238	-1.845	-2.836	0.006	0.547833	S	I
1-A	23-C	1,23-A,C	AATCCAGATCTAACTTGGGGTGGCTTTGTCTTCTTCTTTTGCCAATTCCACTAATTGTTTGGG	GATCCAGATCTAACTTGGGGTGCCTTTGTCTTCTTCTTTTGCCAATTCCACTAATTGTTTGGG	AATCCAGATCTAACTTGGGGTGCCTTTGTCTTCTTCTTTTGCCAATTCCACTAATTGTTTGGG	-3.074	-0.164	-1.986	-3.237	0.381	0.284614	S	S
1-A	24-A	1,24-A,A	AATCCAGATCTAACTTGGGGTGGCTTTGTCTTCTTCTTTTGCCAATTCCACTAATTGTTTGGG	GATCCAGATCTAACTTGGGGTGGATTTGTCTTCTTCTTTTGCCAATTCCACTAATTGTTTGGG	AATCCAGATCTAACTTGGGGTGGATTTGTCTTCTTCTTTTGCCAATTCCACTAATTGTTTGGG	-3.074	0.043	-2.212	-3.03	0.07	0.415455	S	N
1-A	25-A	1,25-A,A	AATCCAGATCTAACTTGGGGTGGCTTTGTCTTCTTCTTTTGCCAATTCCACTAATTGTTTGGG	GATCCAGATCTAACTTGGGGTGGCATTGTCTTCTTCTTTTGCCAATTCCACTAATTGTTTGGG	AATCCAGATCTAACTTGGGGTGGCATTGTCTTCTTCTTTTGCCAATTCCACTAATTGTTTGGG	-3.074	0.211	-2.509	-2.863	-0.323	0.294002	S	I
1-A	25-C	1,25-A,C	AATCCAGATCTAACTTGGGGTGGCTTTGTCTTCTTCTTTTGCCAATTCCACTAATTGTTTGGG	GATCCAGATCTAACTTGGGGTGGCCTTGTCTTCTTCTTTTGCCAATTCCACTAATTGTTTGGG	AATCCAGATCTAACTTGGGGTGGCCTTGTCTTCTTCTTTTGCCAATTCCACTAATTGTTTGGG	-3.074	0.429	-3.47	-2.644	-1.486	0.0557494	S	I
1-A	25-G	1,25-A,G	AATCCAGATCTAACTTGGGGTGGCTTTGTCTTCTTCTTTTGCCAATTCCACTAATTGTTTGGG	GATCCAGATCTAACTTGGGGTGGCGTTGTCTTCTTCTTTTGCCAATTCCACTAATTGTTTGGG	AATCCAGATCTAACTTGGGGTGGCGTTGTCTTCTTCTTTTGCCAATTCCACTAATTGTTTGGG	-3.074	0.284	-1.396	-2.789	0.644	0.180171	S	I
1-A	26-A	1,26-A,A	AATCCAGATCTAACTTGGGGTGGCTTTGTCTTCTTCTTTTGCCAATTCCACTAATTGTTTGGG	GATCCAGATCTAACTTGGGGTGGCTATGTCTTCTTCTTTTGCCAATTCCACTAATTGTTTGGG	AATCCAGATCTAACTTGGGGTGGCTATGTCTTCTTCTTTTGCCAATTCCACTAATTGTTTGGG	-3.074	0.39	-2.083	-2.683	-0.067	0.890919	S	I
1-A	26-C	1,26-A,C	AATCCAGATCTAACTTGGGGTGGCTTTGTCTTCTTCTTTTGCCAATTCCACTAATTGTTTGGG	GATCCAGATCTAACTTGGGGTGGCTCTGTCTTCTTCTTTTGCCAATTCCACTAATTGTTTGGG	AATCCAGATCTAACTTGGGGTGGCTCTGTCTTCTTCTTTTGCCAATTCCACTAATTGTTTGGG	-3.074	-0.07	-2.445	-3.143	-0.188	0.123271	S	N
1-A	26-G	1,26-A,G	AATCCAGATCTAACTTGGGGTGGCTTTGTCTTCTTCTTTTGCCAATTCCACTAATTGTTTGGG	GATCCAGATCTAACTTGGGGTGGCTGTGTCTTCTTCTTTTGCCAATTCCACTAATTGTTTGGG	AATCCAGATCTAACTTGGGGTGGCTGTGTCTTCTTCTTTTGCCAATTCCACTAATTGTTTGGG	-3.074	-0.547	-2.256	-3.62	0.078	0.262242	S	N
1-A	27-A	1,27-A,A	AATCCAGATCTAACTTGGGGTGGCTTTGTCTTCTTCTTTTGCCAATTCCACTAATTGTTTGGG	GATCCAGATCTAACTTGGGGTGGCTTAGTCTTCTTCTTTTGCCAATTCCACTAATTGTTTGGG	AATCCAGATCTAACTTGGGGTGGCTTAGTCTTCTTCTTTTGCCAATTCCACTAATTGTTTGGG	-3.074	-0.647	-4.081	-3.721	-1.284	0.0386939	S	S
1-A	27-C	1,27-A,C	AATCCAGATCTAACTTGGGGTGGCTTTGTCTTCTTCTTTTGCCAATTCCACTAATTGTTTGGG	GATCCAGATCTAACTTGGGGTGGCTTCGTCTTCTTCTTTTGCCAATTCCACTAATTGTTTGGG	AATCCAGATCTAACTTGGGGTGGCTTCGTCTTCTTCTTTTGCCAATTCCACTAATTGTTTGGG	-3.074	0.72	-1.979	-2.353	-0.234	0.25428	S	I
1-A	27-G	1,27-A,G	AATCCAGATCTAACTTGGGGTGGCTTTGTCTTCTTCTTTTGCCAATTCCACTAATTGTTTGGG	GATCCAGATCTAACTTGGGGTGGCTTGGTCTTCTTCTTTTGCCAATTCCACTAATTGTTTGGG	AATCCAGATCTAACTTGGGGTGGCTTGGTCTTCTTCTTTTGCCAATTCCACTAATTGTTTGGG	-3.074	-0.115	-1.781	-3.189	0.029	0.692552	S	N
1-A	28-A	1,28-A,A	AATCCAGATCTAACTTGGGGTGGCTTTGTCTTCTTCTTTTGCCAATTCCACTAATTGTTTGGG	GATCCAGATCTAACTTGGGGTGGCTTTATCTTCTTCTTTTGCCAATTCCACTAATTGTTTGGG	AATCCAGATCTAACTTGGGGTGGCTTTATCTTCTTCTTTTGCCAATTCCACTAATTGTTTGGG	-3.074	-1.069	-2.88	-4.143	-0.101	0.377431	S	S
1-A	29-A	1,29-A,A	AATCCAGATCTAACTTGGGGTGGCTTTGTCTTCTTCTTTTGCCAATTCCACTAATTGTTTGGG	GATCCAGATCTAACTTGGGGTGGCTTTGACTTCTTCTTTTGCCAATTCCACTAATTGTTTGGG	AATCCAGATCTAACTTGGGGTGGCTTTGACTTCTTCTTTTGCCAATTCCACTAATTGTTTGGG	-3.074	0.257	-1.578	-2.817	0.254	0.158462	S	N
1-A	29-C	1,29-A,C	AATCCAGATCTAACTTGGGGTGGCTTTGTCTTCTTCTTTTGCCAATTCCACTAATTGTTTGGG	GATCCAGATCTAACTTGGGGTGGCTTTGCCTTCTTCTTTTGCCAATTCCACTAATTGTTTGGG	AATCCAGATCTAACTTGGGGTGGCTTTGCCTTCTTCTTTTGCCAATTCCACTAATTGTTTGGG	-3.074	0.119	-2.056	-2.954	-0.019	0.987546	S	I
1-A	29-G	1,29-A,G	AATCCAGATCTAACTTGGGGTGGCTTTGTCTTCTTCTTTTGCCAATTCCACTAATTGTTTGGG	GATCCAGATCTAACTTGGGGTGGCTTTGGCTTCTTCTTTTGCCAATTCCACTAATTGTTTGGG	AATCCAGATCTAACTTGGGGTGGCTTTGGCTTCTTCTTTTGCCAATTCCACTAATTGTTTGGG	-3.074	-3.819	-5.421	-6.893	-0.807	0.151944	S	S
1-A	30-A	1,30-A,A	AATCCAGATCTAACTTGGGGTGGCTTTGTCTTCTTCTTTTGCCAATTCCACTAATTGTTTGGG	GATCCAGATCTAACTTGGGGTGGCTTTGTATTCTTCTTTTGCCAATTCCACTAATTGTTTGGG	AATCCAGATCTAACTTGGGGTGGCTTTGTATTCTTCTTTTGCCAATTCCACTAATTGTTTGGG	-3.074	-0.973	-3.197	-4.047	-0.42	0.397414	S	S
1-A	31-A	1,31-A,A	AATCCAGATCTAACTTGGGGTGGCTTTGTCTTCTTCTTTTGCCAATTCCACTAATTGTTTGGG	GATCCAGATCTAACTTGGGGTGGCTTTGTCATCTTCTTTTGCCAATTCCACTAATTGTTTGGG	AATCCAGATCTAACTTGGGGTGGCTTTGTCATCTTCTTTTGCCAATTCCACTAATTGTTTGGG	-3.074	0.242	-2.478	-2.832	-0.326	0.413895	S	I
1-A	31-C	1,31-A,C	AATCCAGATCTAACTTGGGGTGGCTTTGTCTTCTTCTTTTGCCAATTCCACTAATTGTTTGGG	GATCCAGATCTAACTTGGGGTGGCTTTGTCCTCTTCTTTTGCCAATTCCACTAATTGTTTGGG	AATCCAGATCTAACTTGGGGTGGCTTTGTCCTCTTCTTTTGCCAATTCCACTAATTGTTTGGG	-3.074	-0.076	-2.437	-3.149	-0.296	0.123711	S	N
1-A	32-A	1,32-A,A	AATCCAGATCTAACTTGGGGTGGCTTTGTCTTCTTCTTTTGCCAATTCCACTAATTGTTTGGG	GATCCAGATCTAACTTGGGGTGGCTTTGTCTACTTCTTTTGCCAATTCCACTAATTGTTTGGG	AATCCAGATCTAACTTGGGGTGGCTTTGTCTACTTCTTTTGCCAATTCCACTAATTGTTTGGG	-3.074	-0.129	-2.204	-3.202	0.173	0.70628	S	N
1-A	32-C	1,32-A,C	AATCCAGATCTAACTTGGGGTGGCTTTGTCTTCTTCTTTTGCCAATTCCACTAATTGTTTGGG	GATCCAGATCTAACTTGGGGTGGCTTTGTCTCCTTCTTTTGCCAATTCCACTAATTGTTTGGG	AATCCAGATCTAACTTGGGGTGGCTTTGTCTCCTTCTTTTGCCAATTCCACTAATTGTTTGGG	-3.074	-0.05	-1.685	-3.123	0.453	0.0089192	S	N
1-A	32-G	1,32-A,G	AATCCAGATCTAACTTGGGGTGGCTTTGTCTTCTTCTTTTGCCAATTCCACTAATTGTTTGGG	GATCCAGATCTAACTTGGGGTGGCTTTGTCTGCTTCTTTTGCCAATTCCACTAATTGTTTGGG	AATCCAGATCTAACTTGGGGTGGCTTTGTCTGCTTCTTTTGCCAATTCCACTAATTGTTTGGG	-3.074	0.176	-1.877	-2.898	0.231	0.269574	S	N
1-A	33-A	1,33-A,A	AATCCAGATCTAACTTGGGGTGGCTTTGTCTTCTTCTTTTGCCAATTCCACTAATTGTTTGGG	GATCCAGATCTAACTTGGGGTGGCTTTGTCTTATTCTTTTGCCAATTCCACTAATTGTTTGGG	AATCCAGATCTAACTTGGGGTGGCTTTGTCTTATTCTTTTGCCAATTCCACTAATTGTTTGGG	-3.074	-3.754	-5.67	-6.828	-1.095	0.0178068	S	S
1-A	34-A	1,34-A,A	AATCCAGATCTAACTTGGGGTGGCTTTGTCTTCTTCTTTTGCCAATTCCACTAATTGTTTGGG	GATCCAGATCTAACTTGGGGTGGCTTTGTCTTCATCTTTTGCCAATTCCACTAATTGTTTGGG	AATCCAGATCTAACTTGGGGTGGCTTTGTCTTCATCTTTTGCCAATTCCACTAATTGTTTGGG	-3.074	-0.179	-2.523	-3.253	-0.147	0.806864	S	N
1-A	34-C	1,34-A,C	AATCCAGATCTAACTTGGGGTGGCTTTGTCTTCTTCTTTTGCCAATTCCACTAATTGTTTGGG	GATCCAGATCTAACTTGGGGTGGCTTTGTCTTCCTCTTTTGCCAATTCCACTAATTGTTTGGG	AATCCAGATCTAACTTGGGGTGGCTTTGTCTTCCTCTTTTGCCAATTCCACTAATTGTTTGGG	-3.074	-0.17	-2.142	-3.244	0.223	0.336006	S	N
1-A	34-G	1,34-A,G	AATCCAGATCTAACTTGGGGTGGCTTTGTCTTCTTCTTTTGCCAATTCCACTAATTGTTTGGG	GATCCAGATCTAACTTGGGGTGGCTTTGTCTTCGTCTTTTGCCAATTCCACTAATTGTTTGGG	AATCCAGATCTAACTTGGGGTGGCTTTGTCTTCGTCTTTTGCCAATTCCACTAATTGTTTGGG	-3.074	0.283	-2.689	-2.791	-0.845	0.218114	S	I
1-A	35-A	1,35-A,A	AATCCAGATCTAACTTGGGGTGGCTTTGTCTTCTTCTTTTGCCAATTCCACTAATTGTTTGGG	GATCCAGATCTAACTTGGGGTGGCTTTGTCTTCTACTTTTGCCAATTCCACTAATTGTTTGGG	AATCCAGATCTAACTTGGGGTGGCTTTGTCTTCTACTTTTGCCAATTCCACTAATTGTTTGGG	-3.074	-0.045	-2.422	-3.119	-0.2	0.26811	S	N
1-A	35-C	1,35-A,C	AATCCAGATCTAACTTGGGGTGGCTTTGTCTTCTTCTTTTGCCAATTCCACTAATTGTTTGGG	GATCCAGATCTAACTTGGGGTGGCTTTGTCTTCTCCTTTTGCCAATTCCACTAATTGTTTGGG	AATCCAGATCTAACTTGGGGTGGCTTTGTCTTCTCCTTTTGCCAATTCCACTAATTGTTTGGG	-3.074	0.127	-2.018	-2.947	0.028	0.321907	S	N
1-A	35-G	1,35-A,G	AATCCAGATCTAACTTGGGGTGGCTTTGTCTTCTTCTTTTGCCAATTCCACTAATTGTTTGGG	GATCCAGATCTAACTTGGGGTGGCTTTGTCTTCTGCTTTTGCCAATTCCACTAATTGTTTGGG	AATCCAGATCTAACTTGGGGTGGCTTTGTCTTCTGCTTTTGCCAATTCCACTAATTGTTTGGG	-3.074	0.167	-1.614	-2.906	0.583	0.167986	S	N
1-A	36-A	1,36-A,A	AATCCAGATCTAACTTGGGGTGGCTTTGTCTTCTTCTTTTGCCAATTCCACTAATTGTTTGGG	GATCCAGATCTAACTTGGGGTGGCTTTGTCTTCTTATTTTGCCAATTCCACTAATTGTTTGGG	AATCCAGATCTAACTTGGGGTGGCTTTGTCTTCTTATTTTGCCAATTCCACTAATTGTTTGGG	-3.074	-0.688	-2.099	-3.762	0.402	0.224828	S	S
1-A	37-A	1,37-A,A	AATCCAGATCTAACTTGGGGTGGCTTTGTCTTCTTCTTTTGCCAATTCCACTAATTGTTTGGG	GATCCAGATCTAACTTGGGGTGGCTTTGTCTTCTTCATTTGCCAATTCCACTAATTGTTTGGG	AATCCAGATCTAACTTGGGGTGGCTTTGTCTTCTTCATTTGCCAATTCCACTAATTGTTTGGG	-3.074	0.26	-2.197	-2.814	-0.056	0.866659	S	N
1-A	37-C	1,37-A,C	AATCCAGATCTAACTTGGGGTGGCTTTGTCTTCTTCTTTTGCCAATTCCACTAATTGTTTGGG	GATCCAGATCTAACTTGGGGTGGCTTTGTCTTCTTCCTTTGCCAATTCCACTAATTGTTTGGG	AATCCAGATCTAACTTGGGGTGGCTTTGTCTTCTTCCTTTGCCAATTCCACTAATTGTTTGGG	-3.074	0.225	-2.006	-2.849	0.144	0.684464	S	I
1-A	37-G	1,37-A,G	AATCCAGATCTAACTTGGGGTGGCTTTGTCTTCTTCTTTTGCCAATTCCACTAATTGTTTGGG	GATCCAGATCTAACTTGGGGTGGCTTTGTCTTCTTCGTTTGCCAATTCCACTAATTGTTTGGG	AATCCAGATCTAACTTGGGGTGGCTTTGTCTTCTTCGTTTGCCAATTCCACTAATTGTTTGGG	-3.074	0.33	-1.968	-2.744	0.153	0.739708	S	N
1-A	38-A	1,38-A,A	AATCCAGATCTAACTTGGGGTGGCTTTGTCTTCTTCTTTTGCCAATTCCACTAATTGTTTGGG	GATCCAGATCTAACTTGGGGTGGCTTTGTCTTCTTCTATTGCCAATTCCACTAATTGTTTGGG	AATCCAGATCTAACTTGGGGTGGCTTTGTCTTCTTCTATTGCCAATTCCACTAATTGTTTGGG	-3.074	-0.025	-2.82	-3.098	-0.567	0.0173167	S	N
1-A	38-C	1,38-A,C	AATCCAGATCTAACTTGGGGTGGCTTTGTCTTCTTCTTTTGCCAATTCCACTAATTGTTTGGG	GATCCAGATCTAACTTGGGGTGGCTTTGTCTTCTTCTCTTGCCAATTCCACTAATTGTTTGGG	AATCCAGATCTAACTTGGGGTGGCTTTGTCTTCTTCTCTTGCCAATTCCACTAATTGTTTGGG	-3.074	0.106	-2.285	-2.967	-0.066	0.190094	S	N
1-A	38-G	1,38-A,G	AATCCAGATCTAACTTGGGGTGGCTTTGTCTTCTTCTTTTGCCAATTCCACTAATTGTTTGGG	GATCCAGATCTAACTTGGGGTGGCTTTGTCTTCTTCTGTTGCCAATTCCACTAATTGTTTGGG	AATCCAGATCTAACTTGGGGTGGCTTTGTCTTCTTCTGTTGCCAATTCCACTAATTGTTTGGG	-3.074	0.274	-1.479	-2.8	0.561	0.00676567	S	N
1-A	39-A	1,39-A,A	AATCCAGATCTAACTTGGGGTGGCTTTGTCTTCTTCTTTTGCCAATTCCACTAATTGTTTGGG	GATCCAGATCTAACTTGGGGTGGCTTTGTCTTCTTCTTATGCCAATTCCACTAATTGTTTGGG	AATCCAGATCTAACTTGGGGTGGCTTTGTCTTCTTCTTATGCCAATTCCACTAATTGTTTGGG	-3.074	0.361	-2.186	-2.712	-0.161	0.415331	S	I
1-A	39-C	1,39-A,C	AATCCAGATCTAACTTGGGGTGGCTTTGTCTTCTTCTTTTGCCAATTCCACTAATTGTTTGGG	GATCCAGATCTAACTTGGGGTGGCTTTGTCTTCTTCTTCTGCCAATTCCACTAATTGTTTGGG	AATCCAGATCTAACTTGGGGTGGCTTTGTCTTCTTCTTCTGCCAATTCCACTAATTGTTTGGG	-3.074	0.236	-2.708	-2.838	-0.659	0.0874441	S	I
1-A	39-G	1,39-A,G	AATCCAGATCTAACTTGGGGTGGCTTTGTCTTCTTCTTTTGCCAATTCCACTAATTGTTTGGG	GATCCAGATCTAACTTGGGGTGGCTTTGTCTTCTTCTTGTGCCAATTCCACTAATTGTTTGGG	AATCCAGATCTAACTTGGGGTGGCTTTGTCTTCTTCTTGTGCCAATTCCACTAATTGTTTGGG	-3.074	0.267	-1.985	-2.807	0.167	0.777517	S	I
1-A	40-C	1,40-A,C	AATCCAGATCTAACTTGGGGTGGCTTTGTCTTCTTCTTTTGCCAATTCCACTAATTGTTTGGG	GATCCAGATCTAACTTGGGGTGGCTTTGTCTTCTTCTTTCGCCAATTCCACTAATTGTTTGGG	AATCCAGATCTAACTTGGGGTGGCTTTGTCTTCTTCTTTCGCCAATTCCACTAATTGTTTGGG	-3.074	0.287	-1.962	-2.787	-0.171	0.786152	S	I
1-A	40-G	1,40-A,G	AATCCAGATCTAACTTGGGGTGGCTTTGTCTTCTTCTTTTGCCAATTCCACTAATTGTTTGGG	GATCCAGATCTAACTTGGGGTGGCTTTGTCTTCTTCTTTGGCCAATTCCACTAATTGTTTGGG	AATCCAGATCTAACTTGGGGTGGCTTTGTCTTCTTCTTTGGCCAATTCCACTAATTGTTTGGG	-3.074	0.275	-1.405	-2.799	0.673	0.00821186	S	I
1-A	41-A	1,41-A,A	AATCCAGATCTAACTTGGGGTGGCTTTGTCTTCTTCTTTTGCCAATTCCACTAATTGTTTGGG	GATCCAGATCTAACTTGGGGTGGCTTTGTCTTCTTCTTTTACCAATTCCACTAATTGTTTGGG	AATCCAGATCTAACTTGGGGTGGCTTTGTCTTCTTCTTTTACCAATTCCACTAATTGTTTGGG	-3.074	-0.772	-2.681	-3.845	-0.128	0.375496	S	S
1-A	41-C	1,41-A,C	AATCCAGATCTAACTTGGGGTGGCTTTGTCTTCTTCTTTTGCCAATTCCACTAATTGTTTGGG	GATCCAGATCTAACTTGGGGTGGCTTTGTCTTCTTCTTTTCCCAATTCCACTAATTGTTTGGG	AATCCAGATCTAACTTGGGGTGGCTTTGTCTTCTTCTTTTCCCAATTCCACTAATTGTTTGGG	-3.074	-1.66	-4.503	-4.734	-1.226	0.0357651	S	S
1-A	42-A	1,42-A,A	AATCCAGATCTAACTTGGGGTGGCTTTGTCTTCTTCTTTTGCCAATTCCACTAATTGTTTGGG	GATCCAGATCTAACTTGGGGTGGCTTTGTCTTCTTCTTTTGACAATTCCACTAATTGTTTGGG	AATCCAGATCTAACTTGGGGTGGCTTTGTCTTCTTCTTTTGACAATTCCACTAATTGTTTGGG	-3.074	-0.179	-3.038	-3.253	-0.684	0.0121805	S	S
1-A	43-A	1,43-A,A	AATCCAGATCTAACTTGGGGTGGCTTTGTCTTCTTCTTTTGCCAATTCCACTAATTGTTTGGG	GATCCAGATCTAACTTGGGGTGGCTTTGTCTTCTTCTTTTGCAAATTCCACTAATTGTTTGGG	AATCCAGATCTAACTTGGGGTGGCTTTGTCTTCTTCTTTTGCAAATTCCACTAATTGTTTGGG	-3.074	-0.47	-3.284	-3.544	-0.833	0.00573057	S	N
1-A	46-A	1,46-A,A	AATCCAGATCTAACTTGGGGTGGCTTTGTCTTCTTCTTTTGCCAATTCCACTAATTGTTTGGG	GATCCAGATCTAACTTGGGGTGGCTTTGTCTTCTTCTTTTGCCAAATCCACTAATTGTTTGGG	AATCCAGATCTAACTTGGGGTGGCTTTGTCTTCTTCTTTTGCCAAATCCACTAATTGTTTGGG	-3.074	0.041	-2.18	-3.033	-0.211	0.979468	S	N
1-A	46-C	1,46-A,C	AATCCAGATCTAACTTGGGGTGGCTTTGTCTTCTTCTTTTGCCAATTCCACTAATTGTTTGGG	GATCCAGATCTAACTTGGGGTGGCTTTGTCTTCTTCTTTTGCCAACTCCACTAATTGTTTGGG	AATCCAGATCTAACTTGGGGTGGCTTTGTCTTCTTCTTTTGCCAACTCCACTAATTGTTTGGG	-3.074	0.336	-2.716	-2.738	-0.861	0.111485	S	I
1-A	46-G	1,46-A,G	AATCCAGATCTAACTTGGGGTGGCTTTGTCTTCTTCTTTTGCCAATTCCACTAATTGTTTGGG	GATCCAGATCTAACTTGGGGTGGCTTTGTCTTCTTCTTTTGCCAAGTCCACTAATTGTTTGGG	AATCCAGATCTAACTTGGGGTGGCTTTGTCTTCTTCTTTTGCCAAGTCCACTAATTGTTTGGG	-3.074	0.344	-2.383	-2.729	-0.439	0.110804	S	I
1-A	47-A	1,47-A,A	AATCCAGATCTAACTTGGGGTGGCTTTGTCTTCTTCTTTTGCCAATTCCACTAATTGTTTGGG	GATCCAGATCTAACTTGGGGTGGCTTTGTCTTCTTCTTTTGCCAATACCACTAATTGTTTGGG	AATCCAGATCTAACTTGGGGTGGCTTTGTCTTCTTCTTTTGCCAATACCACTAATTGTTTGGG	-3.074	-0.214	-2.515	-3.288	-0.12	0.237417	S	N
1-A	47-C	1,47-A,C	AATCCAGATCTAACTTGGGGTGGCTTTGTCTTCTTCTTTTGCCAATTCCACTAATTGTTTGGG	GATCCAGATCTAACTTGGGGTGGCTTTGTCTTCTTCTTTTGCCAATCCCACTAATTGTTTGGG	AATCCAGATCTAACTTGGGGTGGCTTTGTCTTCTTCTTTTGCCAATCCCACTAATTGTTTGGG	-3.074	-2.085	-3.32	-5.159	0.155	0.826108	S	S
1-A	47-G	1,47-A,G	AATCCAGATCTAACTTGGGGTGGCTTTGTCTTCTTCTTTTGCCAATTCCACTAATTGTTTGGG	GATCCAGATCTAACTTGGGGTGGCTTTGTCTTCTTCTTTTGCCAATGCCACTAATTGTTTGGG	AATCCAGATCTAACTTGGGGTGGCTTTGTCTTCTTCTTTTGCCAATGCCACTAATTGTTTGGG	-3.074	-1.617	-5.267	-4.691	-1.973	0.0291543	S	S
1-A	48-A	1,48-A,A	AATCCAGATCTAACTTGGGGTGGCTTTGTCTTCTTCTTTTGCCAATTCCACTAATTGTTTGGG	GATCCAGATCTAACTTGGGGTGGCTTTGTCTTCTTCTTTTGCCAATTACACTAATTGTTTGGG	AATCCAGATCTAACTTGGGGTGGCTTTGTCTTCTTCTTTTGCCAATTACACTAATTGTTTGGG	-3.074	-1.736	-4.314	-4.809	-1.025	0.0124939	S	S
1-A	49-A	1,49-A,A	AATCCAGATCTAACTTGGGGTGGCTTTGTCTTCTTCTTTTGCCAATTCCACTAATTGTTTGGG	GATCCAGATCTAACTTGGGGTGGCTTTGTCTTCTTCTTTTGCCAATTCAACTAATTGTTTGGG	AATCCAGATCTAACTTGGGGTGGCTTTGTCTTCTTCTTTTGCCAATTCAACTAATTGTTTGGG	-3.074	1.456	-2.068	-1.618	-0.651	0.0368559	S	I
1-A	52-A	1,52-A,A	AATCCAGATCTAACTTGGGGTGGCTTTGTCTTCTTCTTTTGCCAATTCCACTAATTGTTTGGG	GATCCAGATCTAACTTGGGGTGGCTTTGTCTTCTTCTTTTGCCAATTCCACAAATTGTTTGGG	AATCCAGATCTAACTTGGGGTGGCTTTGTCTTCTTCTTTTGCCAATTCCACAAATTGTTTGGG	-3.074	0.166	-2.296	-2.908	-0.097	0.464763	S	N
1-A	52-C	1,52-A,C	AATCCAGATCTAACTTGGGGTGGCTTTGTCTTCTTCTTTTGCCAATTCCACTAATTGTTTGGG	GATCCAGATCTAACTTGGGGTGGCTTTGTCTTCTTCTTTTGCCAATTCCACCAATTGTTTGGG	AATCCAGATCTAACTTGGGGTGGCTTTGTCTTCTTCTTTTGCCAATTCCACCAATTGTTTGGG	-3.074	0.564	-1.288	-2.51	0.508	0.425407	S	I
1-A	52-G	1,52-A,G	AATCCAGATCTAACTTGGGGTGGCTTTGTCTTCTTCTTTTGCCAATTCCACTAATTGTTTGGG	GATCCAGATCTAACTTGGGGTGGCTTTGTCTTCTTCTTTTGCCAATTCCACGAATTGTTTGGG	AATCCAGATCTAACTTGGGGTGGCTTTGTCTTCTTCTTTTGCCAATTCCACGAATTGTTTGGG	-3.074	0.635	-1.671	-2.439	-0.07	0.661942	S	I
1-A	55-A	1,55-A,A	AATCCAGATCTAACTTGGGGTGGCTTTGTCTTCTTCTTTTGCCAATTCCACTAATTGTTTGGG	GATCCAGATCTAACTTGGGGTGGCTTTGTCTTCTTCTTTTGCCAATTCCACTAAATGTTTGGG	AATCCAGATCTAACTTGGGGTGGCTTTGTCTTCTTCTTTTGCCAATTCCACTAAATGTTTGGG	-3.074	0.386	-1.966	-2.688	-0.114	0.756334	S	I
1-A	55-C	1,55-A,C	AATCCAGATCTAACTTGGGGTGGCTTTGTCTTCTTCTTTTGCCAATTCCACTAATTGTTTGGG	GATCCAGATCTAACTTGGGGTGGCTTTGTCTTCTTCTTTTGCCAATTCCACTAACTGTTTGGG	AATCCAGATCTAACTTGGGGTGGCTTTGTCTTCTTCTTTTGCCAATTCCACTAACTGTTTGGG	-3.074	0.069	-1.81	-3.005	0.208	0.374191	S	N
1-A	55-G	1,55-A,G	AATCCAGATCTAACTTGGGGTGGCTTTGTCTTCTTCTTTTGCCAATTCCACTAATTGTTTGGG	GATCCAGATCTAACTTGGGGTGGCTTTGTCTTCTTCTTTTGCCAATTCCACTAAGTGTTTGGG	AATCCAGATCTAACTTGGGGTGGCTTTGTCTTCTTCTTTTGCCAATTCCACTAAGTGTTTGGG	-3.074	0.117	-3.712	-2.957	-1.279	0.141923	S	N
1-A	56-A	1,56-A,A	AATCCAGATCTAACTTGGGGTGGCTTTGTCTTCTTCTTTTGCCAATTCCACTAATTGTTTGGG	GATCCAGATCTAACTTGGGGTGGCTTTGTCTTCTTCTTTTGCCAATTCCACTAATAGTTTGGG	AATCCAGATCTAACTTGGGGTGGCTTTGTCTTCTTCTTTTGCCAATTCCACTAATAGTTTGGG	-3.074	-0.713	-3.279	-3.787	-0.604	0.0477963	S	S
1-A	56-C	1,56-A,C	AATCCAGATCTAACTTGGGGTGGCTTTGTCTTCTTCTTTTGCCAATTCCACTAATTGTTTGGG	GATCCAGATCTAACTTGGGGTGGCTTTGTCTTCTTCTTTTGCCAATTCCACTAATCGTTTGGG	AATCCAGATCTAACTTGGGGTGGCTTTGTCTTCTTCTTTTGCCAATTCCACTAATCGTTTGGG	-3.074	0.215	-2.037	-2.859	0.076	0.844068	S	N
1-A	56-G	1,56-A,G	AATCCAGATCTAACTTGGGGTGGCTTTGTCTTCTTCTTTTGCCAATTCCACTAATTGTTTGGG	GATCCAGATCTAACTTGGGGTGGCTTTGTCTTCTTCTTTTGCCAATTCCACTAATGGTTTGGG	AATCCAGATCTAACTTGGGGTGGCTTTGTCTTCTTCTTTTGCCAATTCCACTAATGGTTTGGG	-3.074	0.059	-2.44	-3.015	-0.497	0.216233	S	N
1-A	57-A	1,57-A,A	AATCCAGATCTAACTTGGGGTGGCTTTGTCTTCTTCTTTTGCCAATTCCACTAATTGTTTGGG	GATCCAGATCTAACTTGGGGTGGCTTTGTCTTCTTCTTTTGCCAATTCCACTAATTATTTGGG	AATCCAGATCTAACTTGGGGTGGCTTTGTCTTCTTCTTTTGCCAATTCCACTAATTATTTGGG	-3.074	-0.066	-2.119	-3.14	-0.011	0.953199	S	N
1-A	57-C	1,57-A,C	AATCCAGATCTAACTTGGGGTGGCTTTGTCTTCTTCTTTTGCCAATTCCACTAATTGTTTGGG	GATCCAGATCTAACTTGGGGTGGCTTTGTCTTCTTCTTTTGCCAATTCCACTAATTCTTTGGG	AATCCAGATCTAACTTGGGGTGGCTTTGTCTTCTTCTTTTGCCAATTCCACTAATTCTTTGGG	-3.074	-0.537	-2.712	-3.611	-0.124	0.379836	S	S
1-A	58-A	1,58-A,A	AATCCAGATCTAACTTGGGGTGGCTTTGTCTTCTTCTTTTGCCAATTCCACTAATTGTTTGGG	GATCCAGATCTAACTTGGGGTGGCTTTGTCTTCTTCTTTTGCCAATTCCACTAATTGATTGGG	AATCCAGATCTAACTTGGGGTGGCTTTGTCTTCTTCTTTTGCCAATTCCACTAATTGATTGGG	-3.074	0.099	-2.242	-2.975	-0.014	0.839165	S	I
1-A	58-C	1,58-A,C	AATCCAGATCTAACTTGGGGTGGCTTTGTCTTCTTCTTTTGCCAATTCCACTAATTGTTTGGG	GATCCAGATCTAACTTGGGGTGGCTTTGTCTTCTTCTTTTGCCAATTCCACTAATTGCTTGGG	AATCCAGATCTAACTTGGGGTGGCTTTGTCTTCTTCTTTTGCCAATTCCACTAATTGCTTGGG	-3.074	-0.116	-2.534	-3.19	-0.221	0.394763	S	S
1-A	58-G	1,58-A,G	AATCCAGATCTAACTTGGGGTGGCTTTGTCTTCTTCTTTTGCCAATTCCACTAATTGTTTGGG	GATCCAGATCTAACTTGGGGTGGCTTTGTCTTCTTCTTTTGCCAATTCCACTAATTGGTTGGG	AATCCAGATCTAACTTGGGGTGGCTTTGTCTTCTTCTTTTGCCAATTCCACTAATTGGTTGGG	-3.074	-0.27	-3.388	-3.344	-1.072	0.185763	S	N
1-A	59-A	1,59-A,A	AATCCAGATCTAACTTGGGGTGGCTTTGTCTTCTTCTTTTGCCAATTCCACTAATTGTTTGGG	GATCCAGATCTAACTTGGGGTGGCTTTGTCTTCTTCTTTTGCCAATTCCACTAATTGTATGGG	AATCCAGATCTAACTTGGGGTGGCTTTGTCTTCTTCTTTTGCCAATTCCACTAATTGTATGGG	-3.074	-0.31	-2.957	-3.383	-0.489	0.177319	S	N
1-A	59-C	1,59-A,C	AATCCAGATCTAACTTGGGGTGGCTTTGTCTTCTTCTTTTGCCAATTCCACTAATTGTTTGGG	GATCCAGATCTAACTTGGGGTGGCTTTGTCTTCTTCTTTTGCCAATTCCACTAATTGTCTGGG	AATCCAGATCTAACTTGGGGTGGCTTTGTCTTCTTCTTTTGCCAATTCCACTAATTGTCTGGG	-3.074	-0.032	-2.219	-3.106	0.043	0.723947	S	N
1-A	59-G	1,59-A,G	AATCCAGATCTAACTTGGGGTGGCTTTGTCTTCTTCTTTTGCCAATTCCACTAATTGTTTGGG	GATCCAGATCTAACTTGGGGTGGCTTTGTCTTCTTCTTTTGCCAATTCCACTAATTGTGTGGG	AATCCAGATCTAACTTGGGGTGGCTTTGTCTTCTTCTTTTGCCAATTCCACTAATTGTGTGGG	-3.074	-0.228	-3.363	-3.301	-1.103	0.0582025	S	N
1-A	60-C	1,60-A,C	AATCCAGATCTAACTTGGGGTGGCTTTGTCTTCTTCTTTTGCCAATTCCACTAATTGTTTGGG	GATCCAGATCTAACTTGGGGTGGCTTTGTCTTCTTCTTTTGCCAATTCCACTAATTGTTCGGG	AATCCAGATCTAACTTGGGGTGGCTTTGTCTTCTTCTTTTGCCAATTCCACTAATTGTTCGGG	-3.074	-0.19	-3.237	-3.264	-1.22	0.133058	S	N
1-A	60-G	1,60-A,G	AATCCAGATCTAACTTGGGGTGGCTTTGTCTTCTTCTTTTGCCAATTCCACTAATTGTTTGGG	GATCCAGATCTAACTTGGGGTGGCTTTGTCTTCTTCTTTTGCCAATTCCACTAATTGTTGGGG	AATCCAGATCTAACTTGGGGTGGCTTTGTCTTCTTCTTTTGCCAATTCCACTAATTGTTGGGG	-3.074	-0.709	-2.389	-3.782	0.075	0.770214	S	S
1-A	61-A	1,61-A,A	AATCCAGATCTAACTTGGGGTGGCTTTGTCTTCTTCTTTTGCCAATTCCACTAATTGTTTGGG	GATCCAGATCTAACTTGGGGTGGCTTTGTCTTCTTCTTTTGCCAATTCCACTAATTGTTTAGG	AATCCAGATCTAACTTGGGGTGGCTTTGTCTTCTTCTTTTGCCAATTCCACTAATTGTTTAGG	-3.074	-1.318	-4.19	-4.391	-1.153	0.0241008	S	S
1-A	61-C	1,61-A,C	AATCCAGATCTAACTTGGGGTGGCTTTGTCTTCTTCTTTTGCCAATTCCACTAATTGTTTGGG	GATCCAGATCTAACTTGGGGTGGCTTTGTCTTCTTCTTTTGCCAATTCCACTAATTGTTTCGG	AATCCAGATCTAACTTGGGGTGGCTTTGTCTTCTTCTTTTGCCAATTCCACTAATTGTTTCGG	-3.074	0.061	-3.275	-3.013	-1.133	0.0300751	S	N
1-A	62-A	1,62-A,A	AATCCAGATCTAACTTGGGGTGGCTTTGTCTTCTTCTTTTGCCAATTCCACTAATTGTTTGGG	GATCCAGATCTAACTTGGGGTGGCTTTGTCTTCTTCTTTTGCCAATTCCACTAATTGTTTGAG	AATCCAGATCTAACTTGGGGTGGCTTTGTCTTCTTCTTTTGCCAATTCCACTAATTGTTTGAG	-3.074	-0.115	-2.671	-3.188	-0.435	0.082337	S	N
1-A	62-C	1,62-A,C	AATCCAGATCTAACTTGGGGTGGCTTTGTCTTCTTCTTTTGCCAATTCCACTAATTGTTTGGG	GATCCAGATCTAACTTGGGGTGGCTTTGTCTTCTTCTTTTGCCAATTCCACTAATTGTTTGCG	AATCCAGATCTAACTTGGGGTGGCTTTGTCTTCTTCTTTTGCCAATTCCACTAATTGTTTGCG	-3.074	-0.199	-3.421	-3.273	-1.081	0.0162622	S	N
1-A	63-A	1,63-A,A	AATCCAGATCTAACTTGGGGTGGCTTTGTCTTCTTCTTTTGCCAATTCCACTAATTGTTTGGG	GATCCAGATCTAACTTGGGGTGGCTTTGTCTTCTTCTTTTGCCAATTCCACTAATTGTTTGGA	AATCCAGATCTAACTTGGGGTGGCTTTGTCTTCTTCTTTTGCCAATTCCACTAATTGTTTGGA	-3.074	-5.697	-6.893	-8.771	-1.215	0.0433388	S	S
1-A	63-T	1,63-A,T	AATCCAGATCTAACTTGGGGTGGCTTTGTCTTCTTCTTTTGCCAATTCCACTAATTGTTTGGG	GATCCAGATCTAACTTGGGGTGGCTTTGTCTTCTTCTTTTGCCAATTCCACTAATTGTTTGGT	AATCCAGATCTAACTTGGGGTGGCTTTGTCTTCTTCTTTTGCCAATTCCACTAATTGTTTGGT	-3.074	-5.097	-6.639	-8.171	-1.228	0.0335822	S	S
1-A	62-T	1,62-A,T	AATCCAGATCTAACTTGGGGTGGCTTTGTCTTCTTCTTTTGCCAATTCCACTAATTGTTTGGG	GATCCAGATCTAACTTGGGGTGGCTTTGTCTTCTTCTTTTGCCAATTCCACTAATTGTTTGTG	AATCCAGATCTAACTTGGGGTGGCTTTGTCTTCTTCTTTTGCCAATTCCACTAATTGTTTGTG	-3.074	-0.581	-3.466	-3.655	-0.888	0.0177243	S	S
1-A	61-T	1,61-A,T	AATCCAGATCTAACTTGGGGTGGCTTTGTCTTCTTCTTTTGCCAATTCCACTAATTGTTTGGG	GATCCAGATCTAACTTGGGGTGGCTTTGTCTTCTTCTTTTGCCAATTCCACTAATTGTTTTGG	AATCCAGATCTAACTTGGGGTGGCTTTGTCTTCTTCTTTTGCCAATTCCACTAATTGTTTTGG	-3.074	-0.154	-2.856	-3.227	-0.561	0.178707	S	N
1-A	57-T	1,57-A,T	AATCCAGATCTAACTTGGGGTGGCTTTGTCTTCTTCTTTTGCCAATTCCACTAATTGTTTGGG	GATCCAGATCTAACTTGGGGTGGCTTTGTCTTCTTCTTTTGCCAATTCCACTAATTTTTTGGG	AATCCAGATCTAACTTGGGGTGGCTTTGTCTTCTTCTTTTGCCAATTCCACTAATTTTTTGGG	-3.074	0.003	-3.605	-3.07	-1.365	0.0294696	S	N
1-A	54-C	1,54-A,C	AATCCAGATCTAACTTGGGGTGGCTTTGTCTTCTTCTTTTGCCAATTCCACTAATTGTTTGGG	GATCCAGATCTAACTTGGGGTGGCTTTGTCTTCTTCTTTTGCCAATTCCACTACTTGTTTGGG	AATCCAGATCTAACTTGGGGTGGCTTTGTCTTCTTCTTTTGCCAATTCCACTACTTGTTTGGG	-3.074	0.187	-2.421	-2.887	-0.236	0.277775	S	I
1-A	54-G	1,54-A,G	AATCCAGATCTAACTTGGGGTGGCTTTGTCTTCTTCTTTTGCCAATTCCACTAATTGTTTGGG	GATCCAGATCTAACTTGGGGTGGCTTTGTCTTCTTCTTTTGCCAATTCCACTAGTTGTTTGGG	AATCCAGATCTAACTTGGGGTGGCTTTGTCTTCTTCTTTTGCCAATTCCACTAGTTGTTTGGG	-3.074	-0.319	-2.706	-3.393	-0.229	0.091238	S	N
1-A	54-T	1,54-A,T	AATCCAGATCTAACTTGGGGTGGCTTTGTCTTCTTCTTTTGCCAATTCCACTAATTGTTTGGG	GATCCAGATCTAACTTGGGGTGGCTTTGTCTTCTTCTTTTGCCAATTCCACTATTTGTTTGGG	AATCCAGATCTAACTTGGGGTGGCTTTGTCTTCTTCTTTTGCCAATTCCACTATTTGTTTGGG	-3.074	-0.013	-3.125	-3.086	-0.735	0.0638495	S	N
1-A	53-C	1,53-A,C	AATCCAGATCTAACTTGGGGTGGCTTTGTCTTCTTCTTTTGCCAATTCCACTAATTGTTTGGG	GATCCAGATCTAACTTGGGGTGGCTTTGTCTTCTTCTTTTGCCAATTCCACTCATTGTTTGGG	AATCCAGATCTAACTTGGGGTGGCTTTGTCTTCTTCTTTTGCCAATTCCACTCATTGTTTGGG	-3.074	-0.152	-3.314	-3.226	-1.024	0.0820567	S	N
1-A	53-G	1,53-A,G	AATCCAGATCTAACTTGGGGTGGCTTTGTCTTCTTCTTTTGCCAATTCCACTAATTGTTTGGG	GATCCAGATCTAACTTGGGGTGGCTTTGTCTTCTTCTTTTGCCAATTCCACTGATTGTTTGGG	AATCCAGATCTAACTTGGGGTGGCTTTGTCTTCTTCTTTTGCCAATTCCACTGATTGTTTGGG	-3.074	0.229	-2.058	-2.845	-0.084	0.320124	S	N
1-A	53-T	1,53-A,T	AATCCAGATCTAACTTGGGGTGGCTTTGTCTTCTTCTTTTGCCAATTCCACTAATTGTTTGGG	GATCCAGATCTAACTTGGGGTGGCTTTGTCTTCTTCTTTTGCCAATTCCACTTATTGTTTGGG	AATCCAGATCTAACTTGGGGTGGCTTTGTCTTCTTCTTTTGCCAATTCCACTTATTGTTTGGG	-3.074	-0.046	-1.984	-3.12	0.286	0.238529	S	N
1-A	51-G	1,51-A,G	AATCCAGATCTAACTTGGGGTGGCTTTGTCTTCTTCTTTTGCCAATTCCACTAATTGTTTGGG	GATCCAGATCTAACTTGGGGTGGCTTTGTCTTCTTCTTTTGCCAATTCCAGTAATTGTTTGGG	AATCCAGATCTAACTTGGGGTGGCTTTGTCTTCTTCTTTTGCCAATTCCAGTAATTGTTTGGG	-3.074	0.038	-2.24	-3.036	0.124	0.809569	S	N
1-A	51-T	1,51-A,T	AATCCAGATCTAACTTGGGGTGGCTTTGTCTTCTTCTTTTGCCAATTCCACTAATTGTTTGGG	GATCCAGATCTAACTTGGGGTGGCTTTGTCTTCTTCTTTTGCCAATTCCATTAATTGTTTGGG	AATCCAGATCTAACTTGGGGTGGCTTTGTCTTCTTCTTTTGCCAATTCCATTAATTGTTTGGG	-3.074	-1.533	-3.034	-4.607	-0.101	0.660145	S	S
1-A	50-G	1,50-A,G	AATCCAGATCTAACTTGGGGTGGCTTTGTCTTCTTCTTTTGCCAATTCCACTAATTGTTTGGG	GATCCAGATCTAACTTGGGGTGGCTTTGTCTTCTTCTTTTGCCAATTCCGCTAATTGTTTGGG	AATCCAGATCTAACTTGGGGTGGCTTTGTCTTCTTCTTTTGCCAATTCCGCTAATTGTTTGGG	-3.074	0.131	-2.552	-2.942	-0.292	0.242497	S	N
1-A	50-T	1,50-A,T	AATCCAGATCTAACTTGGGGTGGCTTTGTCTTCTTCTTTTGCCAATTCCACTAATTGTTTGGG	GATCCAGATCTAACTTGGGGTGGCTTTGTCTTCTTCTTTTGCCAATTCCTCTAATTGTTTGGG	AATCCAGATCTAACTTGGGGTGGCTTTGTCTTCTTCTTTTGCCAATTCCTCTAATTGTTTGGG	-3.074	-1.118	-5.465	-4.192	-2.449	0.00775112	S	S
1-A	49-G	1,49-A,G	AATCCAGATCTAACTTGGGGTGGCTTTGTCTTCTTCTTTTGCCAATTCCACTAATTGTTTGGG	GATCCAGATCTAACTTGGGGTGGCTTTGTCTTCTTCTTTTGCCAATTCGACTAATTGTTTGGG	AATCCAGATCTAACTTGGGGTGGCTTTGTCTTCTTCTTTTGCCAATTCGACTAATTGTTTGGG	-3.074	0.869	-0.964	-2.204	0.828	0.233683	S	I
1-A	49-T	1,49-A,T	AATCCAGATCTAACTTGGGGTGGCTTTGTCTTCTTCTTTTGCCAATTCCACTAATTGTTTGGG	GATCCAGATCTAACTTGGGGTGGCTTTGTCTTCTTCTTTTGCCAATTCTACTAATTGTTTGGG	AATCCAGATCTAACTTGGGGTGGCTTTGTCTTCTTCTTTTGCCAATTCTACTAATTGTTTGGG	-3.074	-0.226	-2.683	-3.299	-0.354	0.492276	S	N
1-A	48-G	1,48-A,G	AATCCAGATCTAACTTGGGGTGGCTTTGTCTTCTTCTTTTGCCAATTCCACTAATTGTTTGGG	GATCCAGATCTAACTTGGGGTGGCTTTGTCTTCTTCTTTTGCCAATTGCACTAATTGTTTGGG	AATCCAGATCTAACTTGGGGTGGCTTTGTCTTCTTCTTTTGCCAATTGCACTAATTGTTTGGG	-3.074	-1.23	-3.762	-4.304	-0.719	0.0712658	S	S
1-A	48-T	1,48-A,T	AATCCAGATCTAACTTGGGGTGGCTTTGTCTTCTTCTTTTGCCAATTCCACTAATTGTTTGGG	GATCCAGATCTAACTTGGGGTGGCTTTGTCTTCTTCTTTTGCCAATTTCACTAATTGTTTGGG	AATCCAGATCTAACTTGGGGTGGCTTTGTCTTCTTCTTTTGCCAATTTCACTAATTGTTTGGG	-3.074	-2.349	-6.3	-5.422	-2.744	0.00417076	S	S
1-A	45-G	1,45-A,G	AATCCAGATCTAACTTGGGGTGGCTTTGTCTTCTTCTTTTGCCAATTCCACTAATTGTTTGGG	GATCCAGATCTAACTTGGGGTGGCTTTGTCTTCTTCTTTTGCCAGTTCCACTAATTGTTTGGG	AATCCAGATCTAACTTGGGGTGGCTTTGTCTTCTTCTTTTGCCAGTTCCACTAATTGTTTGGG	-3.074	-0.008	-2.658	-3.082	-0.354	0.429398	S	N
1-A	45-T	1,45-A,T	AATCCAGATCTAACTTGGGGTGGCTTTGTCTTCTTCTTTTGCCAATTCCACTAATTGTTTGGG	GATCCAGATCTAACTTGGGGTGGCTTTGTCTTCTTCTTTTGCCATTTCCACTAATTGTTTGGG	AATCCAGATCTAACTTGGGGTGGCTTTGTCTTCTTCTTTTGCCATTTCCACTAATTGTTTGGG	-3.074	-1.329	-3.823	-4.402	-0.766	0.264335	S	S
1-A	44-C	1,44-A,C	AATCCAGATCTAACTTGGGGTGGCTTTGTCTTCTTCTTTTGCCAATTCCACTAATTGTTTGGG	GATCCAGATCTAACTTGGGGTGGCTTTGTCTTCTTCTTTTGCCCATTCCACTAATTGTTTGGG	AATCCAGATCTAACTTGGGGTGGCTTTGTCTTCTTCTTTTGCCCATTCCACTAATTGTTTGGG	-3.074	-0.731	-2.748	-3.805	-0.27	0.323031	S	S
1-A	44-G	1,44-A,G	AATCCAGATCTAACTTGGGGTGGCTTTGTCTTCTTCTTTTGCCAATTCCACTAATTGTTTGGG	GATCCAGATCTAACTTGGGGTGGCTTTGTCTTCTTCTTTTGCCGATTCCACTAATTGTTTGGG	AATCCAGATCTAACTTGGGGTGGCTTTGTCTTCTTCTTTTGCCGATTCCACTAATTGTTTGGG	-3.074	0.314	-2.39	-2.76	-0.372	0.035718	S	I
1-A	44-T	1,44-A,T	AATCCAGATCTAACTTGGGGTGGCTTTGTCTTCTTCTTTTGCCAATTCCACTAATTGTTTGGG	GATCCAGATCTAACTTGGGGTGGCTTTGTCTTCTTCTTTTGCCTATTCCACTAATTGTTTGGG	AATCCAGATCTAACTTGGGGTGGCTTTGTCTTCTTCTTTTGCCTATTCCACTAATTGTTTGGG	-3.074	-1.325	-3.212	-4.399	-0.131	0.342829	S	S
1-A	43-G	1,43-A,G	AATCCAGATCTAACTTGGGGTGGCTTTGTCTTCTTCTTTTGCCAATTCCACTAATTGTTTGGG	GATCCAGATCTAACTTGGGGTGGCTTTGTCTTCTTCTTTTGCGAATTCCACTAATTGTTTGGG	AATCCAGATCTAACTTGGGGTGGCTTTGTCTTCTTCTTTTGCGAATTCCACTAATTGTTTGGG	-3.074	0.061	-2.764	-3.012	-0.906	0.0271051	S	N
1-A	43-T	1,43-A,T	AATCCAGATCTAACTTGGGGTGGCTTTGTCTTCTTCTTTTGCCAATTCCACTAATTGTTTGGG	GATCCAGATCTAACTTGGGGTGGCTTTGTCTTCTTCTTTTGCTAATTCCACTAATTGTTTGGG	AATCCAGATCTAACTTGGGGTGGCTTTGTCTTCTTCTTTTGCTAATTCCACTAATTGTTTGGG	-3.074	-2.694	-3.65	-5.767	0.28	0.485329	S	S
1-A	42-G	1,42-A,G	AATCCAGATCTAACTTGGGGTGGCTTTGTCTTCTTCTTTTGCCAATTCCACTAATTGTTTGGG	GATCCAGATCTAACTTGGGGTGGCTTTGTCTTCTTCTTTTGGCAATTCCACTAATTGTTTGGG	AATCCAGATCTAACTTGGGGTGGCTTTGTCTTCTTCTTTTGGCAATTCCACTAATTGTTTGGG	-3.074	-0.175	-2.814	-3.249	-0.977	0.0905065	S	N
1-A	42-T	1,42-A,T	AATCCAGATCTAACTTGGGGTGGCTTTGTCTTCTTCTTTTGCCAATTCCACTAATTGTTTGGG	GATCCAGATCTAACTTGGGGTGGCTTTGTCTTCTTCTTTTGTCAATTCCACTAATTGTTTGGG	AATCCAGATCTAACTTGGGGTGGCTTTGTCTTCTTCTTTTGTCAATTCCACTAATTGTTTGGG	-3.074	-1.197	-3.189	-4.271	-0.352	0.0649331	S	S
1-A	41-T	1,41-A,T	AATCCAGATCTAACTTGGGGTGGCTTTGTCTTCTTCTTTTGCCAATTCCACTAATTGTTTGGG	GATCCAGATCTAACTTGGGGTGGCTTTGTCTTCTTCTTTTTCCAATTCCACTAATTGTTTGGG	AATCCAGATCTAACTTGGGGTGGCTTTGTCTTCTTCTTTTTCCAATTCCACTAATTGTTTGGG	-3.074	-1.238	-3.764	-4.312	-0.806	0.0204934	S	S
1-A	36-G	1,36-A,G	AATCCAGATCTAACTTGGGGTGGCTTTGTCTTCTTCTTTTGCCAATTCCACTAATTGTTTGGG	GATCCAGATCTAACTTGGGGTGGCTTTGTCTTCTTGTTTTGCCAATTCCACTAATTGTTTGGG	AATCCAGATCTAACTTGGGGTGGCTTTGTCTTCTTGTTTTGCCAATTCCACTAATTGTTTGGG	-3.074	-0.112	-1.941	-3.186	0.412	0.0268561	S	N
1-A	36-T	1,36-A,T	AATCCAGATCTAACTTGGGGTGGCTTTGTCTTCTTCTTTTGCCAATTCCACTAATTGTTTGGG	GATCCAGATCTAACTTGGGGTGGCTTTGTCTTCTTTTTTTGCCAATTCCACTAATTGTTTGGG	AATCCAGATCTAACTTGGGGTGGCTTTGTCTTCTTTTTTTGCCAATTCCACTAATTGTTTGGG	-3.074	-2.314	-3.591	-5.387	-0.169	0.529824	S	S
1-A	33-G	1,33-A,G	AATCCAGATCTAACTTGGGGTGGCTTTGTCTTCTTCTTTTGCCAATTCCACTAATTGTTTGGG	GATCCAGATCTAACTTGGGGTGGCTTTGTCTTGTTCTTTTGCCAATTCCACTAATTGTTTGGG	AATCCAGATCTAACTTGGGGTGGCTTTGTCTTGTTCTTTTGCCAATTCCACTAATTGTTTGGG	-3.074	-2.399	-8.146	-5.473	-4.456	0.0515538	S	S
1-A	33-T	1,33-A,T	AATCCAGATCTAACTTGGGGTGGCTTTGTCTTCTTCTTTTGCCAATTCCACTAATTGTTTGGG	GATCCAGATCTAACTTGGGGTGGCTTTGTCTTTTTCTTTTGCCAATTCCACTAATTGTTTGGG	AATCCAGATCTAACTTGGGGTGGCTTTGTCTTTTTCTTTTGCCAATTCCACTAATTGTTTGGG	-3.074	-4.539	-5.57	-7.613	-0.616	0.173433	S	S
1-A	30-G	1,30-A,G	AATCCAGATCTAACTTGGGGTGGCTTTGTCTTCTTCTTTTGCCAATTCCACTAATTGTTTGGG	GATCCAGATCTAACTTGGGGTGGCTTTGTGTTCTTCTTTTGCCAATTCCACTAATTGTTTGGG	AATCCAGATCTAACTTGGGGTGGCTTTGTGTTCTTCTTTTGCCAATTCCACTAATTGTTTGGG	-3.074	-0.286	-1.728	-3.36	0.687	0.22288	S	S
1-A	30-T	1,30-A,T	AATCCAGATCTAACTTGGGGTGGCTTTGTCTTCTTCTTTTGCCAATTCCACTAATTGTTTGGG	GATCCAGATCTAACTTGGGGTGGCTTTGTTTTCTTCTTTTGCCAATTCCACTAATTGTTTGGG	AATCCAGATCTAACTTGGGGTGGCTTTGTTTTCTTCTTTTGCCAATTCCACTAATTGTTTGGG	-3.074	-2.304	-3.301	-5.377	0.11	0.89103	S	S
1-A	28-T	1,28-A,T	AATCCAGATCTAACTTGGGGTGGCTTTGTCTTCTTCTTTTGCCAATTCCACTAATTGTTTGGG	GATCCAGATCTAACTTGGGGTGGCTTTTTCTTCTTCTTTTGCCAATTCCACTAATTGTTTGGG	AATCCAGATCTAACTTGGGGTGGCTTTTTCTTCTTCTTTTGCCAATTCCACTAATTGTTTGGG	-3.074	-1.36	-8.535	-4.433	-5.711	0.0292186	S	S
1-A	24-T	1,24-A,T	AATCCAGATCTAACTTGGGGTGGCTTTGTCTTCTTCTTTTGCCAATTCCACTAATTGTTTGGG	GATCCAGATCTAACTTGGGGTGGTTTTGTCTTCTTCTTTTGCCAATTCCACTAATTGTTTGGG	AATCCAGATCTAACTTGGGGTGGTTTTGTCTTCTTCTTTTGCCAATTCCACTAATTGTTTGGG	-3.074	-1.636	-3.282	-4.71	-0.266	0.925286	S	S
1-A	23-T	1,23-A,T	AATCCAGATCTAACTTGGGGTGGCTTTGTCTTCTTCTTTTGCCAATTCCACTAATTGTTTGGG	GATCCAGATCTAACTTGGGGTGTCTTTGTCTTCTTCTTTTGCCAATTCCACTAATTGTTTGGG	AATCCAGATCTAACTTGGGGTGTCTTTGTCTTCTTCTTTTGCCAATTCCACTAATTGTTTGGG	-3.074	-0.765	-2.347	-3.839	0.188	0.724865	S	S
1-A	22-T	1,22-A,T	AATCCAGATCTAACTTGGGGTGGCTTTGTCTTCTTCTTTTGCCAATTCCACTAATTGTTTGGG	GATCCAGATCTAACTTGGGGTTGCTTTGTCTTCTTCTTTTGCCAATTCCACTAATTGTTTGGG	AATCCAGATCTAACTTGGGGTTGCTTTGTCTTCTTCTTTTGCCAATTCCACTAATTGTTTGGG	-3.074	-0.589	-2.642	-3.663	-0.014	0.536267	S	S
1-A	20-T	1,20-A,T	AATCCAGATCTAACTTGGGGTGGCTTTGTCTTCTTCTTTTGCCAATTCCACTAATTGTTTGGG	GATCCAGATCTAACTTGGGTTGGCTTTGTCTTCTTCTTTTGCCAATTCCACTAATTGTTTGGG	AATCCAGATCTAACTTGGGTTGGCTTTGTCTTCTTCTTTTGCCAATTCCACTAATTGTTTGGG	-3.074	-2.17	-3.718	-5.244	-0.413	0.104103	S	S
1-A	19-T	1,19-A,T	AATCCAGATCTAACTTGGGGTGGCTTTGTCTTCTTCTTTTGCCAATTCCACTAATTGTTTGGG	GATCCAGATCTAACTTGGTGTGGCTTTGTCTTCTTCTTTTGCCAATTCCACTAATTGTTTGGG	AATCCAGATCTAACTTGGTGTGGCTTTGTCTTCTTCTTTTGCCAATTCCACTAATTGTTTGGG	-3.074	0.032	-1.783	-3.042	0.168	0.577053	S	N
1-A	18-T	1,18-A,T	AATCCAGATCTAACTTGGGGTGGCTTTGTCTTCTTCTTTTGCCAATTCCACTAATTGTTTGGG	GATCCAGATCTAACTTGTGGTGGCTTTGTCTTCTTCTTTTGCCAATTCCACTAATTGTTTGGG	AATCCAGATCTAACTTGTGGTGGCTTTGTCTTCTTCTTTTGCCAATTCCACTAATTGTTTGGG	-3.074	0.258	-2.351	-2.816	-0.524	0.386056	S	I
1-A	17-T	1,17-A,T	AATCCAGATCTAACTTGGGGTGGCTTTGTCTTCTTCTTTTGCCAATTCCACTAATTGTTTGGG	GATCCAGATCTAACTTTGGGTGGCTTTGTCTTCTTCTTTTGCCAATTCCACTAATTGTTTGGG	AATCCAGATCTAACTTTGGGTGGCTTTGTCTTCTTCTTTTGCCAATTCCACTAATTGTTTGGG	-3.074	-0.191	-1.622	-3.264	0.609	0.0115219	S	N
1-A	14-G	1,14-A,G	AATCCAGATCTAACTTGGGGTGGCTTTGTCTTCTTCTTTTGCCAATTCCACTAATTGTTTGGG	GATCCAGATCTAAGTTGGGGTGGCTTTGTCTTCTTCTTTTGCCAATTCCACTAATTGTTTGGG	AATCCAGATCTAAGTTGGGGTGGCTTTGTCTTCTTCTTTTGCCAATTCCACTAATTGTTTGGG	-3.074	-0.135	-4.613	-3.208	-2.229	0.0083987	S	S
1-A	14-T	1,14-A,T	AATCCAGATCTAACTTGGGGTGGCTTTGTCTTCTTCTTTTGCCAATTCCACTAATTGTTTGGG	GATCCAGATCTAATTTGGGGTGGCTTTGTCTTCTTCTTTTGCCAATTCCACTAATTGTTTGGG	AATCCAGATCTAATTTGGGGTGGCTTTGTCTTCTTCTTTTGCCAATTCCACTAATTGTTTGGG	-3.074	-0.791	-2.328	-3.865	0.464	0.202677	S	S
1-A	13-C	1,13-A,C	AATCCAGATCTAACTTGGGGTGGCTTTGTCTTCTTCTTTTGCCAATTCCACTAATTGTTTGGG	GATCCAGATCTACCTTGGGGTGGCTTTGTCTTCTTCTTTTGCCAATTCCACTAATTGTTTGGG	AATCCAGATCTACCTTGGGGTGGCTTTGTCTTCTTCTTTTGCCAATTCCACTAATTGTTTGGG	-3.074	1.265	-0.42	-1.809	0.759	0.189113	S	I
1-A	13-G	1,13-A,G	AATCCAGATCTAACTTGGGGTGGCTTTGTCTTCTTCTTTTGCCAATTCCACTAATTGTTTGGG	GATCCAGATCTAGCTTGGGGTGGCTTTGTCTTCTTCTTTTGCCAATTCCACTAATTGTTTGGG	AATCCAGATCTAGCTTGGGGTGGCTTTGTCTTCTTCTTTTGCCAATTCCACTAATTGTTTGGG	-3.074	-0.194	-1.1	-3.268	1.186	0.00260025	S	S
1-A	13-T	1,13-A,T	AATCCAGATCTAACTTGGGGTGGCTTTGTCTTCTTCTTTTGCCAATTCCACTAATTGTTTGGG	GATCCAGATCTATCTTGGGGTGGCTTTGTCTTCTTCTTTTGCCAATTCCACTAATTGTTTGGG	AATCCAGATCTATCTTGGGGTGGCTTTGTCTTCTTCTTTTGCCAATTCCACTAATTGTTTGGG	-3.074	-0.29	-2.25	-3.364	0.137	0.922009	S	S
1-A	12-C	1,12-A,C	AATCCAGATCTAACTTGGGGTGGCTTTGTCTTCTTCTTTTGCCAATTCCACTAATTGTTTGGG	GATCCAGATCTCACTTGGGGTGGCTTTGTCTTCTTCTTTTGCCAATTCCACTAATTGTTTGGG	AATCCAGATCTCACTTGGGGTGGCTTTGTCTTCTTCTTTTGCCAATTCCACTAATTGTTTGGG	-3.074	0.251	-1.653	-2.823	0.396	0.91813	S	I
1-A	12-G	1,12-A,G	AATCCAGATCTAACTTGGGGTGGCTTTGTCTTCTTCTTTTGCCAATTCCACTAATTGTTTGGG	GATCCAGATCTGACTTGGGGTGGCTTTGTCTTCTTCTTTTGCCAATTCCACTAATTGTTTGGG	AATCCAGATCTGACTTGGGGTGGCTTTGTCTTCTTCTTTTGCCAATTCCACTAATTGTTTGGG	-3.074	0.431	-1.078	-2.642	0.632	0.0515712	S	I
1-A	12-T	1,12-A,T	AATCCAGATCTAACTTGGGGTGGCTTTGTCTTCTTCTTTTGCCAATTCCACTAATTGTTTGGG	GATCCAGATCTTACTTGGGGTGGCTTTGTCTTCTTCTTTTGCCAATTCCACTAATTGTTTGGG	AATCCAGATCTTACTTGGGGTGGCTTTGTCTTCTTCTTTTGCCAATTCCACTAATTGTTTGGG	-3.074	-0.405	-1.022	-3.479	1.204	0.0517465	S	N
1-A	10-G	1,10-A,G	AATCCAGATCTAACTTGGGGTGGCTTTGTCTTCTTCTTTTGCCAATTCCACTAATTGTTTGGG	GATCCAGATGTAACTTGGGGTGGCTTTGTCTTCTTCTTTTGCCAATTCCACTAATTGTTTGGG	AATCCAGATGTAACTTGGGGTGGCTTTGTCTTCTTCTTTTGCCAATTCCACTAATTGTTTGGG	-3.074	-0.124	-2.555	-3.198	-0.429	0.350535	S	N
1-A	10-T	1,10-A,T	AATCCAGATCTAACTTGGGGTGGCTTTGTCTTCTTCTTTTGCCAATTCCACTAATTGTTTGGG	GATCCAGATTTAACTTGGGGTGGCTTTGTCTTCTTCTTTTGCCAATTCCACTAATTGTTTGGG	AATCCAGATTTAACTTGGGGTGGCTTTGTCTTCTTCTTTTGCCAATTCCACTAATTGTTTGGG	-3.074	0.024	-0.44	-3.049	1.456	0.0868962	S	N
1-A	8-C	1,8-A,C	AATCCAGATCTAACTTGGGGTGGCTTTGTCTTCTTCTTTTGCCAATTCCACTAATTGTTTGGG	GATCCAGCTCTAACTTGGGGTGGCTTTGTCTTCTTCTTTTGCCAATTCCACTAATTGTTTGGG	AATCCAGCTCTAACTTGGGGTGGCTTTGTCTTCTTCTTTTGCCAATTCCACTAATTGTTTGGG	-3.074	0.321	0.748	-2.752	2.785	0.135746	S	I
1-A	8-G	1,8-A,G	AATCCAGATCTAACTTGGGGTGGCTTTGTCTTCTTCTTTTGCCAATTCCACTAATTGTTTGGG	GATCCAGGTCTAACTTGGGGTGGCTTTGTCTTCTTCTTTTGCCAATTCCACTAATTGTTTGGG	AATCCAGGTCTAACTTGGGGTGGCTTTGTCTTCTTCTTTTGCCAATTCCACTAATTGTTTGGG	-3.074	0.152	-2.007	-2.922	0.133	0.477058	S	I
1-A	8-T	1,8-A,T	AATCCAGATCTAACTTGGGGTGGCTTTGTCTTCTTCTTTTGCCAATTCCACTAATTGTTTGGG	GATCCAGTTCTAACTTGGGGTGGCTTTGTCTTCTTCTTTTGCCAATTCCACTAATTGTTTGGG	AATCCAGTTCTAACTTGGGGTGGCTTTGTCTTCTTCTTTTGCCAATTCCACTAATTGTTTGGG	-3.074	-0.416	-0.569	-3.489	2.019	0.0640664	S	S
1-A	7-T	1,7-A,T	AATCCAGATCTAACTTGGGGTGGCTTTGTCTTCTTCTTTTGCCAATTCCACTAATTGTTTGGG	GATCCATATCTAACTTGGGGTGGCTTTGTCTTCTTCTTTTGCCAATTCCACTAATTGTTTGGG	AATCCATATCTAACTTGGGGTGGCTTTGTCTTCTTCTTTTGCCAATTCCACTAATTGTTTGGG	-3.074	-2.071	-3.422	-5.145	-0.347	0.560601	S	S
1-A	6-G	1,6-A,G	AATCCAGATCTAACTTGGGGTGGCTTTGTCTTCTTCTTTTGCCAATTCCACTAATTGTTTGGG	GATCCGGATCTAACTTGGGGTGGCTTTGTCTTCTTCTTTTGCCAATTCCACTAATTGTTTGGG	AATCCGGATCTAACTTGGGGTGGCTTTGTCTTCTTCTTTTGCCAATTCCACTAATTGTTTGGG	-3.074	0.571	-0.832	-2.502	1.081	0.063864	S	I
1-A	6-T	1,6-A,T	AATCCAGATCTAACTTGGGGTGGCTTTGTCTTCTTCTTTTGCCAATTCCACTAATTGTTTGGG	GATCCTGATCTAACTTGGGGTGGCTTTGTCTTCTTCTTTTGCCAATTCCACTAATTGTTTGGG	AATCCTGATCTAACTTGGGGTGGCTTTGTCTTCTTCTTTTGCCAATTCCACTAATTGTTTGGG	-3.074	-0.25	-1.535	-3.324	0.686	0.112924	S	N
1-A	5-G	1,5-A,G	AATCCAGATCTAACTTGGGGTGGCTTTGTCTTCTTCTTTTGCCAATTCCACTAATTGTTTGGG	GATCGAGATCTAACTTGGGGTGGCTTTGTCTTCTTCTTTTGCCAATTCCACTAATTGTTTGGG	AATCGAGATCTAACTTGGGGTGGCTTTGTCTTCTTCTTTTGCCAATTCCACTAATTGTTTGGG	-3.074	-0.076	-1.279	-3.15	0.789	0.0335967	S	N
1-A	5-T	1,5-A,T	AATCCAGATCTAACTTGGGGTGGCTTTGTCTTCTTCTTTTGCCAATTCCACTAATTGTTTGGG	GATCTAGATCTAACTTGGGGTGGCTTTGTCTTCTTCTTTTGCCAATTCCACTAATTGTTTGGG	AATCTAGATCTAACTTGGGGTGGCTTTGTCTTCTTCTTTTGCCAATTCCACTAATTGTTTGGG	-3.074	-4.593	-3.623	-7.666	1.219	0.277274	S	S
1-A	4-G	1,4-A,G	AATCCAGATCTAACTTGGGGTGGCTTTGTCTTCTTCTTTTGCCAATTCCACTAATTGTTTGGG	GATGCAGATCTAACTTGGGGTGGCTTTGTCTTCTTCTTTTGCCAATTCCACTAATTGTTTGGG	AATGCAGATCTAACTTGGGGTGGCTTTGTCTTCTTCTTTTGCCAATTCCACTAATTGTTTGGG	-3.074	-0.794	-3.296	-3.868	-0.623	0.0596161	S	S
1-A	4-T	1,4-A,T	AATCCAGATCTAACTTGGGGTGGCTTTGTCTTCTTCTTTTGCCAATTCCACTAATTGTTTGGG	GATTCAGATCTAACTTGGGGTGGCTTTGTCTTCTTCTTTTGCCAATTCCACTAATTGTTTGGG	AATTCAGATCTAACTTGGGGTGGCTTTGTCTTCTTCTTTTGCCAATTCCACTAATTGTTTGGG	-3.074	-2.857	-1.783	-5.931	2.158	0.0936131	S	S
1-A	2-C	1,2-A,C	AATCCAGATCTAACTTGGGGTGGCTTTGTCTTCTTCTTTTGCCAATTCCACTAATTGTTTGGG	GCTCCAGATCTAACTTGGGGTGGCTTTGTCTTCTTCTTTTGCCAATTCCACTAATTGTTTGGG	ACTCCAGATCTAACTTGGGGTGGCTTTGTCTTCTTCTTTTGCCAATTCCACTAATTGTTTGGG	-3.074	-0.31	-0.257	-3.384	1.988	0.00290364	S	N
1-A	2-G	1,2-A,G	AATCCAGATCTAACTTGGGGTGGCTTTGTCTTCTTCTTTTGCCAATTCCACTAATTGTTTGGG	GGTCCAGATCTAACTTGGGGTGGCTTTGTCTTCTTCTTTTGCCAATTCCACTAATTGTTTGGG	AGTCCAGATCTAACTTGGGGTGGCTTTGTCTTCTTCTTTTGCCAATTCCACTAATTGTTTGGG	-3.074	0.511	-0.58	-2.563	1.498	0.350755	S	I
1-A	2-T	1,2-A,T	AATCCAGATCTAACTTGGGGTGGCTTTGTCTTCTTCTTTTGCCAATTCCACTAATTGTTTGGG	GTTCCAGATCTAACTTGGGGTGGCTTTGTCTTCTTCTTTTGCCAATTCCACTAATTGTTTGGG	ATTCCAGATCTAACTTGGGGTGGCTTTGTCTTCTTCTTTTGCCAATTCCACTAATTGTTTGGG	-3.074	-0.046	-0.82	-3.119	1.62	0.0898103	S	N
1-C	3-C	1,3-C,C	CATCCAGATCTAACTTGGGGTGGCTTTGTCTTCTTCTTTTGCCAATTCCACTAATTGTTTGGG	GACCCAGATCTAACTTGGGGTGGCTTTGTCTTCTTCTTTTGCCAATTCCACTAATTGTTTGGG	CACCCAGATCTAACTTGGGGTGGCTTTGTCTTCTTCTTTTGCCAATTCCACTAATTGTTTGGG	-4.226	-0.472	-1.963	-4.698	1.081	0.223164	S	S
1-C	3-G	1,3-C,G	CATCCAGATCTAACTTGGGGTGGCTTTGTCTTCTTCTTTTGCCAATTCCACTAATTGTTTGGG	GAGCCAGATCTAACTTGGGGTGGCTTTGTCTTCTTCTTTTGCCAATTCCACTAATTGTTTGGG	CAGCCAGATCTAACTTGGGGTGGCTTTGTCTTCTTCTTTTGCCAATTCCACTAATTGTTTGGG	-4.226	-0.136	-2.363	-4.361	0.477	0.633477	S	S
1-C	5-A	1,5-C,A	CATCCAGATCTAACTTGGGGTGGCTTTGTCTTCTTCTTTTGCCAATTCCACTAATTGTTTGGG	GATCAAGATCTAACTTGGGGTGGCTTTGTCTTCTTCTTTTGCCAATTCCACTAATTGTTTGGG	CATCAAGATCTAACTTGGGGTGGCTTTGTCTTCTTCTTTTGCCAATTCCACTAATTGTTTGGG	-4.226	-0.066	-2.59	-4.292	0.207	0.514774	S	N
1-C	7-C	1,7-C,C	CATCCAGATCTAACTTGGGGTGGCTTTGTCTTCTTCTTTTGCCAATTCCACTAATTGTTTGGG	GATCCACATCTAACTTGGGGTGGCTTTGTCTTCTTCTTTTGCCAATTCCACTAATTGTTTGGG	CATCCACATCTAACTTGGGGTGGCTTTGTCTTCTTCTTTTGCCAATTCCACTAATTGTTTGGG	-4.226	-0.443	-3.105	-4.669	0.044	0.57662	S	S
1-C	9-C	1,9-C,C	CATCCAGATCTAACTTGGGGTGGCTTTGTCTTCTTCTTTTGCCAATTCCACTAATTGTTTGGG	GATCCAGACCTAACTTGGGGTGGCTTTGTCTTCTTCTTTTGCCAATTCCACTAATTGTTTGGG	CATCCAGACCTAACTTGGGGTGGCTTTGTCTTCTTCTTTTGCCAATTCCACTAATTGTTTGGG	-4.226	1.285	-1.201	-2.941	0.721	0.0732165	S	I
1-C	11-A	1,11-C,A	CATCCAGATCTAACTTGGGGTGGCTTTGTCTTCTTCTTTTGCCAATTCCACTAATTGTTTGGG	GATCCAGATCAAACTTGGGGTGGCTTTGTCTTCTTCTTTTGCCAATTCCACTAATTGTTTGGG	CATCCAGATCAAACTTGGGGTGGCTTTGTCTTCTTCTTTTGCCAATTCCACTAATTGTTTGGG	-4.226	0.08	-0.716	-4.146	1.955	0.0584915	S	N
1-C	11-C	1,11-C,C	CATCCAGATCTAACTTGGGGTGGCTTTGTCTTCTTCTTTTGCCAATTCCACTAATTGTTTGGG	GATCCAGATCCAACTTGGGGTGGCTTTGTCTTCTTCTTTTGCCAATTCCACTAATTGTTTGGG	CATCCAGATCCAACTTGGGGTGGCTTTGTCTTCTTCTTTTGCCAATTCCACTAATTGTTTGGG	-4.226	0.559	-0.283	-3.667	2.129	0.000882947	S	I
1-C	11-G	1,11-C,G	CATCCAGATCTAACTTGGGGTGGCTTTGTCTTCTTCTTTTGCCAATTCCACTAATTGTTTGGG	GATCCAGATCGAACTTGGGGTGGCTTTGTCTTCTTCTTTTGCCAATTCCACTAATTGTTTGGG	CATCCAGATCGAACTTGGGGTGGCTTTGTCTTCTTCTTTTGCCAATTCCACTAATTGTTTGGG	-4.226	0.304	-3.133	-3.922	-0.326	0.388925	S	I
1-C	14-A	1,14-C,A	CATCCAGATCTAACTTGGGGTGGCTTTGTCTTCTTCTTTTGCCAATTCCACTAATTGTTTGGG	GATCCAGATCTAAATTGGGGTGGCTTTGTCTTCTTCTTTTGCCAATTCCACTAATTGTTTGGG	CATCCAGATCTAAATTGGGGTGGCTTTGTCTTCTTCTTTTGCCAATTCCACTAATTGTTTGGG	-4.226	-0.554	-3.007	-4.78	0.233	0.223736	S	S
1-C	15-A	1,15-C,A	CATCCAGATCTAACTTGGGGTGGCTTTGTCTTCTTCTTTTGCCAATTCCACTAATTGTTTGGG	GATCCAGATCTAACATGGGGTGGCTTTGTCTTCTTCTTTTGCCAATTCCACTAATTGTTTGGG	CATCCAGATCTAACATGGGGTGGCTTTGTCTTCTTCTTTTGCCAATTCCACTAATTGTTTGGG	-4.226	-0.077	-2.297	-4.303	0.654	0.603311	S	N
1-C	15-C	1,15-C,C	CATCCAGATCTAACTTGGGGTGGCTTTGTCTTCTTCTTTTGCCAATTCCACTAATTGTTTGGG	GATCCAGATCTAACCTGGGGTGGCTTTGTCTTCTTCTTTTGCCAATTCCACTAATTGTTTGGG	CATCCAGATCTAACCTGGGGTGGCTTTGTCTTCTTCTTTTGCCAATTCCACTAATTGTTTGGG	-4.226	0.272	-2.78	-3.954	-0.168	0.340409	S	I
1-C	15-G	1,15-C,G	CATCCAGATCTAACTTGGGGTGGCTTTGTCTTCTTCTTTTGCCAATTCCACTAATTGTTTGGG	GATCCAGATCTAACGTGGGGTGGCTTTGTCTTCTTCTTTTGCCAATTCCACTAATTGTTTGGG	CATCCAGATCTAACGTGGGGTGGCTTTGTCTTCTTCTTTTGCCAATTCCACTAATTGTTTGGG	-4.226	0.039	-1.899	-4.187	0.99	0.069101	S	N
1-C	16-A	1,16-C,A	CATCCAGATCTAACTTGGGGTGGCTTTGTCTTCTTCTTTTGCCAATTCCACTAATTGTTTGGG	GATCCAGATCTAACTAGGGGTGGCTTTGTCTTCTTCTTTTGCCAATTCCACTAATTGTTTGGG	CATCCAGATCTAACTAGGGGTGGCTTTGTCTTCTTCTTTTGCCAATTCCACTAATTGTTTGGG	-4.226	-0.773	-3.228	-4.999	0.144	0.617441	S	S
1-C	16-C	1,16-C,C	CATCCAGATCTAACTTGGGGTGGCTTTGTCTTCTTCTTTTGCCAATTCCACTAATTGTTTGGG	GATCCAGATCTAACTCGGGGTGGCTTTGTCTTCTTCTTTTGCCAATTCCACTAATTGTTTGGG	CATCCAGATCTAACTCGGGGTGGCTTTGTCTTCTTCTTTTGCCAATTCCACTAATTGTTTGGG	-4.226	0.271	-2.228	-3.955	0.454	0.00413161	S	I
1-C	16-G	1,16-C,G	CATCCAGATCTAACTTGGGGTGGCTTTGTCTTCTTCTTTTGCCAATTCCACTAATTGTTTGGG	GATCCAGATCTAACTGGGGGTGGCTTTGTCTTCTTCTTTTGCCAATTCCACTAATTGTTTGGG	CATCCAGATCTAACTGGGGGTGGCTTTGTCTTCTTCTTTTGCCAATTCCACTAATTGTTTGGG	-4.226	-0.702	-4.228	-4.928	-0.832	0.043125	S	N
1-C	17-A	1,17-C,A	CATCCAGATCTAACTTGGGGTGGCTTTGTCTTCTTCTTTTGCCAATTCCACTAATTGTTTGGG	GATCCAGATCTAACTTAGGGTGGCTTTGTCTTCTTCTTTTGCCAATTCCACTAATTGTTTGGG	CATCCAGATCTAACTTAGGGTGGCTTTGTCTTCTTCTTTTGCCAATTCCACTAATTGTTTGGG	-4.226	-2.562	-5.065	-6.788	-0.642	0.620996	S	S
1-C	18-A	1,18-C,A	CATCCAGATCTAACTTGGGGTGGCTTTGTCTTCTTCTTTTGCCAATTCCACTAATTGTTTGGG	GATCCAGATCTAACTTGAGGTGGCTTTGTCTTCTTCTTTTGCCAATTCCACTAATTGTTTGGG	CATCCAGATCTAACTTGAGGTGGCTTTGTCTTCTTCTTTTGCCAATTCCACTAATTGTTTGGG	-4.226	-0.636	-2.971	-4.862	0.318	0.401983	S	S
1-C	18-C	1,18-C,C	CATCCAGATCTAACTTGGGGTGGCTTTGTCTTCTTCTTTTGCCAATTCCACTAATTGTTTGGG	GATCCAGATCTAACTTGCGGTGGCTTTGTCTTCTTCTTTTGCCAATTCCACTAATTGTTTGGG	CATCCAGATCTAACTTGCGGTGGCTTTGTCTTCTTCTTTTGCCAATTCCACTAATTGTTTGGG	-4.226	0.301	-2.934	-3.924	-0.162	0.408846	S	I
1-C	19-A	1,19-C,A	CATCCAGATCTAACTTGGGGTGGCTTTGTCTTCTTCTTTTGCCAATTCCACTAATTGTTTGGG	GATCCAGATCTAACTTGGAGTGGCTTTGTCTTCTTCTTTTGCCAATTCCACTAATTGTTTGGG	CATCCAGATCTAACTTGGAGTGGCTTTGTCTTCTTCTTTTGCCAATTCCACTAATTGTTTGGG	-4.226	0.892	-2.215	-3.333	0.172	0.781875	S	I
1-C	19-C	1,19-C,C	CATCCAGATCTAACTTGGGGTGGCTTTGTCTTCTTCTTTTGCCAATTCCACTAATTGTTTGGG	GATCCAGATCTAACTTGGCGTGGCTTTGTCTTCTTCTTTTGCCAATTCCACTAATTGTTTGGG	CATCCAGATCTAACTTGGCGTGGCTTTGTCTTCTTCTTTTGCCAATTCCACTAATTGTTTGGG	-4.226	0.027	-1.369	-4.198	1.568	0.0162568	S	N
1-C	20-A	1,20-C,A	CATCCAGATCTAACTTGGGGTGGCTTTGTCTTCTTCTTTTGCCAATTCCACTAATTGTTTGGG	GATCCAGATCTAACTTGGGATGGCTTTGTCTTCTTCTTTTGCCAATTCCACTAATTGTTTGGG	CATCCAGATCTAACTTGGGATGGCTTTGTCTTCTTCTTTTGCCAATTCCACTAATTGTTTGGG	-4.226	0.232	0.112	-3.993	2.688	0.024906	S	N
1-C	21-A	1,21-C,A	CATCCAGATCTAACTTGGGGTGGCTTTGTCTTCTTCTTTTGCCAATTCCACTAATTGTTTGGG	GATCCAGATCTAACTTGGGGAGGCTTTGTCTTCTTCTTTTGCCAATTCCACTAATTGTTTGGG	CATCCAGATCTAACTTGGGGAGGCTTTGTCTTCTTCTTTTGCCAATTCCACTAATTGTTTGGG	-4.226	0.125	-2.552	-4.1	0.114	0.282158	S	I
1-C	21-C	1,21-C,C	CATCCAGATCTAACTTGGGGTGGCTTTGTCTTCTTCTTTTGCCAATTCCACTAATTGTTTGGG	GATCCAGATCTAACTTGGGGCGGCTTTGTCTTCTTCTTTTGCCAATTCCACTAATTGTTTGGG	CATCCAGATCTAACTTGGGGCGGCTTTGTCTTCTTCTTTTGCCAATTCCACTAATTGTTTGGG	-4.226	0.243	-1.331	-3.983	1.422	0.00185713	S	N
1-C	22-A	1,22-C,A	CATCCAGATCTAACTTGGGGTGGCTTTGTCTTCTTCTTTTGCCAATTCCACTAATTGTTTGGG	GATCCAGATCTAACTTGGGGTAGCTTTGTCTTCTTCTTTTGCCAATTCCACTAATTGTTTGGG	CATCCAGATCTAACTTGGGGTAGCTTTGTCTTCTTCTTTTGCCAATTCCACTAATTGTTTGGG	-4.226	-2.091	-4.823	-6.317	-0.582	0.0525411	S	S
1-C	22-C	1,22-C,C	CATCCAGATCTAACTTGGGGTGGCTTTGTCTTCTTCTTTTGCCAATTCCACTAATTGTTTGGG	GATCCAGATCTAACTTGGGGTCGCTTTGTCTTCTTCTTTTGCCAATTCCACTAATTGTTTGGG	CATCCAGATCTAACTTGGGGTCGCTTTGTCTTCTTCTTTTGCCAATTCCACTAATTGTTTGGG	-4.226	0.067	-2.786	-4.158	0.094	0.435022	S	N
1-C	23-A	1,23-C,A	CATCCAGATCTAACTTGGGGTGGCTTTGTCTTCTTCTTTTGCCAATTCCACTAATTGTTTGGG	GATCCAGATCTAACTTGGGGTGACTTTGTCTTCTTCTTTTGCCAATTCCACTAATTGTTTGGG	CATCCAGATCTAACTTGGGGTGACTTTGTCTTCTTCTTTTGCCAATTCCACTAATTGTTTGGG	-4.226	0.238	-3.279	-3.988	-0.591	0.110166	S	I
1-C	23-C	1,23-C,C	CATCCAGATCTAACTTGGGGTGGCTTTGTCTTCTTCTTTTGCCAATTCCACTAATTGTTTGGG	GATCCAGATCTAACTTGGGGTGCCTTTGTCTTCTTCTTTTGCCAATTCCACTAATTGTTTGGG	CATCCAGATCTAACTTGGGGTGCCTTTGTCTTCTTCTTTTGCCAATTCCACTAATTGTTTGGG	-4.226	-0.164	-3.086	-4.389	-0.008	0.733128	S	S
1-C	24-A	1,24-C,A	CATCCAGATCTAACTTGGGGTGGCTTTGTCTTCTTCTTTTGCCAATTCCACTAATTGTTTGGG	GATCCAGATCTAACTTGGGGTGGATTTGTCTTCTTCTTTTGCCAATTCCACTAATTGTTTGGG	CATCCAGATCTAACTTGGGGTGGATTTGTCTTCTTCTTTTGCCAATTCCACTAATTGTTTGGG	-4.226	0.043	-1.855	-4.183	0.84	0.667307	S	N
1-C	25-C	1,25-C,C	CATCCAGATCTAACTTGGGGTGGCTTTGTCTTCTTCTTTTGCCAATTCCACTAATTGTTTGGG	GATCCAGATCTAACTTGGGGTGGCCTTGTCTTCTTCTTTTGCCAATTCCACTAATTGTTTGGG	CATCCAGATCTAACTTGGGGTGGCCTTGTCTTCTTCTTTTGCCAATTCCACTAATTGTTTGGG	-4.226	0.429	-3.985	-3.796	-1.581	0.306546	S	I
1-C	25-G	1,25-C,G	CATCCAGATCTAACTTGGGGTGGCTTTGTCTTCTTCTTTTGCCAATTCCACTAATTGTTTGGG	GATCCAGATCTAACTTGGGGTGGCGTTGTCTTCTTCTTTTGCCAATTCCACTAATTGTTTGGG	CATCCAGATCTAACTTGGGGTGGCGTTGTCTTCTTCTTTTGCCAATTCCACTAATTGTTTGGG	-4.226	0.284	-4.007	-3.942	-1.464	0.434298	S	I
1-C	26-A	1,26-C,A	CATCCAGATCTAACTTGGGGTGGCTTTGTCTTCTTCTTTTGCCAATTCCACTAATTGTTTGGG	GATCCAGATCTAACTTGGGGTGGCTATGTCTTCTTCTTTTGCCAATTCCACTAATTGTTTGGG	CATCCAGATCTAACTTGGGGTGGCTATGTCTTCTTCTTTTGCCAATTCCACTAATTGTTTGGG	-4.226	0.39	-2.882	-3.836	-0.214	0.506192	S	I
1-C	26-C	1,26-C,C	CATCCAGATCTAACTTGGGGTGGCTTTGTCTTCTTCTTTTGCCAATTCCACTAATTGTTTGGG	GATCCAGATCTAACTTGGGGTGGCTCTGTCTTCTTCTTTTGCCAATTCCACTAATTGTTTGGG	CATCCAGATCTAACTTGGGGTGGCTCTGTCTTCTTCTTTTGCCAATTCCACTAATTGTTTGGG	-4.226	-0.07	-3.559	-4.295	-0.651	0.180043	S	N
1-C	26-G	1,26-C,G	CATCCAGATCTAACTTGGGGTGGCTTTGTCTTCTTCTTTTGCCAATTCCACTAATTGTTTGGG	GATCCAGATCTAACTTGGGGTGGCTGTGTCTTCTTCTTTTGCCAATTCCACTAATTGTTTGGG	CATCCAGATCTAACTTGGGGTGGCTGTGTCTTCTTCTTTTGCCAATTCCACTAATTGTTTGGG	-4.226	-0.547	-3.693	-4.772	-0.648	0.0365805	S	N
1-C	27-A	1,27-C,A	CATCCAGATCTAACTTGGGGTGGCTTTGTCTTCTTCTTTTGCCAATTCCACTAATTGTTTGGG	GATCCAGATCTAACTTGGGGTGGCTTAGTCTTCTTCTTTTGCCAATTCCACTAATTGTTTGGG	CATCCAGATCTAACTTGGGGTGGCTTAGTCTTCTTCTTTTGCCAATTCCACTAATTGTTTGGG	-4.226	-0.647	-3.509	-4.873	-0.106	0.354034	S	S
1-C	27-C	1,27-C,C	CATCCAGATCTAACTTGGGGTGGCTTTGTCTTCTTCTTTTGCCAATTCCACTAATTGTTTGGG	GATCCAGATCTAACTTGGGGTGGCTTCGTCTTCTTCTTTTGCCAATTCCACTAATTGTTTGGG	CATCCAGATCTAACTTGGGGTGGCTTCGTCTTCTTCTTTTGCCAATTCCACTAATTGTTTGGG	-4.226	0.72	-3.133	-3.505	-0.863	0.298831	S	I
1-C	27-G	1,27-C,G	CATCCAGATCTAACTTGGGGTGGCTTTGTCTTCTTCTTTTGCCAATTCCACTAATTGTTTGGG	GATCCAGATCTAACTTGGGGTGGCTTGGTCTTCTTCTTTTGCCAATTCCACTAATTGTTTGGG	CATCCAGATCTAACTTGGGGTGGCTTGGTCTTCTTCTTTTGCCAATTCCACTAATTGTTTGGG	-4.226	-0.115	-2.743	-4.341	0.23	0.29792	S	N
1-C	28-A	1,28-C,A	CATCCAGATCTAACTTGGGGTGGCTTTGTCTTCTTCTTTTGCCAATTCCACTAATTGTTTGGG	GATCCAGATCTAACTTGGGGTGGCTTTATCTTCTTCTTTTGCCAATTCCACTAATTGTTTGGG	CATCCAGATCTAACTTGGGGTGGCTTTATCTTCTTCTTTTGCCAATTCCACTAATTGTTTGGG	-4.226	-1.069	-4.466	-5.295	-1.003	0.358802	S	S
1-C	29-A	1,29-C,A	CATCCAGATCTAACTTGGGGTGGCTTTGTCTTCTTCTTTTGCCAATTCCACTAATTGTTTGGG	GATCCAGATCTAACTTGGGGTGGCTTTGACTTCTTCTTTTGCCAATTCCACTAATTGTTTGGG	CATCCAGATCTAACTTGGGGTGGCTTTGACTTCTTCTTTTGCCAATTCCACTAATTGTTTGGG	-4.226	0.257	-1.873	-3.969	0.922	0.0747487	S	N
1-C	29-G	1,29-C,G	CATCCAGATCTAACTTGGGGTGGCTTTGTCTTCTTCTTTTGCCAATTCCACTAATTGTTTGGG	GATCCAGATCTAACTTGGGGTGGCTTTGGCTTCTTCTTTTGCCAATTCCACTAATTGTTTGGG	CATCCAGATCTAACTTGGGGTGGCTTTGGCTTCTTCTTTTGCCAATTCCACTAATTGTTTGGG	-4.226	-3.819	-4.743	-8.045	0.476	0.286377	S	S
1-C	30-A	1,30-C,A	CATCCAGATCTAACTTGGGGTGGCTTTGTCTTCTTCTTTTGCCAATTCCACTAATTGTTTGGG	GATCCAGATCTAACTTGGGGTGGCTTTGTATTCTTCTTTTGCCAATTCCACTAATTGTTTGGG	CATCCAGATCTAACTTGGGGTGGCTTTGTATTCTTCTTTTGCCAATTCCACTAATTGTTTGGG	-4.226	-0.973	-4.416	-5.199	-0.977	0.355637	S	S
1-C	31-A	1,31-C,A	CATCCAGATCTAACTTGGGGTGGCTTTGTCTTCTTCTTTTGCCAATTCCACTAATTGTTTGGG	GATCCAGATCTAACTTGGGGTGGCTTTGTCATCTTCTTTTGCCAATTCCACTAATTGTTTGGG	CATCCAGATCTAACTTGGGGTGGCTTTGTCATCTTCTTTTGCCAATTCCACTAATTGTTTGGG	-4.226	0.242	-4.945	-3.984	-2.188	0.0155327	S	I
1-C	31-C	1,31-C,C	CATCCAGATCTAACTTGGGGTGGCTTTGTCTTCTTCTTTTGCCAATTCCACTAATTGTTTGGG	GATCCAGATCTAACTTGGGGTGGCTTTGTCCTCTTCTTTTGCCAATTCCACTAATTGTTTGGG	CATCCAGATCTAACTTGGGGTGGCTTTGTCCTCTTCTTTTGCCAATTCCACTAATTGTTTGGG	-4.226	-0.076	-3.924	-4.301	-1.035	0.11578	S	N
1-C	32-A	1,32-C,A	CATCCAGATCTAACTTGGGGTGGCTTTGTCTTCTTCTTTTGCCAATTCCACTAATTGTTTGGG	GATCCAGATCTAACTTGGGGTGGCTTTGTCTACTTCTTTTGCCAATTCCACTAATTGTTTGGG	CATCCAGATCTAACTTGGGGTGGCTTTGTCTACTTCTTTTGCCAATTCCACTAATTGTTTGGG	-4.226	-0.129	-2.67	-4.354	0.145	0.860981	S	N
1-C	32-C	1,32-C,C	CATCCAGATCTAACTTGGGGTGGCTTTGTCTTCTTCTTTTGCCAATTCCACTAATTGTTTGGG	GATCCAGATCTAACTTGGGGTGGCTTTGTCTCCTTCTTTTGCCAATTCCACTAATTGTTTGGG	CATCCAGATCTAACTTGGGGTGGCTTTGTCTCCTTCTTTTGCCAATTCCACTAATTGTTTGGG	-4.226	-0.05	-3.652	-4.275	-0.668	0.15297	S	N
1-C	32-G	1,32-C,G	CATCCAGATCTAACTTGGGGTGGCTTTGTCTTCTTCTTTTGCCAATTCCACTAATTGTTTGGG	GATCCAGATCTAACTTGGGGTGGCTTTGTCTGCTTCTTTTGCCAATTCCACTAATTGTTTGGG	CATCCAGATCTAACTTGGGGTGGCTTTGTCTGCTTCTTTTGCCAATTCCACTAATTGTTTGGG	-4.226	0.176	-3.012	-4.05	-0.193	0.675638	S	N
1-C	34-A	1,34-C,A	CATCCAGATCTAACTTGGGGTGGCTTTGTCTTCTTCTTTTGCCAATTCCACTAATTGTTTGGG	GATCCAGATCTAACTTGGGGTGGCTTTGTCTTCATCTTTTGCCAATTCCACTAATTGTTTGGG	CATCCAGATCTAACTTGGGGTGGCTTTGTCTTCATCTTTTGCCAATTCCACTAATTGTTTGGG	-4.226	-0.179	-3.25	-4.405	-0.468	0.0922327	S	N
1-C	34-G	1,34-C,G	CATCCAGATCTAACTTGGGGTGGCTTTGTCTTCTTCTTTTGCCAATTCCACTAATTGTTTGGG	GATCCAGATCTAACTTGGGGTGGCTTTGTCTTCGTCTTTTGCCAATTCCACTAATTGTTTGGG	CATCCAGATCTAACTTGGGGTGGCTTTGTCTTCGTCTTTTGCCAATTCCACTAATTGTTTGGG	-4.226	0.283	-3.835	-3.943	-1.052	0.1264	S	I
1-C	35-C	1,35-C,C	CATCCAGATCTAACTTGGGGTGGCTTTGTCTTCTTCTTTTGCCAATTCCACTAATTGTTTGGG	GATCCAGATCTAACTTGGGGTGGCTTTGTCTTCTCCTTTTGCCAATTCCACTAATTGTTTGGG	CATCCAGATCTAACTTGGGGTGGCTTTGTCTTCTCCTTTTGCCAATTCCACTAATTGTTTGGG	-4.226	0.127	-4.07	-4.099	-1.374	0.0455158	S	N
1-C	35-G	1,35-C,G	CATCCAGATCTAACTTGGGGTGGCTTTGTCTTCTTCTTTTGCCAATTCCACTAATTGTTTGGG	GATCCAGATCTAACTTGGGGTGGCTTTGTCTTCTGCTTTTGCCAATTCCACTAATTGTTTGGG	CATCCAGATCTAACTTGGGGTGGCTTTGTCTTCTGCTTTTGCCAATTCCACTAATTGTTTGGG	-4.226	0.167	-3.065	-4.058	-0.446	0.381436	S	N
1-C	36-A	1,36-C,A	CATCCAGATCTAACTTGGGGTGGCTTTGTCTTCTTCTTTTGCCAATTCCACTAATTGTTTGGG	GATCCAGATCTAACTTGGGGTGGCTTTGTCTTCTTATTTTGCCAATTCCACTAATTGTTTGGG	CATCCAGATCTAACTTGGGGTGGCTTTGTCTTCTTATTTTGCCAATTCCACTAATTGTTTGGG	-4.226	-0.688	-3.607	-4.914	-0.448	0.574691	S	S
1-C	37-C	1,37-C,C	CATCCAGATCTAACTTGGGGTGGCTTTGTCTTCTTCTTTTGCCAATTCCACTAATTGTTTGGG	GATCCAGATCTAACTTGGGGTGGCTTTGTCTTCTTCCTTTGCCAATTCCACTAATTGTTTGGG	CATCCAGATCTAACTTGGGGTGGCTTTGTCTTCTTCCTTTGCCAATTCCACTAATTGTTTGGG	-4.226	0.225	-4.465	-4.001	-1.645	0.0291067	S	I
1-C	37-G	1,37-C,G	CATCCAGATCTAACTTGGGGTGGCTTTGTCTTCTTCTTTTGCCAATTCCACTAATTGTTTGGG	GATCCAGATCTAACTTGGGGTGGCTTTGTCTTCTTCGTTTGCCAATTCCACTAATTGTTTGGG	CATCCAGATCTAACTTGGGGTGGCTTTGTCTTCTTCGTTTGCCAATTCCACTAATTGTTTGGG	-4.226	0.33	-2.622	-3.896	-0.06	0.457019	S	N
1-C	38-C	1,38-C,C	CATCCAGATCTAACTTGGGGTGGCTTTGTCTTCTTCTTTTGCCAATTCCACTAATTGTTTGGG	GATCCAGATCTAACTTGGGGTGGCTTTGTCTTCTTCTCTTGCCAATTCCACTAATTGTTTGGG	CATCCAGATCTAACTTGGGGTGGCTTTGTCTTCTTCTCTTGCCAATTCCACTAATTGTTTGGG	-4.226	0.106	-3.814	-4.119	-1.031	0.092367	S	N
1-C	38-G	1,38-C,G	CATCCAGATCTAACTTGGGGTGGCTTTGTCTTCTTCTTTTGCCAATTCCACTAATTGTTTGGG	GATCCAGATCTAACTTGGGGTGGCTTTGTCTTCTTCTGTTGCCAATTCCACTAATTGTTTGGG	CATCCAGATCTAACTTGGGGTGGCTTTGTCTTCTTCTGTTGCCAATTCCACTAATTGTTTGGG	-4.226	0.274	-3.453	-3.952	-0.809	0.0299899	S	N
1-C	39-A	1,39-C,A	CATCCAGATCTAACTTGGGGTGGCTTTGTCTTCTTCTTTTGCCAATTCCACTAATTGTTTGGG	GATCCAGATCTAACTTGGGGTGGCTTTGTCTTCTTCTTATGCCAATTCCACTAATTGTTTGGG	CATCCAGATCTAACTTGGGGTGGCTTTGTCTTCTTCTTATGCCAATTCCACTAATTGTTTGGG	-4.226	0.361	-2.164	-3.864	0.32	0.465313	S	I
1-C	39-C	1,39-C,C	CATCCAGATCTAACTTGGGGTGGCTTTGTCTTCTTCTTTTGCCAATTCCACTAATTGTTTGGG	GATCCAGATCTAACTTGGGGTGGCTTTGTCTTCTTCTTCTGCCAATTCCACTAATTGTTTGGG	CATCCAGATCTAACTTGGGGTGGCTTTGTCTTCTTCTTCTGCCAATTCCACTAATTGTTTGGG	-4.226	0.236	-4.049	-3.99	-1.288	0.106359	S	I
1-C	39-G	1,39-C,G	CATCCAGATCTAACTTGGGGTGGCTTTGTCTTCTTCTTTTGCCAATTCCACTAATTGTTTGGG	GATCCAGATCTAACTTGGGGTGGCTTTGTCTTCTTCTTGTGCCAATTCCACTAATTGTTTGGG	CATCCAGATCTAACTTGGGGTGGCTTTGTCTTCTTCTTGTGCCAATTCCACTAATTGTTTGGG	-4.226	0.267	-1.551	-3.959	1.206	0.0310094	S	I
1-C	40-C	1,40-C,C	CATCCAGATCTAACTTGGGGTGGCTTTGTCTTCTTCTTTTGCCAATTCCACTAATTGTTTGGG	GATCCAGATCTAACTTGGGGTGGCTTTGTCTTCTTCTTTCGCCAATTCCACTAATTGTTTGGG	CATCCAGATCTAACTTGGGGTGGCTTTGTCTTCTTCTTTCGCCAATTCCACTAATTGTTTGGG	-4.226	0.287	-3.007	-3.939	-0.465	0.159998	S	I
1-C	40-G	1,40-C,G	CATCCAGATCTAACTTGGGGTGGCTTTGTCTTCTTCTTTTGCCAATTCCACTAATTGTTTGGG	GATCCAGATCTAACTTGGGGTGGCTTTGTCTTCTTCTTTGGCCAATTCCACTAATTGTTTGGG	CATCCAGATCTAACTTGGGGTGGCTTTGTCTTCTTCTTTGGCCAATTCCACTAATTGTTTGGG	-4.226	0.275	-3.279	-3.951	-0.491	0.190045	S	I
1-C	41-A	1,41-C,A	CATCCAGATCTAACTTGGGGTGGCTTTGTCTTCTTCTTTTGCCAATTCCACTAATTGTTTGGG	GATCCAGATCTAACTTGGGGTGGCTTTGTCTTCTTCTTTTACCAATTCCACTAATTGTTTGGG	CATCCAGATCTAACTTGGGGTGGCTTTGTCTTCTTCTTTTACCAATTCCACTAATTGTTTGGG	-4.226	-0.772	-4.707	-4.997	-1.502	0.131254	S	S
1-C	41-C	1,41-C,C	CATCCAGATCTAACTTGGGGTGGCTTTGTCTTCTTCTTTTGCCAATTCCACTAATTGTTTGGG	GATCCAGATCTAACTTGGGGTGGCTTTGTCTTCTTCTTTTCCCAATTCCACTAATTGTTTGGG	CATCCAGATCTAACTTGGGGTGGCTTTGTCTTCTTCTTTTCCCAATTCCACTAATTGTTTGGG	-4.226	-1.66	-5.492	-5.886	-1.583	0.0557963	S	S
1-C	46-A	1,46-C,A	CATCCAGATCTAACTTGGGGTGGCTTTGTCTTCTTCTTTTGCCAATTCCACTAATTGTTTGGG	GATCCAGATCTAACTTGGGGTGGCTTTGTCTTCTTCTTTTGCCAAATCCACTAATTGTTTGGG	CATCCAGATCTAACTTGGGGTGGCTTTGTCTTCTTCTTTTGCCAAATCCACTAATTGTTTGGG	-4.226	0.041	-2.98	-4.185	-0.061	0.415665	S	N
1-C	46-G	1,46-C,G	CATCCAGATCTAACTTGGGGTGGCTTTGTCTTCTTCTTTTGCCAATTCCACTAATTGTTTGGG	GATCCAGATCTAACTTGGGGTGGCTTTGTCTTCTTCTTTTGCCAAGTCCACTAATTGTTTGGG	CATCCAGATCTAACTTGGGGTGGCTTTGTCTTCTTCTTTTGCCAAGTCCACTAATTGTTTGGG	-4.226	0.344	-2.565	-3.881	-0.06	0.64885	S	I
1-C	47-A	1,47-C,A	CATCCAGATCTAACTTGGGGTGGCTTTGTCTTCTTCTTTTGCCAATTCCACTAATTGTTTGGG	GATCCAGATCTAACTTGGGGTGGCTTTGTCTTCTTCTTTTGCCAATACCACTAATTGTTTGGG	CATCCAGATCTAACTTGGGGTGGCTTTGTCTTCTTCTTTTGCCAATACCACTAATTGTTTGGG	-4.226	-0.214	-3.04	-4.44	-0.184	0.437995	S	N
1-C	47-C	1,47-C,C	CATCCAGATCTAACTTGGGGTGGCTTTGTCTTCTTCTTTTGCCAATTCCACTAATTGTTTGGG	GATCCAGATCTAACTTGGGGTGGCTTTGTCTTCTTCTTTTGCCAATCCCACTAATTGTTTGGG	CATCCAGATCTAACTTGGGGTGGCTTTGTCTTCTTCTTTTGCCAATCCCACTAATTGTTTGGG	-4.226	-2.085	-3.976	-6.311	0.191	0.991294	S	S
1-C	47-G	1,47-C,G	CATCCAGATCTAACTTGGGGTGGCTTTGTCTTCTTCTTTTGCCAATTCCACTAATTGTTTGGG	GATCCAGATCTAACTTGGGGTGGCTTTGTCTTCTTCTTTTGCCAATGCCACTAATTGTTTGGG	CATCCAGATCTAACTTGGGGTGGCTTTGTCTTCTTCTTTTGCCAATGCCACTAATTGTTTGGG	-4.226	-1.617	-6.051	-5.843	-2.17	0.00516079	S	S
1-C	48-A	1,48-C,A	CATCCAGATCTAACTTGGGGTGGCTTTGTCTTCTTCTTTTGCCAATTCCACTAATTGTTTGGG	GATCCAGATCTAACTTGGGGTGGCTTTGTCTTCTTCTTTTGCCAATTACACTAATTGTTTGGG	CATCCAGATCTAACTTGGGGTGGCTTTGTCTTCTTCTTTTGCCAATTACACTAATTGTTTGGG	-4.226	-1.736	-5.069	-5.961	-1.145	0.0681452	S	S
1-C	49-A	1,49-C,A	CATCCAGATCTAACTTGGGGTGGCTTTGTCTTCTTCTTTTGCCAATTCCACTAATTGTTTGGG	GATCCAGATCTAACTTGGGGTGGCTTTGTCTTCTTCTTTTGCCAATTCAACTAATTGTTTGGG	CATCCAGATCTAACTTGGGGTGGCTTTGTCTTCTTCTTTTGCCAATTCAACTAATTGTTTGGG	-4.226	1.456	-4.105	-2.77	-2.083	0.0799501	S	I
1-C	52-A	1,52-C,A	CATCCAGATCTAACTTGGGGTGGCTTTGTCTTCTTCTTTTGCCAATTCCACTAATTGTTTGGG	GATCCAGATCTAACTTGGGGTGGCTTTGTCTTCTTCTTTTGCCAATTCCACAAATTGTTTGGG	CATCCAGATCTAACTTGGGGTGGCTTTGTCTTCTTCTTTTGCCAATTCCACAAATTGTTTGGG	-4.226	0.166	-3.271	-4.06	-0.559	0.220113	S	N
1-C	52-C	1,52-C,C	CATCCAGATCTAACTTGGGGTGGCTTTGTCTTCTTCTTTTGCCAATTCCACTAATTGTTTGGG	GATCCAGATCTAACTTGGGGTGGCTTTGTCTTCTTCTTTTGCCAATTCCACCAATTGTTTGGG	CATCCAGATCTAACTTGGGGTGGCTTTGTCTTCTTCTTTTGCCAATTCCACCAATTGTTTGGG	-4.226	0.564	-1.584	-3.662	1.014	0.153837	S	I
1-C	52-G	1,52-C,G	CATCCAGATCTAACTTGGGGTGGCTTTGTCTTCTTCTTTTGCCAATTCCACTAATTGTTTGGG	GATCCAGATCTAACTTGGGGTGGCTTTGTCTTCTTCTTTTGCCAATTCCACGAATTGTTTGGG	CATCCAGATCTAACTTGGGGTGGCTTTGTCTTCTTCTTTTGCCAATTCCACGAATTGTTTGGG	-4.226	0.635	-3.006	-3.591	-0.487	0.133677	S	I
1-C	55-A	1,55-C,A	CATCCAGATCTAACTTGGGGTGGCTTTGTCTTCTTCTTTTGCCAATTCCACTAATTGTTTGGG	GATCCAGATCTAACTTGGGGTGGCTTTGTCTTCTTCTTTTGCCAATTCCACTAAATGTTTGGG	CATCCAGATCTAACTTGGGGTGGCTTTGTCTTCTTCTTTTGCCAATTCCACTAAATGTTTGGG	-4.226	0.386	-2.886	-3.84	-0.243	0.104965	S	I
1-C	55-C	1,55-C,C	CATCCAGATCTAACTTGGGGTGGCTTTGTCTTCTTCTTTTGCCAATTCCACTAATTGTTTGGG	GATCCAGATCTAACTTGGGGTGGCTTTGTCTTCTTCTTTTGCCAATTCCACTAACTGTTTGGG	CATCCAGATCTAACTTGGGGTGGCTTTGTCTTCTTCTTTTGCCAATTCCACTAACTGTTTGGG	-4.226	0.069	-4.114	-4.157	-1.202	0.0367879	S	N
1-C	56-A	1,56-C,A	CATCCAGATCTAACTTGGGGTGGCTTTGTCTTCTTCTTTTGCCAATTCCACTAATTGTTTGGG	GATCCAGATCTAACTTGGGGTGGCTTTGTCTTCTTCTTTTGCCAATTCCACTAATAGTTTGGG	CATCCAGATCTAACTTGGGGTGGCTTTGTCTTCTTCTTTTGCCAATTCCACTAATAGTTTGGG	-4.226	-0.713	-3.97	-4.939	-0.689	0.0786051	S	S
1-C	56-C	1,56-C,C	CATCCAGATCTAACTTGGGGTGGCTTTGTCTTCTTCTTTTGCCAATTCCACTAATTGTTTGGG	GATCCAGATCTAACTTGGGGTGGCTTTGTCTTCTTCTTTTGCCAATTCCACTAATCGTTTGGG	CATCCAGATCTAACTTGGGGTGGCTTTGTCTTCTTCTTTTGCCAATTCCACTAATCGTTTGGG	-4.226	0.215	-3.25	-4.011	-0.461	0.121878	S	N
1-C	56-G	1,56-C,G	CATCCAGATCTAACTTGGGGTGGCTTTGTCTTCTTCTTTTGCCAATTCCACTAATTGTTTGGG	GATCCAGATCTAACTTGGGGTGGCTTTGTCTTCTTCTTTTGCCAATTCCACTAATGGTTTGGG	CATCCAGATCTAACTTGGGGTGGCTTTGTCTTCTTCTTTTGCCAATTCCACTAATGGTTTGGG	-4.226	0.059	-3.639	-4.167	-0.596	0.490663	S	N
1-C	57-A	1,57-C,A	CATCCAGATCTAACTTGGGGTGGCTTTGTCTTCTTCTTTTGCCAATTCCACTAATTGTTTGGG	GATCCAGATCTAACTTGGGGTGGCTTTGTCTTCTTCTTTTGCCAATTCCACTAATTATTTGGG	CATCCAGATCTAACTTGGGGTGGCTTTGTCTTCTTCTTTTGCCAATTCCACTAATTATTTGGG	-4.226	-0.066	-3.472	-4.292	-0.528	0.177637	S	N
1-C	58-A	1,58-C,A	CATCCAGATCTAACTTGGGGTGGCTTTGTCTTCTTCTTTTGCCAATTCCACTAATTGTTTGGG	GATCCAGATCTAACTTGGGGTGGCTTTGTCTTCTTCTTTTGCCAATTCCACTAATTGATTGGG	CATCCAGATCTAACTTGGGGTGGCTTTGTCTTCTTCTTTTGCCAATTCCACTAATTGATTGGG	-4.226	0.099	-3.465	-4.127	-0.74	0.0572872	S	I
1-C	58-C	1,58-C,C	CATCCAGATCTAACTTGGGGTGGCTTTGTCTTCTTCTTTTGCCAATTCCACTAATTGTTTGGG	GATCCAGATCTAACTTGGGGTGGCTTTGTCTTCTTCTTTTGCCAATTCCACTAATTGCTTGGG	CATCCAGATCTAACTTGGGGTGGCTTTGTCTTCTTCTTTTGCCAATTCCACTAATTGCTTGGG	-4.226	-0.116	-2.957	-4.342	-0.162	0.443718	S	S
1-C	58-G	1,58-C,G	CATCCAGATCTAACTTGGGGTGGCTTTGTCTTCTTCTTTTGCCAATTCCACTAATTGTTTGGG	GATCCAGATCTAACTTGGGGTGGCTTTGTCTTCTTCTTTTGCCAATTCCACTAATTGGTTGGG	CATCCAGATCTAACTTGGGGTGGCTTTGTCTTCTTCTTTTGCCAATTCCACTAATTGGTTGGG	-4.226	-0.27	-4.64	-4.496	-1.573	0.0904355	S	N
1-C	59-A	1,59-C,A	CATCCAGATCTAACTTGGGGTGGCTTTGTCTTCTTCTTTTGCCAATTCCACTAATTGTTTGGG	GATCCAGATCTAACTTGGGGTGGCTTTGTCTTCTTCTTTTGCCAATTCCACTAATTGTATGGG	CATCCAGATCTAACTTGGGGTGGCTTTGTCTTCTTCTTTTGCCAATTCCACTAATTGTATGGG	-4.226	-0.31	-4.465	-4.535	-1.285	0.0364714	S	N
1-C	59-C	1,59-C,C	CATCCAGATCTAACTTGGGGTGGCTTTGTCTTCTTCTTTTGCCAATTCCACTAATTGTTTGGG	GATCCAGATCTAACTTGGGGTGGCTTTGTCTTCTTCTTTTGCCAATTCCACTAATTGTCTGGG	CATCCAGATCTAACTTGGGGTGGCTTTGTCTTCTTCTTTTGCCAATTCCACTAATTGTCTGGG	-4.226	-0.032	-4.305	-4.258	-1.592	0.145278	S	N
1-C	59-G	1,59-C,G	CATCCAGATCTAACTTGGGGTGGCTTTGTCTTCTTCTTTTGCCAATTCCACTAATTGTTTGGG	GATCCAGATCTAACTTGGGGTGGCTTTGTCTTCTTCTTTTGCCAATTCCACTAATTGTGTGGG	CATCCAGATCTAACTTGGGGTGGCTTTGTCTTCTTCTTTTGCCAATTCCACTAATTGTGTGGG	-4.226	-0.228	-3.881	-4.453	-0.725	0.269662	S	N
1-C	60-C	1,60-C,C	CATCCAGATCTAACTTGGGGTGGCTTTGTCTTCTTCTTTTGCCAATTCCACTAATTGTTTGGG	GATCCAGATCTAACTTGGGGTGGCTTTGTCTTCTTCTTTTGCCAATTCCACTAATTGTTCGGG	CATCCAGATCTAACTTGGGGTGGCTTTGTCTTCTTCTTTTGCCAATTCCACTAATTGTTCGGG	-4.226	-0.19	-4.07	-4.416	-1.001	0.0737321	S	N
1-C	61-A	1,61-C,A	CATCCAGATCTAACTTGGGGTGGCTTTGTCTTCTTCTTTTGCCAATTCCACTAATTGTTTGGG	GATCCAGATCTAACTTGGGGTGGCTTTGTCTTCTTCTTTTGCCAATTCCACTAATTGTTTAGG	CATCCAGATCTAACTTGGGGTGGCTTTGTCTTCTTCTTTTGCCAATTCCACTAATTGTTTAGG	-4.226	-1.318	-4.762	-5.543	-1.094	0.0703051	S	S
1-C	61-C	1,61-C,C	CATCCAGATCTAACTTGGGGTGGCTTTGTCTTCTTCTTTTGCCAATTCCACTAATTGTTTGGG	GATCCAGATCTAACTTGGGGTGGCTTTGTCTTCTTCTTTTGCCAATTCCACTAATTGTTTCGG	CATCCAGATCTAACTTGGGGTGGCTTTGTCTTCTTCTTTTGCCAATTCCACTAATTGTTTCGG	-4.226	0.061	-3.413	-4.165	-0.547	0.550836	S	N
1-C	62-A	1,62-C,A	CATCCAGATCTAACTTGGGGTGGCTTTGTCTTCTTCTTTTGCCAATTCCACTAATTGTTTGGG	GATCCAGATCTAACTTGGGGTGGCTTTGTCTTCTTCTTTTGCCAATTCCACTAATTGTTTGAG	CATCCAGATCTAACTTGGGGTGGCTTTGTCTTCTTCTTTTGCCAATTCCACTAATTGTTTGAG	-4.226	-0.115	-3.841	-4.34	-0.868	0.066414	S	N
1-C	62-C	1,62-C,C	CATCCAGATCTAACTTGGGGTGGCTTTGTCTTCTTCTTTTGCCAATTCCACTAATTGTTTGGG	GATCCAGATCTAACTTGGGGTGGCTTTGTCTTCTTCTTTTGCCAATTCCACTAATTGTTTGCG	CATCCAGATCTAACTTGGGGTGGCTTTGTCTTCTTCTTTTGCCAATTCCACTAATTGTTTGCG	-4.226	-0.199	-3.495	-4.425	-0.619	0.189174	S	N
1-C	62-T	1,62-C,T	CATCCAGATCTAACTTGGGGTGGCTTTGTCTTCTTCTTTTGCCAATTCCACTAATTGTTTGGG	GATCCAGATCTAACTTGGGGTGGCTTTGTCTTCTTCTTTTGCCAATTCCACTAATTGTTTGTG	CATCCAGATCTAACTTGGGGTGGCTTTGTCTTCTTCTTTTGCCAATTCCACTAATTGTTTGTG	-4.226	-0.581	-6.795	-4.807	-3.709	0.0778779	S	S
1-C	61-T	1,61-C,T	CATCCAGATCTAACTTGGGGTGGCTTTGTCTTCTTCTTTTGCCAATTCCACTAATTGTTTGGG	GATCCAGATCTAACTTGGGGTGGCTTTGTCTTCTTCTTTTGCCAATTCCACTAATTGTTTTGG	CATCCAGATCTAACTTGGGGTGGCTTTGTCTTCTTCTTTTGCCAATTCCACTAATTGTTTTGG	-4.226	-0.154	-3.349	-4.379	-0.41	0.0795678	S	N
1-C	54-C	1,54-C,C	CATCCAGATCTAACTTGGGGTGGCTTTGTCTTCTTCTTTTGCCAATTCCACTAATTGTTTGGG	GATCCAGATCTAACTTGGGGTGGCTTTGTCTTCTTCTTTTGCCAATTCCACTACTTGTTTGGG	CATCCAGATCTAACTTGGGGTGGCTTTGTCTTCTTCTTTTGCCAATTCCACTACTTGTTTGGG	-4.226	0.187	-3.88	-4.039	-1.036	0.144249	S	I
1-C	54-T	1,54-C,T	CATCCAGATCTAACTTGGGGTGGCTTTGTCTTCTTCTTTTGCCAATTCCACTAATTGTTTGGG	GATCCAGATCTAACTTGGGGTGGCTTTGTCTTCTTCTTTTGCCAATTCCACTATTTGTTTGGG	CATCCAGATCTAACTTGGGGTGGCTTTGTCTTCTTCTTTTGCCAATTCCACTATTTGTTTGGG	-4.226	-0.013	-3.333	-4.238	-0.359	0.00447429	S	N
1-C	53-C	1,53-C,C	CATCCAGATCTAACTTGGGGTGGCTTTGTCTTCTTCTTTTGCCAATTCCACTAATTGTTTGGG	GATCCAGATCTAACTTGGGGTGGCTTTGTCTTCTTCTTTTGCCAATTCCACTCATTGTTTGGG	CATCCAGATCTAACTTGGGGTGGCTTTGTCTTCTTCTTTTGCCAATTCCACTCATTGTTTGGG	-4.226	-0.152	-3.831	-4.378	-1.015	0.228994	S	N
1-C	53-G	1,53-C,G	CATCCAGATCTAACTTGGGGTGGCTTTGTCTTCTTCTTTTGCCAATTCCACTAATTGTTTGGG	GATCCAGATCTAACTTGGGGTGGCTTTGTCTTCTTCTTTTGCCAATTCCACTGATTGTTTGGG	CATCCAGATCTAACTTGGGGTGGCTTTGTCTTCTTCTTTTGCCAATTCCACTGATTGTTTGGG	-4.226	0.229	-3.271	-3.997	-0.587	0.219116	S	N
1-C	53-T	1,53-C,T	CATCCAGATCTAACTTGGGGTGGCTTTGTCTTCTTCTTTTGCCAATTCCACTAATTGTTTGGG	GATCCAGATCTAACTTGGGGTGGCTTTGTCTTCTTCTTTTGCCAATTCCACTTATTGTTTGGG	CATCCAGATCTAACTTGGGGTGGCTTTGTCTTCTTCTTTTGCCAATTCCACTTATTGTTTGGG	-4.226	-0.046	-3.262	-4.272	-0.353	0.439797	S	N
1-C	51-G	1,51-C,G	CATCCAGATCTAACTTGGGGTGGCTTTGTCTTCTTCTTTTGCCAATTCCACTAATTGTTTGGG	GATCCAGATCTAACTTGGGGTGGCTTTGTCTTCTTCTTTTGCCAATTCCAGTAATTGTTTGGG	CATCCAGATCTAACTTGGGGTGGCTTTGTCTTCTTCTTTTGCCAATTCCAGTAATTGTTTGGG	-4.226	0.038	-3.17	-4.188	-0.202	0.245025	S	N
1-C	51-T	1,51-C,T	CATCCAGATCTAACTTGGGGTGGCTTTGTCTTCTTCTTTTGCCAATTCCACTAATTGTTTGGG	GATCCAGATCTAACTTGGGGTGGCTTTGTCTTCTTCTTTTGCCAATTCCATTAATTGTTTGGG	CATCCAGATCTAACTTGGGGTGGCTTTGTCTTCTTCTTTTGCCAATTCCATTAATTGTTTGGG	-4.226	-1.533	-3.764	-5.759	0.192	0.976059	S	S
1-C	50-G	1,50-C,G	CATCCAGATCTAACTTGGGGTGGCTTTGTCTTCTTCTTTTGCCAATTCCACTAATTGTTTGGG	GATCCAGATCTAACTTGGGGTGGCTTTGTCTTCTTCTTTTGCCAATTCCGCTAATTGTTTGGG	CATCCAGATCTAACTTGGGGTGGCTTTGTCTTCTTCTTTTGCCAATTCCGCTAATTGTTTGGG	-4.226	0.131	-3.187	-4.095	-0.321	0.0981631	S	N
1-C	49-G	1,49-C,G	CATCCAGATCTAACTTGGGGTGGCTTTGTCTTCTTCTTTTGCCAATTCCACTAATTGTTTGGG	GATCCAGATCTAACTTGGGGTGGCTTTGTCTTCTTCTTTTGCCAATTCGACTAATTGTTTGGG	CATCCAGATCTAACTTGGGGTGGCTTTGTCTTCTTCTTTTGCCAATTCGACTAATTGTTTGGG	-4.226	0.869	-2.416	-3.357	-0.14	0.834897	S	I
1-C	49-T	1,49-C,T	CATCCAGATCTAACTTGGGGTGGCTTTGTCTTCTTCTTTTGCCAATTCCACTAATTGTTTGGG	GATCCAGATCTAACTTGGGGTGGCTTTGTCTTCTTCTTTTGCCAATTCTACTAATTGTTTGGG	CATCCAGATCTAACTTGGGGTGGCTTTGTCTTCTTCTTTTGCCAATTCTACTAATTGTTTGGG	-4.226	-0.226	-4.022	-4.451	-1.159	0.157141	S	N
1-C	48-G	1,48-C,G	CATCCAGATCTAACTTGGGGTGGCTTTGTCTTCTTCTTTTGCCAATTCCACTAATTGTTTGGG	GATCCAGATCTAACTTGGGGTGGCTTTGTCTTCTTCTTTTGCCAATTGCACTAATTGTTTGGG	CATCCAGATCTAACTTGGGGTGGCTTTGTCTTCTTCTTTTGCCAATTGCACTAATTGTTTGGG	-4.226	-1.23	-5.122	-5.456	-1.473	0.338559	S	S
1-C	48-T	1,48-C,T	CATCCAGATCTAACTTGGGGTGGCTTTGTCTTCTTCTTTTGCCAATTCCACTAATTGTTTGGG	GATCCAGATCTAACTTGGGGTGGCTTTGTCTTCTTCTTTTGCCAATTTCACTAATTGTTTGGG	CATCCAGATCTAACTTGGGGTGGCTTTGTCTTCTTCTTTTGCCAATTTCACTAATTGTTTGGG	-4.226	-2.349	-4.655	-6.575	-0.285	0.75512	S	S
1-C	45-G	1,45-C,G	CATCCAGATCTAACTTGGGGTGGCTTTGTCTTCTTCTTTTGCCAATTCCACTAATTGTTTGGG	GATCCAGATCTAACTTGGGGTGGCTTTGTCTTCTTCTTTTGCCAGTTCCACTAATTGTTTGGG	CATCCAGATCTAACTTGGGGTGGCTTTGTCTTCTTCTTTTGCCAGTTCCACTAATTGTTTGGG	-4.226	-0.008	-4.115	-4.234	-1.495	0.18862	S	N
1-C	45-T	1,45-C,T	CATCCAGATCTAACTTGGGGTGGCTTTGTCTTCTTCTTTTGCCAATTCCACTAATTGTTTGGG	GATCCAGATCTAACTTGGGGTGGCTTTGTCTTCTTCTTTTGCCATTTCCACTAATTGTTTGGG	CATCCAGATCTAACTTGGGGTGGCTTTGTCTTCTTCTTTTGCCATTTCCACTAATTGTTTGGG	-4.226	-1.329	-5.175	-5.555	-1.456	0.00284568	S	S
1-C	44-G	1,44-C,G	CATCCAGATCTAACTTGGGGTGGCTTTGTCTTCTTCTTTTGCCAATTCCACTAATTGTTTGGG	GATCCAGATCTAACTTGGGGTGGCTTTGTCTTCTTCTTTTGCCGATTCCACTAATTGTTTGGG	CATCCAGATCTAACTTGGGGTGGCTTTGTCTTCTTCTTTTGCCGATTCCACTAATTGTTTGGG	-4.226	0.314	-2.622	-3.912	0.107	0.662714	S	I
1-C	44-T	1,44-C,T	CATCCAGATCTAACTTGGGGTGGCTTTGTCTTCTTCTTTTGCCAATTCCACTAATTGTTTGGG	GATCCAGATCTAACTTGGGGTGGCTTTGTCTTCTTCTTTTGCCTATTCCACTAATTGTTTGGG	CATCCAGATCTAACTTGGGGTGGCTTTGTCTTCTTCTTTTGCCTATTCCACTAATTGTTTGGG	-4.226	-1.325	-3.989	-5.551	-0.098	0.299749	S	S
1-C	43-G	1,43-C,G	CATCCAGATCTAACTTGGGGTGGCTTTGTCTTCTTCTTTTGCCAATTCCACTAATTGTTTGGG	GATCCAGATCTAACTTGGGGTGGCTTTGTCTTCTTCTTTTGCGAATTCCACTAATTGTTTGGG	CATCCAGATCTAACTTGGGGTGGCTTTGTCTTCTTCTTTTGCGAATTCCACTAATTGTTTGGG	-4.226	0.061	-3.006	-4.164	-0.002	0.891863	S	N
1-C	42-G	1,42-C,G	CATCCAGATCTAACTTGGGGTGGCTTTGTCTTCTTCTTTTGCCAATTCCACTAATTGTTTGGG	GATCCAGATCTAACTTGGGGTGGCTTTGTCTTCTTCTTTTGGCAATTCCACTAATTGTTTGGG	CATCCAGATCTAACTTGGGGTGGCTTTGTCTTCTTCTTTTGGCAATTCCACTAATTGTTTGGG	-4.226	-0.175	-3.835	-4.401	-0.663	0.0821788	S	N
1-C	42-T	1,42-C,T	CATCCAGATCTAACTTGGGGTGGCTTTGTCTTCTTCTTTTGCCAATTCCACTAATTGTTTGGG	GATCCAGATCTAACTTGGGGTGGCTTTGTCTTCTTCTTTTGTCAATTCCACTAATTGTTTGGG	CATCCAGATCTAACTTGGGGTGGCTTTGTCTTCTTCTTTTGTCAATTCCACTAATTGTTTGGG	-4.226	-1.197	-4.471	-5.423	-0.933	0.244852	S	S
1-C	36-G	1,36-C,G	CATCCAGATCTAACTTGGGGTGGCTTTGTCTTCTTCTTTTGCCAATTCCACTAATTGTTTGGG	GATCCAGATCTAACTTGGGGTGGCTTTGTCTTCTTGTTTTGCCAATTCCACTAATTGTTTGGG	CATCCAGATCTAACTTGGGGTGGCTTTGTCTTCTTGTTTTGCCAATTCCACTAATTGTTTGGG	-4.226	-0.112	-3.462	-4.338	-0.409	0.0632065	S	N
1-C	33-G	1,33-C,G	CATCCAGATCTAACTTGGGGTGGCTTTGTCTTCTTCTTTTGCCAATTCCACTAATTGTTTGGG	GATCCAGATCTAACTTGGGGTGGCTTTGTCTTGTTCTTTTGCCAATTCCACTAATTGTTTGGG	CATCCAGATCTAACTTGGGGTGGCTTTGTCTTGTTCTTTTGCCAATTCCACTAATTGTTTGGG	-4.226	-2.399	-4.964	-6.625	-0.802	0.190424	S	S
1-C	30-G	1,30-C,G	CATCCAGATCTAACTTGGGGTGGCTTTGTCTTCTTCTTTTGCCAATTCCACTAATTGTTTGGG	GATCCAGATCTAACTTGGGGTGGCTTTGTGTTCTTCTTTTGCCAATTCCACTAATTGTTTGGG	CATCCAGATCTAACTTGGGGTGGCTTTGTGTTCTTCTTTTGCCAATTCCACTAATTGTTTGGG	-4.226	-0.286	-4.92	-4.512	-1.876	0.0137787	S	S
1-C	30-T	1,30-C,T	CATCCAGATCTAACTTGGGGTGGCTTTGTCTTCTTCTTTTGCCAATTCCACTAATTGTTTGGG	GATCCAGATCTAACTTGGGGTGGCTTTGTTTTCTTCTTTTGCCAATTCCACTAATTGTTTGGG	CATCCAGATCTAACTTGGGGTGGCTTTGTTTTCTTCTTTTGCCAATTCCACTAATTGTTTGGG	-4.226	-2.304	-3.813	-6.529	0.64	0.806271	S	S
1-C	22-T	1,22-C,T	CATCCAGATCTAACTTGGGGTGGCTTTGTCTTCTTCTTTTGCCAATTCCACTAATTGTTTGGG	GATCCAGATCTAACTTGGGGTTGCTTTGTCTTCTTCTTTTGCCAATTCCACTAATTGTTTGGG	CATCCAGATCTAACTTGGGGTTGCTTTGTCTTCTTCTTTTGCCAATTCCACTAATTGTTTGGG	-4.226	-0.589	-3.348	-4.815	-0.244	0.402786	S	S
1-C	19-T	1,19-C,T	CATCCAGATCTAACTTGGGGTGGCTTTGTCTTCTTCTTTTGCCAATTCCACTAATTGTTTGGG	GATCCAGATCTAACTTGGTGTGGCTTTGTCTTCTTCTTTTGCCAATTCCACTAATTGTTTGGG	CATCCAGATCTAACTTGGTGTGGCTTTGTCTTCTTCTTTTGCCAATTCCACTAATTGTTTGGG	-4.226	0.032	-2.377	-4.194	0.543	0.0660559	S	N
1-C	18-T	1,18-C,T	CATCCAGATCTAACTTGGGGTGGCTTTGTCTTCTTCTTTTGCCAATTCCACTAATTGTTTGGG	GATCCAGATCTAACTTGTGGTGGCTTTGTCTTCTTCTTTTGCCAATTCCACTAATTGTTTGGG	CATCCAGATCTAACTTGTGGTGGCTTTGTCTTCTTCTTTTGCCAATTCCACTAATTGTTTGGG	-4.226	0.258	-3.038	-3.968	-0.462	0.514668	S	I
1-C	14-T	1,14-C,T	CATCCAGATCTAACTTGGGGTGGCTTTGTCTTCTTCTTTTGCCAATTCCACTAATTGTTTGGG	GATCCAGATCTAATTTGGGGTGGCTTTGTCTTCTTCTTTTGCCAATTCCACTAATTGTTTGGG	CATCCAGATCTAATTTGGGGTGGCTTTGTCTTCTTCTTTTGCCAATTCCACTAATTGTTTGGG	-4.226	-0.791	-3.301	-5.017	0.018	0.530553	S	S
1-C	13-C	1,13-C,C	CATCCAGATCTAACTTGGGGTGGCTTTGTCTTCTTCTTTTGCCAATTCCACTAATTGTTTGGG	GATCCAGATCTACCTTGGGGTGGCTTTGTCTTCTTCTTTTGCCAATTCCACTAATTGTTTGGG	CATCCAGATCTACCTTGGGGTGGCTTTGTCTTCTTCTTTTGCCAATTCCACTAATTGTTTGGG	-4.226	1.265	-1.449	-2.961	0.784	0.393304	S	I
1-C	13-G	1,13-C,G	CATCCAGATCTAACTTGGGGTGGCTTTGTCTTCTTCTTTTGCCAATTCCACTAATTGTTTGGG	GATCCAGATCTAGCTTGGGGTGGCTTTGTCTTCTTCTTTTGCCAATTCCACTAATTGTTTGGG	CATCCAGATCTAGCTTGGGGTGGCTTTGTCTTCTTCTTTTGCCAATTCCACTAATTGTTTGGG	-4.226	-0.194	-3.256	-4.42	-0.213	0.407779	S	S
1-C	13-T	1,13-C,T	CATCCAGATCTAACTTGGGGTGGCTTTGTCTTCTTCTTTTGCCAATTCCACTAATTGTTTGGG	GATCCAGATCTATCTTGGGGTGGCTTTGTCTTCTTCTTTTGCCAATTCCACTAATTGTTTGGG	CATCCAGATCTATCTTGGGGTGGCTTTGTCTTCTTCTTTTGCCAATTCCACTAATTGTTTGGG	-4.226	-0.29	-3.607	-4.516	-0.558	0.060123	S	S
1-C	12-C	1,12-C,C	CATCCAGATCTAACTTGGGGTGGCTTTGTCTTCTTCTTTTGCCAATTCCACTAATTGTTTGGG	GATCCAGATCTCACTTGGGGTGGCTTTGTCTTCTTCTTTTGCCAATTCCACTAATTGTTTGGG	CATCCAGATCTCACTTGGGGTGGCTTTGTCTTCTTCTTTTGCCAATTCCACTAATTGTTTGGG	-4.226	0.251	-3.127	-3.975	-0.473	0.210162	S	I
1-C	12-G	1,12-C,G	CATCCAGATCTAACTTGGGGTGGCTTTGTCTTCTTCTTTTGCCAATTCCACTAATTGTTTGGG	GATCCAGATCTGACTTGGGGTGGCTTTGTCTTCTTCTTTTGCCAATTCCACTAATTGTTTGGG	CATCCAGATCTGACTTGGGGTGGCTTTGTCTTCTTCTTTTGCCAATTCCACTAATTGTTTGGG	-4.226	0.431	-4.412	-3.795	-1.77	0.167698	S	I
1-C	10-T	1,10-C,T	CATCCAGATCTAACTTGGGGTGGCTTTGTCTTCTTCTTTTGCCAATTCCACTAATTGTTTGGG	GATCCAGATTTAACTTGGGGTGGCTTTGTCTTCTTCTTTTGCCAATTCCACTAATTGTTTGGG	CATCCAGATTTAACTTGGGGTGGCTTTGTCTTCTTCTTTTGCCAATTCCACTAATTGTTTGGG	-4.226	0.024	-1.131	-4.201	1.515	0.151478	S	N
1-C	8-C	1,8-C,C	CATCCAGATCTAACTTGGGGTGGCTTTGTCTTCTTCTTTTGCCAATTCCACTAATTGTTTGGG	GATCCAGCTCTAACTTGGGGTGGCTTTGTCTTCTTCTTTTGCCAATTCCACTAATTGTTTGGG	CATCCAGCTCTAACTTGGGGTGGCTTTGTCTTCTTCTTTTGCCAATTCCACTAATTGTTTGGG	-4.226	0.321	-2.591	-3.905	0.12	0.372753	S	I
1-C	8-T	1,8-C,T	CATCCAGATCTAACTTGGGGTGGCTTTGTCTTCTTCTTTTGCCAATTCCACTAATTGTTTGGG	GATCCAGTTCTAACTTGGGGTGGCTTTGTCTTCTTCTTTTGCCAATTCCACTAATTGTTTGGG	CATCCAGTTCTAACTTGGGGTGGCTTTGTCTTCTTCTTTTGCCAATTCCACTAATTGTTTGGG	-4.226	-0.416	-1.712	-4.642	1.417	0.00418588	S	S
1-C	6-G	1,6-C,G	CATCCAGATCTAACTTGGGGTGGCTTTGTCTTCTTCTTTTGCCAATTCCACTAATTGTTTGGG	GATCCGGATCTAACTTGGGGTGGCTTTGTCTTCTTCTTTTGCCAATTCCACTAATTGTTTGGG	CATCCGGATCTAACTTGGGGTGGCTTTGTCTTCTTCTTTTGCCAATTCCACTAATTGTTTGGG	-4.226	0.571	-1.669	-3.654	0.954	0.198056	S	I
1-C	5-G	1,5-C,G	CATCCAGATCTAACTTGGGGTGGCTTTGTCTTCTTCTTTTGCCAATTCCACTAATTGTTTGGG	GATCGAGATCTAACTTGGGGTGGCTTTGTCTTCTTCTTTTGCCAATTCCACTAATTGTTTGGG	CATCGAGATCTAACTTGGGGTGGCTTTGTCTTCTTCTTTTGCCAATTCCACTAATTGTTTGGG	-4.226	-0.076	-1.902	-4.302	0.916	0.0166364	S	N
1-C	4-T	1,4-C,T	CATCCAGATCTAACTTGGGGTGGCTTTGTCTTCTTCTTTTGCCAATTCCACTAATTGTTTGGG	GATTCAGATCTAACTTGGGGTGGCTTTGTCTTCTTCTTTTGCCAATTCCACTAATTGTTTGGG	CATTCAGATCTAACTTGGGGTGGCTTTGTCTTCTTCTTTTGCCAATTCCACTAATTGTTTGGG	-4.226	-2.857	-5.554	-7.083	-0.84	0.146598	S	S
1-C	2-C	1,2-C,C	CATCCAGATCTAACTTGGGGTGGCTTTGTCTTCTTCTTTTGCCAATTCCACTAATTGTTTGGG	GCTCCAGATCTAACTTGGGGTGGCTTTGTCTTCTTCTTTTGCCAATTCCACTAATTGTTTGGG	CCTCCAGATCTAACTTGGGGTGGCTTTGTCTTCTTCTTTTGCCAATTCCACTAATTGTTTGGG	-4.226	-0.31	-1.006	-4.536	1.964	0.00707909	S	N
1-C	2-G	1,2-C,G	CATCCAGATCTAACTTGGGGTGGCTTTGTCTTCTTCTTTTGCCAATTCCACTAATTGTTTGGG	GGTCCAGATCTAACTTGGGGTGGCTTTGTCTTCTTCTTTTGCCAATTCCACTAATTGTTTGGG	CGTCCAGATCTAACTTGGGGTGGCTTTGTCTTCTTCTTTTGCCAATTCCACTAATTGTTTGGG	-4.226	0.511	-1.525	-3.715	1.063	0.00073682	S	I
1-C	2-T	1,2-C,T	CATCCAGATCTAACTTGGGGTGGCTTTGTCTTCTTCTTTTGCCAATTCCACTAATTGTTTGGG	GTTCCAGATCTAACTTGGGGTGGCTTTGTCTTCTTCTTTTGCCAATTCCACTAATTGTTTGGG	CTTCCAGATCTAACTTGGGGTGGCTTTGTCTTCTTCTTTTGCCAATTCCACTAATTGTTTGGG	-4.226	-0.046	-1.716	-4.272	1.132	0.0202607	S	N
3-A	4-A	3,4-A,A	GAACCAGATCTAACTTGGGGTGGCTTTGTCTTCTTCTTTTGCCAATTCCACTAATTGTTTGGG	GATACAGATCTAACTTGGGGTGGCTTTGTCTTCTTCTTTTGCCAATTCCACTAATTGTTTGGG	GAAACAGATCTAACTTGGGGTGGCTTTGTCTTCTTCTTTTGCCAATTCCACTAATTGTTTGGG	-0.683	-2.111	-2.246	-2.794	-0.075	0.434009	S	S
3-A	5-A	3,5-A,A	GAACCAGATCTAACTTGGGGTGGCTTTGTCTTCTTCTTTTGCCAATTCCACTAATTGTTTGGG	GATCAAGATCTAACTTGGGGTGGCTTTGTCTTCTTCTTTTGCCAATTCCACTAATTGTTTGGG	GAACAAGATCTAACTTGGGGTGGCTTTGTCTTCTTCTTTTGCCAATTCCACTAATTGTTTGGG	-0.683	-0.066	-0.233	-0.749	0.497	0.225897	S	N
3-A	9-A	3,9-A,A	GAACCAGATCTAACTTGGGGTGGCTTTGTCTTCTTCTTTTGCCAATTCCACTAATTGTTTGGG	GATCCAGAACTAACTTGGGGTGGCTTTGTCTTCTTCTTTTGCCAATTCCACTAATTGTTTGGG	GAACCAGAACTAACTTGGGGTGGCTTTGTCTTCTTCTTTTGCCAATTCCACTAATTGTTTGGG	-0.683	-0.097	-0.007	-0.78	0.694	0.0592498	S	N
3-A	9-C	3,9-A,C	GAACCAGATCTAACTTGGGGTGGCTTTGTCTTCTTCTTTTGCCAATTCCACTAATTGTTTGGG	GATCCAGACCTAACTTGGGGTGGCTTTGTCTTCTTCTTTTGCCAATTCCACTAATTGTTTGGG	GAACCAGACCTAACTTGGGGTGGCTTTGTCTTCTTCTTTTGCCAATTCCACTAATTGTTTGGG	-0.683	1.285	0.132	0.602	-0.004	0.547852	S	I
3-A	10-A	3,10-A,A	GAACCAGATCTAACTTGGGGTGGCTTTGTCTTCTTCTTTTGCCAATTCCACTAATTGTTTGGG	GATCCAGATATAACTTGGGGTGGCTTTGTCTTCTTCTTTTGCCAATTCCACTAATTGTTTGGG	GAACCAGATATAACTTGGGGTGGCTTTGTCTTCTTCTTTTGCCAATTCCACTAATTGTTTGGG	-0.683	-0.393	0.316	-1.077	1.225	0.00902284	S	S
3-A	11-A	3,11-A,A	GAACCAGATCTAACTTGGGGTGGCTTTGTCTTCTTCTTTTGCCAATTCCACTAATTGTTTGGG	GATCCAGATCAAACTTGGGGTGGCTTTGTCTTCTTCTTTTGCCAATTCCACTAATTGTTTGGG	GAACCAGATCAAACTTGGGGTGGCTTTGTCTTCTTCTTTTGCCAATTCCACTAATTGTTTGGG	-0.683	0.08	-1.297	-0.603	-0.65	0.282837	S	N
3-A	11-C	3,11-A,C	GAACCAGATCTAACTTGGGGTGGCTTTGTCTTCTTCTTTTGCCAATTCCACTAATTGTTTGGG	GATCCAGATCCAACTTGGGGTGGCTTTGTCTTCTTCTTTTGCCAATTCCACTAATTGTTTGGG	GAACCAGATCCAACTTGGGGTGGCTTTGTCTTCTTCTTTTGCCAATTCCACTAATTGTTTGGG	-0.683	0.559	0.315	-0.125	0.628	0.151862	S	I
3-A	11-G	3,11-A,G	GAACCAGATCTAACTTGGGGTGGCTTTGTCTTCTTCTTTTGCCAATTCCACTAATTGTTTGGG	GATCCAGATCGAACTTGGGGTGGCTTTGTCTTCTTCTTTTGCCAATTCCACTAATTGTTTGGG	GAACCAGATCGAACTTGGGGTGGCTTTGTCTTCTTCTTTTGCCAATTCCACTAATTGTTTGGG	-0.683	0.304	-0.179	-0.38	0.365	0.778217	S	I
3-A	14-A	3,14-A,A	GAACCAGATCTAACTTGGGGTGGCTTTGTCTTCTTCTTTTGCCAATTCCACTAATTGTTTGGG	GATCCAGATCTAAATTGGGGTGGCTTTGTCTTCTTCTTTTGCCAATTCCACTAATTGTTTGGG	GAACCAGATCTAAATTGGGGTGGCTTTGTCTTCTTCTTTTGCCAATTCCACTAATTGTTTGGG	-0.683	-0.554	-1.47	-1.238	-0.445	0.282488	S	S
3-A	15-A	3,15-A,A	GAACCAGATCTAACTTGGGGTGGCTTTGTCTTCTTCTTTTGCCAATTCCACTAATTGTTTGGG	GATCCAGATCTAACATGGGGTGGCTTTGTCTTCTTCTTTTGCCAATTCCACTAATTGTTTGGG	GAACCAGATCTAACATGGGGTGGCTTTGTCTTCTTCTTTTGCCAATTCCACTAATTGTTTGGG	-0.683	-0.077	-0.285	-0.761	0.506	0.338378	S	N
3-A	15-C	3,15-A,C	GAACCAGATCTAACTTGGGGTGGCTTTGTCTTCTTCTTTTGCCAATTCCACTAATTGTTTGGG	GATCCAGATCTAACCTGGGGTGGCTTTGTCTTCTTCTTTTGCCAATTCCACTAATTGTTTGGG	GAACCAGATCTAACCTGGGGTGGCTTTGTCTTCTTCTTTTGCCAATTCCACTAATTGTTTGGG	-0.683	0.272	0.059	-0.411	0.614	0.417034	S	I
3-A	15-G	3,15-A,G	GAACCAGATCTAACTTGGGGTGGCTTTGTCTTCTTCTTTTGCCAATTCCACTAATTGTTTGGG	GATCCAGATCTAACGTGGGGTGGCTTTGTCTTCTTCTTTTGCCAATTCCACTAATTGTTTGGG	GAACCAGATCTAACGTGGGGTGGCTTTGTCTTCTTCTTTTGCCAATTCCACTAATTGTTTGGG	-0.683	0.039	-0.571	-0.644	0.095	0.564674	S	N
3-A	16-A	3,16-A,A	GAACCAGATCTAACTTGGGGTGGCTTTGTCTTCTTCTTTTGCCAATTCCACTAATTGTTTGGG	GATCCAGATCTAACTAGGGGTGGCTTTGTCTTCTTCTTTTGCCAATTCCACTAATTGTTTGGG	GAACCAGATCTAACTAGGGGTGGCTTTGTCTTCTTCTTTTGCCAATTCCACTAATTGTTTGGG	-0.683	-0.773	-1.462	-1.457	-0.23	0.283575	S	S
3-A	16-C	3,16-A,C	GAACCAGATCTAACTTGGGGTGGCTTTGTCTTCTTCTTTTGCCAATTCCACTAATTGTTTGGG	GATCCAGATCTAACTCGGGGTGGCTTTGTCTTCTTCTTTTGCCAATTCCACTAATTGTTTGGG	GAACCAGATCTAACTCGGGGTGGCTTTGTCTTCTTCTTTTGCCAATTCCACTAATTGTTTGGG	-0.683	0.271	0.093	-0.413	0.686	0.278679	S	I
3-A	16-G	3,16-A,G	GAACCAGATCTAACTTGGGGTGGCTTTGTCTTCTTCTTTTGCCAATTCCACTAATTGTTTGGG	GATCCAGATCTAACTGGGGGTGGCTTTGTCTTCTTCTTTTGCCAATTCCACTAATTGTTTGGG	GAACCAGATCTAACTGGGGGTGGCTTTGTCTTCTTCTTTTGCCAATTCCACTAATTGTTTGGG	-0.683	-0.702	-1.61	-1.385	-0.506	0.174465	S	N
3-A	17-A	3,17-A,A	GAACCAGATCTAACTTGGGGTGGCTTTGTCTTCTTCTTTTGCCAATTCCACTAATTGTTTGGG	GATCCAGATCTAACTTAGGGTGGCTTTGTCTTCTTCTTTTGCCAATTCCACTAATTGTTTGGG	GAACCAGATCTAACTTAGGGTGGCTTTGTCTTCTTCTTTTGCCAATTCCACTAATTGTTTGGG	-0.683	-2.562	-0.571	-3.246	1.728	0.00905322	S	S
3-A	17-C	3,17-A,C	GAACCAGATCTAACTTGGGGTGGCTTTGTCTTCTTCTTTTGCCAATTCCACTAATTGTTTGGG	GATCCAGATCTAACTTCGGGTGGCTTTGTCTTCTTCTTTTGCCAATTCCACTAATTGTTTGGG	GAACCAGATCTAACTTCGGGTGGCTTTGTCTTCTTCTTTTGCCAATTCCACTAATTGTTTGGG	-0.683	-0.067	0.11	-0.75	0.908	0.0168056	S	N
3-A	18-A	3,18-A,A	GAACCAGATCTAACTTGGGGTGGCTTTGTCTTCTTCTTTTGCCAATTCCACTAATTGTTTGGG	GATCCAGATCTAACTTGAGGTGGCTTTGTCTTCTTCTTTTGCCAATTCCACTAATTGTTTGGG	GAACCAGATCTAACTTGAGGTGGCTTTGTCTTCTTCTTTTGCCAATTCCACTAATTGTTTGGG	-0.683	-0.636	-0.656	-1.319	0.487	0.0255265	S	S
3-A	18-C	3,18-A,C	GAACCAGATCTAACTTGGGGTGGCTTTGTCTTCTTCTTTTGCCAATTCCACTAATTGTTTGGG	GATCCAGATCTAACTTGCGGTGGCTTTGTCTTCTTCTTTTGCCAATTCCACTAATTGTTTGGG	GAACCAGATCTAACTTGCGGTGGCTTTGTCTTCTTCTTTTGCCAATTCCACTAATTGTTTGGG	-0.683	0.301	-1.233	-0.382	-0.725	0.137026	S	I
3-A	19-A	3,19-A,A	GAACCAGATCTAACTTGGGGTGGCTTTGTCTTCTTCTTTTGCCAATTCCACTAATTGTTTGGG	GATCCAGATCTAACTTGGAGTGGCTTTGTCTTCTTCTTTTGCCAATTCCACTAATTGTTTGGG	GAACCAGATCTAACTTGGAGTGGCTTTGTCTTCTTCTTTTGCCAATTCCACTAATTGTTTGGG	-0.683	0.892	-0.918	0.209	-0.714	0.0294586	S	I
3-A	19-C	3,19-A,C	GAACCAGATCTAACTTGGGGTGGCTTTGTCTTCTTCTTTTGCCAATTCCACTAATTGTTTGGG	GATCCAGATCTAACTTGGCGTGGCTTTGTCTTCTTCTTTTGCCAATTCCACTAATTGTTTGGG	GAACCAGATCTAACTTGGCGTGGCTTTGTCTTCTTCTTTTGCCAATTCCACTAATTGTTTGGG	-0.683	0.027	-0.006	-0.656	0.82	0.172683	S	N
3-A	20-A	3,20-A,A	GAACCAGATCTAACTTGGGGTGGCTTTGTCTTCTTCTTTTGCCAATTCCACTAATTGTTTGGG	GATCCAGATCTAACTTGGGATGGCTTTGTCTTCTTCTTTTGCCAATTCCACTAATTGTTTGGG	GAACCAGATCTAACTTGGGATGGCTTTGTCTTCTTCTTTTGCCAATTCCACTAATTGTTTGGG	-0.683	0.232	-0.907	-0.451	-0.199	0.053527	S	N
3-A	20-C	3,20-A,C	GAACCAGATCTAACTTGGGGTGGCTTTGTCTTCTTCTTTTGCCAATTCCACTAATTGTTTGGG	GATCCAGATCTAACTTGGGCTGGCTTTGTCTTCTTCTTTTGCCAATTCCACTAATTGTTTGGG	GAACCAGATCTAACTTGGGCTGGCTTTGTCTTCTTCTTTTGCCAATTCCACTAATTGTTTGGG	-0.683	0	-1.333	-0.683	-0.722	0.63625	S	N
3-A	21-A	3,21-A,A	GAACCAGATCTAACTTGGGGTGGCTTTGTCTTCTTCTTTTGCCAATTCCACTAATTGTTTGGG	GATCCAGATCTAACTTGGGGAGGCTTTGTCTTCTTCTTTTGCCAATTCCACTAATTGTTTGGG	GAACCAGATCTAACTTGGGGAGGCTTTGTCTTCTTCTTTTGCCAATTCCACTAATTGTTTGGG	-0.683	0.125	-0.536	-0.558	0.072	0.865009	S	I
3-A	21-C	3,21-A,C	GAACCAGATCTAACTTGGGGTGGCTTTGTCTTCTTCTTTTGCCAATTCCACTAATTGTTTGGG	GATCCAGATCTAACTTGGGGCGGCTTTGTCTTCTTCTTTTGCCAATTCCACTAATTGTTTGGG	GAACCAGATCTAACTTGGGGCGGCTTTGTCTTCTTCTTTTGCCAATTCCACTAATTGTTTGGG	-0.683	0.243	-1.086	-0.441	-0.542	0.217505	S	N
3-A	22-A	3,22-A,A	GAACCAGATCTAACTTGGGGTGGCTTTGTCTTCTTCTTTTGCCAATTCCACTAATTGTTTGGG	GATCCAGATCTAACTTGGGGTAGCTTTGTCTTCTTCTTTTGCCAATTCCACTAATTGTTTGGG	GAACCAGATCTAACTTGGGGTAGCTTTGTCTTCTTCTTTTGCCAATTCCACTAATTGTTTGGG	-0.683	-2.091	-2.862	-2.775	-0.838	0.0683751	S	S
3-A	22-C	3,22-A,C	GAACCAGATCTAACTTGGGGTGGCTTTGTCTTCTTCTTTTGCCAATTCCACTAATTGTTTGGG	GATCCAGATCTAACTTGGGGTCGCTTTGTCTTCTTCTTTTGCCAATTCCACTAATTGTTTGGG	GAACCAGATCTAACTTGGGGTCGCTTTGTCTTCTTCTTTTGCCAATTCCACTAATTGTTTGGG	-0.683	0.067	-0.027	-0.616	0.607	0.130721	S	N
3-A	23-A	3,23-A,A	GAACCAGATCTAACTTGGGGTGGCTTTGTCTTCTTCTTTTGCCAATTCCACTAATTGTTTGGG	GATCCAGATCTAACTTGGGGTGACTTTGTCTTCTTCTTTTGCCAATTCCACTAATTGTTTGGG	GAACCAGATCTAACTTGGGGTGACTTTGTCTTCTTCTTTTGCCAATTCCACTAATTGTTTGGG	-0.683	0.238	-1.709	-0.446	-1.162	0.0385177	S	I
3-A	23-C	3,23-A,C	GAACCAGATCTAACTTGGGGTGGCTTTGTCTTCTTCTTTTGCCAATTCCACTAATTGTTTGGG	GATCCAGATCTAACTTGGGGTGCCTTTGTCTTCTTCTTTTGCCAATTCCACTAATTGTTTGGG	GAACCAGATCTAACTTGGGGTGCCTTTGTCTTCTTCTTTTGCCAATTCCACTAATTGTTTGGG	-0.683	-0.164	-2.99	-0.847	-2.133	0.105832	S	S
3-A	24-A	3,24-A,A	GAACCAGATCTAACTTGGGGTGGCTTTGTCTTCTTCTTTTGCCAATTCCACTAATTGTTTGGG	GATCCAGATCTAACTTGGGGTGGATTTGTCTTCTTCTTTTGCCAATTCCACTAATTGTTTGGG	GAACCAGATCTAACTTGGGGTGGATTTGTCTTCTTCTTTTGCCAATTCCACTAATTGTTTGGG	-0.683	0.043	-0.712	-0.64	0.03	0.844355	S	N
3-A	25-A	3,25-A,A	GAACCAGATCTAACTTGGGGTGGCTTTGTCTTCTTCTTTTGCCAATTCCACTAATTGTTTGGG	GATCCAGATCTAACTTGGGGTGGCATTGTCTTCTTCTTTTGCCAATTCCACTAATTGTTTGGG	GAACCAGATCTAACTTGGGGTGGCATTGTCTTCTTCTTTTGCCAATTCCACTAATTGTTTGGG	-0.683	0.211	-1.11	-0.472	-0.596	0.269732	S	I
3-A	25-C	3,25-A,C	GAACCAGATCTAACTTGGGGTGGCTTTGTCTTCTTCTTTTGCCAATTCCACTAATTGTTTGGG	GATCCAGATCTAACTTGGGGTGGCCTTGTCTTCTTCTTTTGCCAATTCCACTAATTGTTTGGG	GAACCAGATCTAACTTGGGGTGGCCTTGTCTTCTTCTTTTGCCAATTCCACTAATTGTTTGGG	-0.683	0.429	0.094	-0.254	0.477	0.0917038	S	I
3-A	25-G	3,25-A,G	GAACCAGATCTAACTTGGGGTGGCTTTGTCTTCTTCTTTTGCCAATTCCACTAATTGTTTGGG	GATCCAGATCTAACTTGGGGTGGCGTTGTCTTCTTCTTTTGCCAATTCCACTAATTGTTTGGG	GAACCAGATCTAACTTGGGGTGGCGTTGTCTTCTTCTTTTGCCAATTCCACTAATTGTTTGGG	-0.683	0.284	-1.179	-0.399	-0.691	0.0740652	S	I
3-A	26-A	3,26-A,A	GAACCAGATCTAACTTGGGGTGGCTTTGTCTTCTTCTTTTGCCAATTCCACTAATTGTTTGGG	GATCCAGATCTAACTTGGGGTGGCTATGTCTTCTTCTTTTGCCAATTCCACTAATTGTTTGGG	GAACCAGATCTAACTTGGGGTGGCTATGTCTTCTTCTTTTGCCAATTCCACTAATTGTTTGGG	-0.683	0.39	-0.662	-0.293	-0.141	0.124638	S	I
3-A	26-C	3,26-A,C	GAACCAGATCTAACTTGGGGTGGCTTTGTCTTCTTCTTTTGCCAATTCCACTAATTGTTTGGG	GATCCAGATCTAACTTGGGGTGGCTCTGTCTTCTTCTTTTGCCAATTCCACTAATTGTTTGGG	GAACCAGATCTAACTTGGGGTGGCTCTGTCTTCTTCTTTTGCCAATTCCACTAATTGTTTGGG	-0.683	-0.07	-0.952	-0.753	-0.117	0.84541	S	N
3-A	26-G	3,26-A,G	GAACCAGATCTAACTTGGGGTGGCTTTGTCTTCTTCTTTTGCCAATTCCACTAATTGTTTGGG	GATCCAGATCTAACTTGGGGTGGCTGTGTCTTCTTCTTTTGCCAATTCCACTAATTGTTTGGG	GAACCAGATCTAACTTGGGGTGGCTGTGTCTTCTTCTTTTGCCAATTCCACTAATTGTTTGGG	-0.683	-0.547	-2.126	-1.23	-1.345	0.0555738	S	N
3-A	27-A	3,27-A,A	GAACCAGATCTAACTTGGGGTGGCTTTGTCTTCTTCTTTTGCCAATTCCACTAATTGTTTGGG	GATCCAGATCTAACTTGGGGTGGCTTAGTCTTCTTCTTTTGCCAATTCCACTAATTGTTTGGG	GAACCAGATCTAACTTGGGGTGGCTTAGTCTTCTTCTTTTGCCAATTCCACTAATTGTTTGGG	-0.683	-0.647	-0.712	-1.33	0.545	0.159583	S	S
3-A	27-C	3,27-A,C	GAACCAGATCTAACTTGGGGTGGCTTTGTCTTCTTCTTTTGCCAATTCCACTAATTGTTTGGG	GATCCAGATCTAACTTGGGGTGGCTTCGTCTTCTTCTTTTGCCAATTCCACTAATTGTTTGGG	GAACCAGATCTAACTTGGGGTGGCTTCGTCTTCTTCTTTTGCCAATTCCACTAATTGTTTGGG	-0.683	0.72	-0.591	0.037	-0.38	0.437225	S	I
3-A	27-G	3,27-A,G	GAACCAGATCTAACTTGGGGTGGCTTTGTCTTCTTCTTTTGCCAATTCCACTAATTGTTTGGG	GATCCAGATCTAACTTGGGGTGGCTTGGTCTTCTTCTTTTGCCAATTCCACTAATTGTTTGGG	GAACCAGATCTAACTTGGGGTGGCTTGGTCTTCTTCTTTTGCCAATTCCACTAATTGTTTGGG	-0.683	-0.115	-0.762	-0.799	0.05	0.487467	S	N
3-A	28-A	3,28-A,A	GAACCAGATCTAACTTGGGGTGGCTTTGTCTTCTTCTTTTGCCAATTCCACTAATTGTTTGGG	GATCCAGATCTAACTTGGGGTGGCTTTATCTTCTTCTTTTGCCAATTCCACTAATTGTTTGGG	GAACCAGATCTAACTTGGGGTGGCTTTATCTTCTTCTTTTGCCAATTCCACTAATTGTTTGGG	-0.683	-1.069	-0.743	-1.753	0.662	0.0172837	S	S
3-A	29-A	3,29-A,A	GAACCAGATCTAACTTGGGGTGGCTTTGTCTTCTTCTTTTGCCAATTCCACTAATTGTTTGGG	GATCCAGATCTAACTTGGGGTGGCTTTGACTTCTTCTTTTGCCAATTCCACTAATTGTTTGGG	GAACCAGATCTAACTTGGGGTGGCTTTGACTTCTTCTTTTGCCAATTCCACTAATTGTTTGGG	-0.683	0.257	-0.659	-0.427	-0.01	0.638282	S	N
3-A	29-C	3,29-A,C	GAACCAGATCTAACTTGGGGTGGCTTTGTCTTCTTCTTTTGCCAATTCCACTAATTGTTTGGG	GATCCAGATCTAACTTGGGGTGGCTTTGCCTTCTTCTTTTGCCAATTCCACTAATTGTTTGGG	GAACCAGATCTAACTTGGGGTGGCTTTGCCTTCTTCTTTTGCCAATTCCACTAATTGTTTGGG	-0.683	0.119	-0.082	-0.564	0.533	0.359074	S	I
3-A	29-G	3,29-A,G	GAACCAGATCTAACTTGGGGTGGCTTTGTCTTCTTCTTTTGCCAATTCCACTAATTGTTTGGG	GATCCAGATCTAACTTGGGGTGGCTTTGGCTTCTTCTTTTGCCAATTCCACTAATTGTTTGGG	GAACCAGATCTAACTTGGGGTGGCTTTGGCTTCTTCTTTTGCCAATTCCACTAATTGTTTGGG	-0.683	-3.819	-3.948	-4.502	-1.002	0.0278449	S	S
3-A	30-A	3,30-A,A	GAACCAGATCTAACTTGGGGTGGCTTTGTCTTCTTCTTTTGCCAATTCCACTAATTGTTTGGG	GATCCAGATCTAACTTGGGGTGGCTTTGTATTCTTCTTTTGCCAATTCCACTAATTGTTTGGG	GAACCAGATCTAACTTGGGGTGGCTTTGTATTCTTCTTTTGCCAATTCCACTAATTGTTTGGG	-0.683	-0.973	-1.7	-1.656	-0.382	0.248522	S	S
3-A	31-A	3,31-A,A	GAACCAGATCTAACTTGGGGTGGCTTTGTCTTCTTCTTTTGCCAATTCCACTAATTGTTTGGG	GATCCAGATCTAACTTGGGGTGGCTTTGTCATCTTCTTTTGCCAATTCCACTAATTGTTTGGG	GAACCAGATCTAACTTGGGGTGGCTTTGTCATCTTCTTTTGCCAATTCCACTAATTGTTTGGG	-0.683	0.242	-1.131	-0.441	-0.556	0.238221	S	I
3-A	31-C	3,31-A,C	GAACCAGATCTAACTTGGGGTGGCTTTGTCTTCTTCTTTTGCCAATTCCACTAATTGTTTGGG	GATCCAGATCTAACTTGGGGTGGCTTTGTCCTCTTCTTTTGCCAATTCCACTAATTGTTTGGG	GAACCAGATCTAACTTGGGGTGGCTTTGTCCTCTTCTTTTGCCAATTCCACTAATTGTTTGGG	-0.683	-0.076	-0.531	-0.759	0.242	0.180289	S	N
3-A	32-A	3,32-A,A	GAACCAGATCTAACTTGGGGTGGCTTTGTCTTCTTCTTTTGCCAATTCCACTAATTGTTTGGG	GATCCAGATCTAACTTGGGGTGGCTTTGTCTACTTCTTTTGCCAATTCCACTAATTGTTTGGG	GAACCAGATCTAACTTGGGGTGGCTTTGTCTACTTCTTTTGCCAATTCCACTAATTGTTTGGG	-0.683	-0.129	-1.016	-0.812	-0.258	0.200161	S	N
3-A	32-C	3,32-A,C	GAACCAGATCTAACTTGGGGTGGCTTTGTCTTCTTCTTTTGCCAATTCCACTAATTGTTTGGG	GATCCAGATCTAACTTGGGGTGGCTTTGTCTCCTTCTTTTGCCAATTCCACTAATTGTTTGGG	GAACCAGATCTAACTTGGGGTGGCTTTGTCTCCTTCTTTTGCCAATTCCACTAATTGTTTGGG	-0.683	-0.05	-0.587	-0.733	0.083	0.777495	S	N
3-A	32-G	3,32-A,G	GAACCAGATCTAACTTGGGGTGGCTTTGTCTTCTTCTTTTGCCAATTCCACTAATTGTTTGGG	GATCCAGATCTAACTTGGGGTGGCTTTGTCTGCTTCTTTTGCCAATTCCACTAATTGTTTGGG	GAACCAGATCTAACTTGGGGTGGCTTTGTCTGCTTCTTTTGCCAATTCCACTAATTGTTTGGG	-0.683	0.176	-1.504	-0.507	-0.815	0.224707	S	N
3-A	33-A	3,33-A,A	GAACCAGATCTAACTTGGGGTGGCTTTGTCTTCTTCTTTTGCCAATTCCACTAATTGTTTGGG	GATCCAGATCTAACTTGGGGTGGCTTTGTCTTATTCTTTTGCCAATTCCACTAATTGTTTGGG	GAACCAGATCTAACTTGGGGTGGCTTTGTCTTATTCTTTTGCCAATTCCACTAATTGTTTGGG	-0.683	-3.754	-3.472	-4.438	-0.45	0.0594249	S	S
3-A	34-A	3,34-A,A	GAACCAGATCTAACTTGGGGTGGCTTTGTCTTCTTCTTTTGCCAATTCCACTAATTGTTTGGG	GATCCAGATCTAACTTGGGGTGGCTTTGTCTTCATCTTTTGCCAATTCCACTAATTGTTTGGG	GAACCAGATCTAACTTGGGGTGGCTTTGTCTTCATCTTTTGCCAATTCCACTAATTGTTTGGG	-0.683	-0.179	-1.492	-0.862	-0.816	0.270439	S	N
3-A	34-C	3,34-A,C	GAACCAGATCTAACTTGGGGTGGCTTTGTCTTCTTCTTTTGCCAATTCCACTAATTGTTTGGG	GATCCAGATCTAACTTGGGGTGGCTTTGTCTTCCTCTTTTGCCAATTCCACTAATTGTTTGGG	GAACCAGATCTAACTTGGGGTGGCTTTGTCTTCCTCTTTTGCCAATTCCACTAATTGTTTGGG	-0.683	-0.17	-0.7	-0.854	0.07	0.353007	S	N
3-A	34-G	3,34-A,G	GAACCAGATCTAACTTGGGGTGGCTTTGTCTTCTTCTTTTGCCAATTCCACTAATTGTTTGGG	GATCCAGATCTAACTTGGGGTGGCTTTGTCTTCGTCTTTTGCCAATTCCACTAATTGTTTGGG	GAACCAGATCTAACTTGGGGTGGCTTTGTCTTCGTCTTTTGCCAATTCCACTAATTGTTTGGG	-0.683	0.283	-1.199	-0.401	-0.648	0.0364259	S	I
3-A	35-A	3,35-A,A	GAACCAGATCTAACTTGGGGTGGCTTTGTCTTCTTCTTTTGCCAATTCCACTAATTGTTTGGG	GATCCAGATCTAACTTGGGGTGGCTTTGTCTTCTACTTTTGCCAATTCCACTAATTGTTTGGG	GAACCAGATCTAACTTGGGGTGGCTTTGTCTTCTACTTTTGCCAATTCCACTAATTGTTTGGG	-0.683	-0.045	-0.748	-0.728	-0.031	0.791097	S	N
3-A	35-C	3,35-A,C	GAACCAGATCTAACTTGGGGTGGCTTTGTCTTCTTCTTTTGCCAATTCCACTAATTGTTTGGG	GATCCAGATCTAACTTGGGGTGGCTTTGTCTTCTCCTTTTGCCAATTCCACTAATTGTTTGGG	GAACCAGATCTAACTTGGGGTGGCTTTGTCTTCTCCTTTTGCCAATTCCACTAATTGTTTGGG	-0.683	0.127	-0.207	-0.556	0.287	0.0996057	S	N
3-A	35-G	3,35-A,G	GAACCAGATCTAACTTGGGGTGGCTTTGTCTTCTTCTTTTGCCAATTCCACTAATTGTTTGGG	GATCCAGATCTAACTTGGGGTGGCTTTGTCTTCTGCTTTTGCCAATTCCACTAATTGTTTGGG	GAACCAGATCTAACTTGGGGTGGCTTTGTCTTCTGCTTTTGCCAATTCCACTAATTGTTTGGG	-0.683	0.167	-0.881	-0.516	-0.292	0.0330658	S	N
3-A	36-A	3,36-A,A	GAACCAGATCTAACTTGGGGTGGCTTTGTCTTCTTCTTTTGCCAATTCCACTAATTGTTTGGG	GATCCAGATCTAACTTGGGGTGGCTTTGTCTTCTTATTTTGCCAATTCCACTAATTGTTTGGG	GAACCAGATCTAACTTGGGGTGGCTTTGTCTTCTTATTTTGCCAATTCCACTAATTGTTTGGG	-0.683	-0.688	-1.875	-1.372	-0.742	0.00710149	S	S
3-A	37-C	3,37-A,C	GAACCAGATCTAACTTGGGGTGGCTTTGTCTTCTTCTTTTGCCAATTCCACTAATTGTTTGGG	GATCCAGATCTAACTTGGGGTGGCTTTGTCTTCTTCCTTTGCCAATTCCACTAATTGTTTGGG	GAACCAGATCTAACTTGGGGTGGCTTTGTCTTCTTCCTTTGCCAATTCCACTAATTGTTTGGG	-0.683	0.225	-0.353	-0.459	0.113	0.3364	S	I
3-A	37-G	3,37-A,G	GAACCAGATCTAACTTGGGGTGGCTTTGTCTTCTTCTTTTGCCAATTCCACTAATTGTTTGGG	GATCCAGATCTAACTTGGGGTGGCTTTGTCTTCTTCGTTTGCCAATTCCACTAATTGTTTGGG	GAACCAGATCTAACTTGGGGTGGCTTTGTCTTCTTCGTTTGCCAATTCCACTAATTGTTTGGG	-0.683	0.33	-1.087	-0.353	-0.631	0.174329	S	N
3-A	38-A	3,38-A,A	GAACCAGATCTAACTTGGGGTGGCTTTGTCTTCTTCTTTTGCCAATTCCACTAATTGTTTGGG	GATCCAGATCTAACTTGGGGTGGCTTTGTCTTCTTCTATTGCCAATTCCACTAATTGTTTGGG	GAACCAGATCTAACTTGGGGTGGCTTTGTCTTCTTCTATTGCCAATTCCACTAATTGTTTGGG	-0.683	-0.025	-1.007	-0.708	-0.396	0.452223	S	N
3-A	38-C	3,38-A,C	GAACCAGATCTAACTTGGGGTGGCTTTGTCTTCTTCTTTTGCCAATTCCACTAATTGTTTGGG	GATCCAGATCTAACTTGGGGTGGCTTTGTCTTCTTCTCTTGCCAATTCCACTAATTGTTTGGG	GAACCAGATCTAACTTGGGGTGGCTTTGTCTTCTTCTCTTGCCAATTCCACTAATTGTTTGGG	-0.683	0.106	-0.748	-0.577	-0.181	0.385126	S	N
3-A	38-G	3,38-A,G	GAACCAGATCTAACTTGGGGTGGCTTTGTCTTCTTCTTTTGCCAATTCCACTAATTGTTTGGG	GATCCAGATCTAACTTGGGGTGGCTTTGTCTTCTTCTGTTGCCAATTCCACTAATTGTTTGGG	GAACCAGATCTAACTTGGGGTGGCTTTGTCTTCTTCTGTTGCCAATTCCACTAATTGTTTGGG	-0.683	0.274	-1.797	-0.41	-1.205	0.0436262	S	N
3-A	39-A	3,39-A,A	GAACCAGATCTAACTTGGGGTGGCTTTGTCTTCTTCTTTTGCCAATTCCACTAATTGTTTGGG	GATCCAGATCTAACTTGGGGTGGCTTTGTCTTCTTCTTATGCCAATTCCACTAATTGTTTGGG	GAACCAGATCTAACTTGGGGTGGCTTTGTCTTCTTCTTATGCCAATTCCACTAATTGTTTGGG	-0.683	0.361	-0.904	-0.322	-0.361	0.406298	S	I
3-A	39-C	3,39-A,C	GAACCAGATCTAACTTGGGGTGGCTTTGTCTTCTTCTTTTGCCAATTCCACTAATTGTTTGGG	GATCCAGATCTAACTTGGGGTGGCTTTGTCTTCTTCTTCTGCCAATTCCACTAATTGTTTGGG	GAACCAGATCTAACTTGGGGTGGCTTTGTCTTCTTCTTCTGCCAATTCCACTAATTGTTTGGG	-0.683	0.236	0.145	-0.448	0.641	0.104542	S	I
3-A	39-G	3,39-A,G	GAACCAGATCTAACTTGGGGTGGCTTTGTCTTCTTCTTTTGCCAATTCCACTAATTGTTTGGG	GATCCAGATCTAACTTGGGGTGGCTTTGTCTTCTTCTTGTGCCAATTCCACTAATTGTTTGGG	GAACCAGATCTAACTTGGGGTGGCTTTGTCTTCTTCTTGTGCCAATTCCACTAATTGTTTGGG	-0.683	0.267	-1.324	-0.416	-0.834	0.0566661	S	I
3-A	40-A	3,40-A,A	GAACCAGATCTAACTTGGGGTGGCTTTGTCTTCTTCTTTTGCCAATTCCACTAATTGTTTGGG	GATCCAGATCTAACTTGGGGTGGCTTTGTCTTCTTCTTTAGCCAATTCCACTAATTGTTTGGG	GAACCAGATCTAACTTGGGGTGGCTTTGTCTTCTTCTTTAGCCAATTCCACTAATTGTTTGGG	-0.683	-2.389	-2.027	-3.073	0.128	0.936218	S	S
3-A	40-C	3,40-A,C	GAACCAGATCTAACTTGGGGTGGCTTTGTCTTCTTCTTTTGCCAATTCCACTAATTGTTTGGG	GATCCAGATCTAACTTGGGGTGGCTTTGTCTTCTTCTTTCGCCAATTCCACTAATTGTTTGGG	GAACCAGATCTAACTTGGGGTGGCTTTGTCTTCTTCTTTCGCCAATTCCACTAATTGTTTGGG	-0.683	0.287	-0.964	-0.396	-0.481	0.134146	S	I
3-A	40-G	3,40-A,G	GAACCAGATCTAACTTGGGGTGGCTTTGTCTTCTTCTTTTGCCAATTCCACTAATTGTTTGGG	GATCCAGATCTAACTTGGGGTGGCTTTGTCTTCTTCTTTGGCCAATTCCACTAATTGTTTGGG	GAACCAGATCTAACTTGGGGTGGCTTTGTCTTCTTCTTTGGCCAATTCCACTAATTGTTTGGG	-0.683	0.275	-1.514	-0.408	-1.066	0.0357391	S	I
3-A	41-A	3,41-A,A	GAACCAGATCTAACTTGGGGTGGCTTTGTCTTCTTCTTTTGCCAATTCCACTAATTGTTTGGG	GATCCAGATCTAACTTGGGGTGGCTTTGTCTTCTTCTTTTACCAATTCCACTAATTGTTTGGG	GAACCAGATCTAACTTGGGGTGGCTTTGTCTTCTTCTTTTACCAATTCCACTAATTGTTTGGG	-0.683	-0.772	-1.449	-1.455	-0.242	0.345015	S	S
3-A	41-C	3,41-A,C	GAACCAGATCTAACTTGGGGTGGCTTTGTCTTCTTCTTTTGCCAATTCCACTAATTGTTTGGG	GATCCAGATCTAACTTGGGGTGGCTTTGTCTTCTTCTTTTCCCAATTCCACTAATTGTTTGGG	GAACCAGATCTAACTTGGGGTGGCTTTGTCTTCTTCTTTTCCCAATTCCACTAATTGTTTGGG	-0.683	-1.66	-2.386	-2.343	-0.651	0.0737836	S	S
3-A	42-A	3,42-A,A	GAACCAGATCTAACTTGGGGTGGCTTTGTCTTCTTCTTTTGCCAATTCCACTAATTGTTTGGG	GATCCAGATCTAACTTGGGGTGGCTTTGTCTTCTTCTTTTGACAATTCCACTAATTGTTTGGG	GAACCAGATCTAACTTGGGGTGGCTTTGTCTTCTTCTTTTGACAATTCCACTAATTGTTTGGG	-0.683	-0.179	-1.607	-0.862	-0.783	0.211296	S	S
3-A	43-A	3,43-A,A	GAACCAGATCTAACTTGGGGTGGCTTTGTCTTCTTCTTTTGCCAATTCCACTAATTGTTTGGG	GATCCAGATCTAACTTGGGGTGGCTTTGTCTTCTTCTTTTGCAAATTCCACTAATTGTTTGGG	GAACCAGATCTAACTTGGGGTGGCTTTGTCTTCTTCTTTTGCAAATTCCACTAATTGTTTGGG	-0.683	-0.47	-2.122	-1.154	-1.079	0.100838	S	N
3-A	46-A	3,46-A,A	GAACCAGATCTAACTTGGGGTGGCTTTGTCTTCTTCTTTTGCCAATTCCACTAATTGTTTGGG	GATCCAGATCTAACTTGGGGTGGCTTTGTCTTCTTCTTTTGCCAAATCCACTAATTGTTTGGG	GAACCAGATCTAACTTGGGGTGGCTTTGTCTTCTTCTTTTGCCAAATCCACTAATTGTTTGGG	-0.683	0.041	-1.054	-0.642	-0.397	0.649686	S	N
3-A	46-C	3,46-A,C	GAACCAGATCTAACTTGGGGTGGCTTTGTCTTCTTCTTTTGCCAATTCCACTAATTGTTTGGG	GATCCAGATCTAACTTGGGGTGGCTTTGTCTTCTTCTTTTGCCAACTCCACTAATTGTTTGGG	GAACCAGATCTAACTTGGGGTGGCTTTGTCTTCTTCTTTTGCCAACTCCACTAATTGTTTGGG	-0.683	0.336	0.043	-0.347	0.531	0.207616	S	I
3-A	46-G	3,46-A,G	GAACCAGATCTAACTTGGGGTGGCTTTGTCTTCTTCTTTTGCCAATTCCACTAATTGTTTGGG	GATCCAGATCTAACTTGGGGTGGCTTTGTCTTCTTCTTTTGCCAAGTCCACTAATTGTTTGGG	GAACCAGATCTAACTTGGGGTGGCTTTGTCTTCTTCTTTTGCCAAGTCCACTAATTGTTTGGG	-0.683	0.344	-1.885	-0.339	-1.377	0.0921195	S	I
3-A	47-A	3,47-A,A	GAACCAGATCTAACTTGGGGTGGCTTTGTCTTCTTCTTTTGCCAATTCCACTAATTGTTTGGG	GATCCAGATCTAACTTGGGGTGGCTTTGTCTTCTTCTTTTGCCAATACCACTAATTGTTTGGG	GAACCAGATCTAACTTGGGGTGGCTTTGTCTTCTTCTTTTGCCAATACCACTAATTGTTTGGG	-0.683	-0.214	-1.432	-0.897	-0.59	0.0517877	S	N
3-A	47-C	3,47-A,C	GAACCAGATCTAACTTGGGGTGGCTTTGTCTTCTTCTTTTGCCAATTCCACTAATTGTTTGGG	GATCCAGATCTAACTTGGGGTGGCTTTGTCTTCTTCTTTTGCCAATCCCACTAATTGTTTGGG	GAACCAGATCTAACTTGGGGTGGCTTTGTCTTCTTCTTTTGCCAATCCCACTAATTGTTTGGG	-0.683	-2.085	-1.381	-2.768	0.507	0.521809	S	S
3-A	47-G	3,47-A,G	GAACCAGATCTAACTTGGGGTGGCTTTGTCTTCTTCTTTTGCCAATTCCACTAATTGTTTGGG	GATCCAGATCTAACTTGGGGTGGCTTTGTCTTCTTCTTTTGCCAATGCCACTAATTGTTTGGG	GAACCAGATCTAACTTGGGGTGGCTTTGTCTTCTTCTTTTGCCAATGCCACTAATTGTTTGGG	-0.683	-1.617	-2.07	-2.301	-0.417	0.229243	S	S
3-A	48-A	3,48-A,A	GAACCAGATCTAACTTGGGGTGGCTTTGTCTTCTTCTTTTGCCAATTCCACTAATTGTTTGGG	GATCCAGATCTAACTTGGGGTGGCTTTGTCTTCTTCTTTTGCCAATTACACTAATTGTTTGGG	GAACCAGATCTAACTTGGGGTGGCTTTGTCTTCTTCTTTTGCCAATTACACTAATTGTTTGGG	-0.683	-1.736	-2.405	-2.419	-0.626	0.110982	S	S
3-A	49-A	3,49-A,A	GAACCAGATCTAACTTGGGGTGGCTTTGTCTTCTTCTTTTGCCAATTCCACTAATTGTTTGGG	GATCCAGATCTAACTTGGGGTGGCTTTGTCTTCTTCTTTTGCCAATTCAACTAATTGTTTGGG	GAACCAGATCTAACTTGGGGTGGCTTTGTCTTCTTCTTTTGCCAATTCAACTAATTGTTTGGG	-0.683	1.456	-0.748	0.773	-0.929	0.110574	S	I
3-A	51-A	3,51-A,A	GAACCAGATCTAACTTGGGGTGGCTTTGTCTTCTTCTTTTGCCAATTCCACTAATTGTTTGGG	GATCCAGATCTAACTTGGGGTGGCTTTGTCTTCTTCTTTTGCCAATTCCAATAATTGTTTGGG	GAACCAGATCTAACTTGGGGTGGCTTTGTCTTCTTCTTTTGCCAATTCCAATAATTGTTTGGG	-0.683	-1.679	-1.647	-2.363	0.103	0.0518768	S	S
3-A	52-A	3,52-A,A	GAACCAGATCTAACTTGGGGTGGCTTTGTCTTCTTCTTTTGCCAATTCCACTAATTGTTTGGG	GATCCAGATCTAACTTGGGGTGGCTTTGTCTTCTTCTTTTGCCAATTCCACAAATTGTTTGGG	GAACCAGATCTAACTTGGGGTGGCTTTGTCTTCTTCTTTTGCCAATTCCACAAATTGTTTGGG	-0.683	0.166	-0.918	-0.518	-0.468	0.531265	S	N
3-A	52-C	3,52-A,C	GAACCAGATCTAACTTGGGGTGGCTTTGTCTTCTTCTTTTGCCAATTCCACTAATTGTTTGGG	GATCCAGATCTAACTTGGGGTGGCTTTGTCTTCTTCTTTTGCCAATTCCACCAATTGTTTGGG	GAACCAGATCTAACTTGGGGTGGCTTTGTCTTCTTCTTTTGCCAATTCCACCAATTGTTTGGG	-0.683	0.564	-0.14	-0.119	0.239	0.0788464	S	I
3-A	52-G	3,52-A,G	GAACCAGATCTAACTTGGGGTGGCTTTGTCTTCTTCTTTTGCCAATTCCACTAATTGTTTGGG	GATCCAGATCTAACTTGGGGTGGCTTTGTCTTCTTCTTTTGCCAATTCCACGAATTGTTTGGG	GAACCAGATCTAACTTGGGGTGGCTTTGTCTTCTTCTTTTGCCAATTCCACGAATTGTTTGGG	-0.683	0.635	-2.437	-0.048	-2.145	0.106133	S	I
3-A	55-A	3,55-A,A	GAACCAGATCTAACTTGGGGTGGCTTTGTCTTCTTCTTTTGCCAATTCCACTAATTGTTTGGG	GATCCAGATCTAACTTGGGGTGGCTTTGTCTTCTTCTTTTGCCAATTCCACTAAATGTTTGGG	GAACCAGATCTAACTTGGGGTGGCTTTGTCTTCTTCTTTTGCCAATTCCACTAAATGTTTGGG	-0.683	0.386	-0.423	-0.297	0.005	0.57708	S	I
3-A	55-C	3,55-A,C	GAACCAGATCTAACTTGGGGTGGCTTTGTCTTCTTCTTTTGCCAATTCCACTAATTGTTTGGG	GATCCAGATCTAACTTGGGGTGGCTTTGTCTTCTTCTTTTGCCAATTCCACTAACTGTTTGGG	GAACCAGATCTAACTTGGGGTGGCTTTGTCTTCTTCTTTTGCCAATTCCACTAACTGTTTGGG	-0.683	0.069	-1.301	-0.614	-0.592	0.0388784	S	N
3-A	55-G	3,55-A,G	GAACCAGATCTAACTTGGGGTGGCTTTGTCTTCTTCTTTTGCCAATTCCACTAATTGTTTGGG	GATCCAGATCTAACTTGGGGTGGCTTTGTCTTCTTCTTTTGCCAATTCCACTAAGTGTTTGGG	GAACCAGATCTAACTTGGGGTGGCTTTGTCTTCTTCTTTTGCCAATTCCACTAAGTGTTTGGG	-0.683	0.117	-1.743	-0.566	-0.851	0.224729	S	N
3-A	56-A	3,56-A,A	GAACCAGATCTAACTTGGGGTGGCTTTGTCTTCTTCTTTTGCCAATTCCACTAATTGTTTGGG	GATCCAGATCTAACTTGGGGTGGCTTTGTCTTCTTCTTTTGCCAATTCCACTAATAGTTTGGG	GAACCAGATCTAACTTGGGGTGGCTTTGTCTTCTTCTTTTGCCAATTCCACTAATAGTTTGGG	-0.683	-0.713	-2.4	-1.397	-1.279	0.0366374	S	S
3-A	56-C	3,56-A,C	GAACCAGATCTAACTTGGGGTGGCTTTGTCTTCTTCTTTTGCCAATTCCACTAATTGTTTGGG	GATCCAGATCTAACTTGGGGTGGCTTTGTCTTCTTCTTTTGCCAATTCCACTAATCGTTTGGG	GAACCAGATCTAACTTGGGGTGGCTTTGTCTTCTTCTTTTGCCAATTCCACTAATCGTTTGGG	-0.683	0.215	-0.375	-0.469	0.23	0.836307	S	N
3-A	56-G	3,56-A,G	GAACCAGATCTAACTTGGGGTGGCTTTGTCTTCTTCTTTTGCCAATTCCACTAATTGTTTGGG	GATCCAGATCTAACTTGGGGTGGCTTTGTCTTCTTCTTTTGCCAATTCCACTAATGGTTTGGG	GAACCAGATCTAACTTGGGGTGGCTTTGTCTTCTTCTTTTGCCAATTCCACTAATGGTTTGGG	-0.683	0.059	-0.595	-0.624	0.184	0.569112	S	N
3-A	57-A	3,57-A,A	GAACCAGATCTAACTTGGGGTGGCTTTGTCTTCTTCTTTTGCCAATTCCACTAATTGTTTGGG	GATCCAGATCTAACTTGGGGTGGCTTTGTCTTCTTCTTTTGCCAATTCCACTAATTATTTGGG	GAACCAGATCTAACTTGGGGTGGCTTTGTCTTCTTCTTTTGCCAATTCCACTAATTATTTGGG	-0.683	-0.066	-0.748	-0.749	-0.042	0.53177	S	N
3-A	57-C	3,57-A,C	GAACCAGATCTAACTTGGGGTGGCTTTGTCTTCTTCTTTTGCCAATTCCACTAATTGTTTGGG	GATCCAGATCTAACTTGGGGTGGCTTTGTCTTCTTCTTTTGCCAATTCCACTAATTCTTTGGG	GAACCAGATCTAACTTGGGGTGGCTTTGTCTTCTTCTTTTGCCAATTCCACTAATTCTTTGGG	-0.683	-0.537	-3.607	-1.221	-2.596	0.192536	S	S
3-A	58-A	3,58-A,A	GAACCAGATCTAACTTGGGGTGGCTTTGTCTTCTTCTTTTGCCAATTCCACTAATTGTTTGGG	GATCCAGATCTAACTTGGGGTGGCTTTGTCTTCTTCTTTTGCCAATTCCACTAATTGATTGGG	GAACCAGATCTAACTTGGGGTGGCTTTGTCTTCTTCTTTTGCCAATTCCACTAATTGATTGGG	-0.683	0.099	-1.514	-0.585	-0.883	0.0144034	S	I
3-A	58-C	3,58-A,C	GAACCAGATCTAACTTGGGGTGGCTTTGTCTTCTTCTTTTGCCAATTCCACTAATTGTTTGGG	GATCCAGATCTAACTTGGGGTGGCTTTGTCTTCTTCTTTTGCCAATTCCACTAATTGCTTGGG	GAACCAGATCTAACTTGGGGTGGCTTTGTCTTCTTCTTTTGCCAATTCCACTAATTGCTTGGG	-0.683	-0.116	-0.494	-0.799	0.243	0.929867	S	S
3-A	58-G	3,58-A,G	GAACCAGATCTAACTTGGGGTGGCTTTGTCTTCTTCTTTTGCCAATTCCACTAATTGTTTGGG	GATCCAGATCTAACTTGGGGTGGCTTTGTCTTCTTCTTTTGCCAATTCCACTAATTGGTTGGG	GAACCAGATCTAACTTGGGGTGGCTTTGTCTTCTTCTTTTGCCAATTCCACTAATTGGTTGGG	-0.683	-0.27	-2.455	-0.953	-1.534	0.0750446	S	N
3-A	59-A	3,59-A,A	GAACCAGATCTAACTTGGGGTGGCTTTGTCTTCTTCTTTTGCCAATTCCACTAATTGTTTGGG	GATCCAGATCTAACTTGGGGTGGCTTTGTCTTCTTCTTTTGCCAATTCCACTAATTGTATGGG	GAACCAGATCTAACTTGGGGTGGCTTTGTCTTCTTCTTTTGCCAATTCCACTAATTGTATGGG	-0.683	-0.31	-2.029	-0.993	-1.19	0.0229256	S	N
3-A	59-C	3,59-A,C	GAACCAGATCTAACTTGGGGTGGCTTTGTCTTCTTCTTTTGCCAATTCCACTAATTGTTTGGG	GATCCAGATCTAACTTGGGGTGGCTTTGTCTTCTTCTTTTGCCAATTCCACTAATTGTCTGGG	GAACCAGATCTAACTTGGGGTGGCTTTGTCTTCTTCTTTTGCCAATTCCACTAATTGTCTGGG	-0.683	-0.032	-0.434	-0.716	0.268	0.27857	S	N
3-A	59-G	3,59-A,G	GAACCAGATCTAACTTGGGGTGGCTTTGTCTTCTTCTTTTGCCAATTCCACTAATTGTTTGGG	GATCCAGATCTAACTTGGGGTGGCTTTGTCTTCTTCTTTTGCCAATTCCACTAATTGTGTGGG	GAACCAGATCTAACTTGGGGTGGCTTTGTCTTCTTCTTTTGCCAATTCCACTAATTGTGTGGG	-0.683	-0.228	-2.292	-0.911	-1.493	0.232326	S	N
3-A	60-A	3,60-A,A	GAACCAGATCTAACTTGGGGTGGCTTTGTCTTCTTCTTTTGCCAATTCCACTAATTGTTTGGG	GATCCAGATCTAACTTGGGGTGGCTTTGTCTTCTTCTTTTGCCAATTCCACTAATTGTTAGGG	GAACCAGATCTAACTTGGGGTGGCTTTGTCTTCTTCTTTTGCCAATTCCACTAATTGTTAGGG	-0.683	-2.552	-2.902	-3.236	-0.66	0.0936709	S	S
3-A	60-C	3,60-A,C	GAACCAGATCTAACTTGGGGTGGCTTTGTCTTCTTCTTTTGCCAATTCCACTAATTGTTTGGG	GATCCAGATCTAACTTGGGGTGGCTTTGTCTTCTTCTTTTGCCAATTCCACTAATTGTTCGGG	GAACCAGATCTAACTTGGGGTGGCTTTGTCTTCTTCTTTTGCCAATTCCACTAATTGTTCGGG	-0.683	-0.19	-0.646	-0.874	0.215	0.970971	S	N
3-A	61-A	3,61-A,A	GAACCAGATCTAACTTGGGGTGGCTTTGTCTTCTTCTTTTGCCAATTCCACTAATTGTTTGGG	GATCCAGATCTAACTTGGGGTGGCTTTGTCTTCTTCTTTTGCCAATTCCACTAATTGTTTAGG	GAACCAGATCTAACTTGGGGTGGCTTTGTCTTCTTCTTTTGCCAATTCCACTAATTGTTTAGG	-0.683	-1.318	-1.587	-2.001	-0.028	0.479784	S	S
3-A	61-C	3,61-A,C	GAACCAGATCTAACTTGGGGTGGCTTTGTCTTCTTCTTTTGCCAATTCCACTAATTGTTTGGG	GATCCAGATCTAACTTGGGGTGGCTTTGTCTTCTTCTTTTGCCAATTCCACTAATTGTTTCGG	GAACCAGATCTAACTTGGGGTGGCTTTGTCTTCTTCTTTTGCCAATTCCACTAATTGTTTCGG	-0.683	0.061	-1.394	-0.622	-0.781	0.140319	S	N
3-A	62-A	3,62-A,A	GAACCAGATCTAACTTGGGGTGGCTTTGTCTTCTTCTTTTGCCAATTCCACTAATTGTTTGGG	GATCCAGATCTAACTTGGGGTGGCTTTGTCTTCTTCTTTTGCCAATTCCACTAATTGTTTGAG	GAACCAGATCTAACTTGGGGTGGCTTTGTCTTCTTCTTTTGCCAATTCCACTAATTGTTTGAG	-0.683	-0.115	-1.4	-0.798	-0.628	0.115191	S	N
3-A	62-C	3,62-A,C	GAACCAGATCTAACTTGGGGTGGCTTTGTCTTCTTCTTTTGCCAATTCCACTAATTGTTTGGG	GATCCAGATCTAACTTGGGGTGGCTTTGTCTTCTTCTTTTGCCAATTCCACTAATTGTTTGCG	GAACCAGATCTAACTTGGGGTGGCTTTGTCTTCTTCTTTTGCCAATTCCACTAATTGTTTGCG	-0.683	-0.199	-2.716	-0.882	-1.946	0.0298507	S	N
3-A	63-A	3,63-A,A	GAACCAGATCTAACTTGGGGTGGCTTTGTCTTCTTCTTTTGCCAATTCCACTAATTGTTTGGG	GATCCAGATCTAACTTGGGGTGGCTTTGTCTTCTTCTTTTGCCAATTCCACTAATTGTTTGGA	GAACCAGATCTAACTTGGGGTGGCTTTGTCTTCTTCTTTTGCCAATTCCACTAATTGTTTGGA	-0.683	-5.697	-4.179	-6.381	-0.053	0.827249	S	S
3-A	62-T	3,62-A,T	GAACCAGATCTAACTTGGGGTGGCTTTGTCTTCTTCTTTTGCCAATTCCACTAATTGTTTGGG	GATCCAGATCTAACTTGGGGTGGCTTTGTCTTCTTCTTTTGCCAATTCCACTAATTGTTTGTG	GAACCAGATCTAACTTGGGGTGGCTTTGTCTTCTTCTTTTGCCAATTCCACTAATTGTTTGTG	-0.683	-0.581	-2.537	-1.265	-1.459	0.007129	S	S
3-A	61-T	3,61-A,T	GAACCAGATCTAACTTGGGGTGGCTTTGTCTTCTTCTTTTGCCAATTCCACTAATTGTTTGGG	GATCCAGATCTAACTTGGGGTGGCTTTGTCTTCTTCTTTTGCCAATTCCACTAATTGTTTTGG	GAACCAGATCTAACTTGGGGTGGCTTTGTCTTCTTCTTTTGCCAATTCCACTAATTGTTTTGG	-0.683	-0.154	-1.575	-0.837	-0.724	0.124185	S	N
3-A	57-T	3,57-A,T	GAACCAGATCTAACTTGGGGTGGCTTTGTCTTCTTCTTTTGCCAATTCCACTAATTGTTTGGG	GATCCAGATCTAACTTGGGGTGGCTTTGTCTTCTTCTTTTGCCAATTCCACTAATTTTTTGGG	GAACCAGATCTAACTTGGGGTGGCTTTGTCTTCTTCTTTTGCCAATTCCACTAATTTTTTGGG	-0.683	0.003	-0.918	-0.68	-0.229	0.726995	S	N
3-A	54-C	3,54-A,C	GAACCAGATCTAACTTGGGGTGGCTTTGTCTTCTTCTTTTGCCAATTCCACTAATTGTTTGGG	GATCCAGATCTAACTTGGGGTGGCTTTGTCTTCTTCTTTTGCCAATTCCACTACTTGTTTGGG	GAACCAGATCTAACTTGGGGTGGCTTTGTCTTCTTCTTTTGCCAATTCCACTACTTGTTTGGG	-0.683	0.187	-1.609	-0.496	-1.111	0.109586	S	I
3-A	54-G	3,54-A,G	GAACCAGATCTAACTTGGGGTGGCTTTGTCTTCTTCTTTTGCCAATTCCACTAATTGTTTGGG	GATCCAGATCTAACTTGGGGTGGCTTTGTCTTCTTCTTTTGCCAATTCCACTAGTTGTTTGGG	GAACCAGATCTAACTTGGGGTGGCTTTGTCTTCTTCTTTTGCCAATTCCACTAGTTGTTTGGG	-0.683	-0.319	-0.71	-1.003	0.064	0.580558	S	N
3-A	54-T	3,54-A,T	GAACCAGATCTAACTTGGGGTGGCTTTGTCTTCTTCTTTTGCCAATTCCACTAATTGTTTGGG	GATCCAGATCTAACTTGGGGTGGCTTTGTCTTCTTCTTTTGCCAATTCCACTATTTGTTTGGG	GAACCAGATCTAACTTGGGGTGGCTTTGTCTTCTTCTTTTGCCAATTCCACTATTTGTTTGGG	-0.683	-0.013	-1.827	-0.696	-0.927	0.11948	S	N
3-A	53-C	3,53-A,C	GAACCAGATCTAACTTGGGGTGGCTTTGTCTTCTTCTTTTGCCAATTCCACTAATTGTTTGGG	GATCCAGATCTAACTTGGGGTGGCTTTGTCTTCTTCTTTTGCCAATTCCACTCATTGTTTGGG	GAACCAGATCTAACTTGGGGTGGCTTTGTCTTCTTCTTTTGCCAATTCCACTCATTGTTTGGG	-0.683	-0.152	-1.907	-0.835	-1.036	0.0671503	S	N
3-A	53-G	3,53-A,G	GAACCAGATCTAACTTGGGGTGGCTTTGTCTTCTTCTTTTGCCAATTCCACTAATTGTTTGGG	GATCCAGATCTAACTTGGGGTGGCTTTGTCTTCTTCTTTTGCCAATTCCACTGATTGTTTGGG	GAACCAGATCTAACTTGGGGTGGCTTTGTCTTCTTCTTTTGCCAATTCCACTGATTGTTTGGG	-0.683	0.229	-0.671	-0.455	-0.25	0.756055	S	N
3-A	53-T	3,53-A,T	GAACCAGATCTAACTTGGGGTGGCTTTGTCTTCTTCTTTTGCCAATTCCACTAATTGTTTGGG	GATCCAGATCTAACTTGGGGTGGCTTTGTCTTCTTCTTTTGCCAATTCCACTTATTGTTTGGG	GAACCAGATCTAACTTGGGGTGGCTTTGTCTTCTTCTTTTGCCAATTCCACTTATTGTTTGGG	-0.683	-0.046	-1.333	-0.729	-0.615	0.169068	S	N
3-A	51-G	3,51-A,G	GAACCAGATCTAACTTGGGGTGGCTTTGTCTTCTTCTTTTGCCAATTCCACTAATTGTTTGGG	GATCCAGATCTAACTTGGGGTGGCTTTGTCTTCTTCTTTTGCCAATTCCAGTAATTGTTTGGG	GAACCAGATCTAACTTGGGGTGGCTTTGTCTTCTTCTTTTGCCAATTCCAGTAATTGTTTGGG	-0.683	0.038	-1.874	-0.645	-1.052	0.0554756	S	N
3-A	51-T	3,51-A,T	GAACCAGATCTAACTTGGGGTGGCTTTGTCTTCTTCTTTTGCCAATTCCACTAATTGTTTGGG	GATCCAGATCTAACTTGGGGTGGCTTTGTCTTCTTCTTTTGCCAATTCCATTAATTGTTTGGG	GAACCAGATCTAACTTGGGGTGGCTTTGTCTTCTTCTTTTGCCAATTCCATTAATTGTTTGGG	-0.683	-1.533	-2.154	-2.216	-0.461	0.398848	S	S
3-A	50-G	3,50-A,G	GAACCAGATCTAACTTGGGGTGGCTTTGTCTTCTTCTTTTGCCAATTCCACTAATTGTTTGGG	GATCCAGATCTAACTTGGGGTGGCTTTGTCTTCTTCTTTTGCCAATTCCGCTAATTGTTTGGG	GAACCAGATCTAACTTGGGGTGGCTTTGTCTTCTTCTTTTGCCAATTCCGCTAATTGTTTGGG	-0.683	0.131	-0.468	-0.552	0.205	0.0828569	S	N
3-A	50-T	3,50-A,T	GAACCAGATCTAACTTGGGGTGGCTTTGTCTTCTTCTTTTGCCAATTCCACTAATTGTTTGGG	GATCCAGATCTAACTTGGGGTGGCTTTGTCTTCTTCTTTTGCCAATTCCTCTAATTGTTTGGG	GAACCAGATCTAACTTGGGGTGGCTTTGTCTTCTTCTTTTGCCAATTCCTCTAATTGTTTGGG	-0.683	-1.118	-2.559	-1.802	-1.083	0.0922877	S	S
3-A	49-G	3,49-A,G	GAACCAGATCTAACTTGGGGTGGCTTTGTCTTCTTCTTTTGCCAATTCCACTAATTGTTTGGG	GATCCAGATCTAACTTGGGGTGGCTTTGTCTTCTTCTTTTGCCAATTCGACTAATTGTTTGGG	GAACCAGATCTAACTTGGGGTGGCTTTGTCTTCTTCTTTTGCCAATTCGACTAATTGTTTGGG	-0.683	0.869	-0.916	0.186	-0.908	0.178149	S	I
3-A	49-T	3,49-A,T	GAACCAGATCTAACTTGGGGTGGCTTTGTCTTCTTCTTTTGCCAATTCCACTAATTGTTTGGG	GATCCAGATCTAACTTGGGGTGGCTTTGTCTTCTTCTTTTGCCAATTCTACTAATTGTTTGGG	GAACCAGATCTAACTTGGGGTGGCTTTGTCTTCTTCTTTTGCCAATTCTACTAATTGTTTGGG	-0.683	-0.226	-0.9	-0.909	-0.095	0.275713	S	N
3-A	48-G	3,48-A,G	GAACCAGATCTAACTTGGGGTGGCTTTGTCTTCTTCTTTTGCCAATTCCACTAATTGTTTGGG	GATCCAGATCTAACTTGGGGTGGCTTTGTCTTCTTCTTTTGCCAATTGCACTAATTGTTTGGG	GAACCAGATCTAACTTGGGGTGGCTTTGTCTTCTTCTTTTGCCAATTGCACTAATTGTTTGGG	-0.683	-1.23	-3.045	-1.913	-1.682	0.0109794	S	S
3-A	48-T	3,48-A,T	GAACCAGATCTAACTTGGGGTGGCTTTGTCTTCTTCTTTTGCCAATTCCACTAATTGTTTGGG	GATCCAGATCTAACTTGGGGTGGCTTTGTCTTCTTCTTTTGCCAATTTCACTAATTGTTTGGG	GAACCAGATCTAACTTGGGGTGGCTTTGTCTTCTTCTTTTGCCAATTTCACTAATTGTTTGGG	-0.683	-2.349	-2.575	-3.032	-0.436	0.135918	S	S
3-A	45-G	3,45-A,G	GAACCAGATCTAACTTGGGGTGGCTTTGTCTTCTTCTTTTGCCAATTCCACTAATTGTTTGGG	GATCCAGATCTAACTTGGGGTGGCTTTGTCTTCTTCTTTTGCCAGTTCCACTAATTGTTTGGG	GAACCAGATCTAACTTGGGGTGGCTTTGTCTTCTTCTTTTGCCAGTTCCACTAATTGTTTGGG	-0.683	-0.008	-0.716	-0.692	-0.226	0.461286	S	N
3-A	45-T	3,45-A,T	GAACCAGATCTAACTTGGGGTGGCTTTGTCTTCTTCTTTTGCCAATTCCACTAATTGTTTGGG	GATCCAGATCTAACTTGGGGTGGCTTTGTCTTCTTCTTTTGCCATTTCCACTAATTGTTTGGG	GAACCAGATCTAACTTGGGGTGGCTTTGTCTTCTTCTTTTGCCATTTCCACTAATTGTTTGGG	-0.683	-1.329	-0.231	-2.012	1.266	0.308291	S	S
3-A	44-C	3,44-A,C	GAACCAGATCTAACTTGGGGTGGCTTTGTCTTCTTCTTTTGCCAATTCCACTAATTGTTTGGG	GATCCAGATCTAACTTGGGGTGGCTTTGTCTTCTTCTTTTGCCCATTCCACTAATTGTTTGGG	GAACCAGATCTAACTTGGGGTGGCTTTGTCTTCTTCTTTTGCCCATTCCACTAATTGTTTGGG	-0.683	-0.731	-2.25	-1.415	-1.185	0.0544617	S	S
3-A	44-G	3,44-A,G	GAACCAGATCTAACTTGGGGTGGCTTTGTCTTCTTCTTTTGCCAATTCCACTAATTGTTTGGG	GATCCAGATCTAACTTGGGGTGGCTTTGTCTTCTTCTTTTGCCGATTCCACTAATTGTTTGGG	GAACCAGATCTAACTTGGGGTGGCTTTGTCTTCTTCTTTTGCCGATTCCACTAATTGTTTGGG	-0.683	0.314	0.252	-0.37	0.718	0.0757196	S	I
3-A	44-T	3,44-A,T	GAACCAGATCTAACTTGGGGTGGCTTTGTCTTCTTCTTTTGCCAATTCCACTAATTGTTTGGG	GATCCAGATCTAACTTGGGGTGGCTTTGTCTTCTTCTTTTGCCTATTCCACTAATTGTTTGGG	GAACCAGATCTAACTTGGGGTGGCTTTGTCTTCTTCTTTTGCCTATTCCACTAATTGTTTGGG	-0.683	-1.325	-1.716	-2.009	-0.222	0.353675	S	S
3-A	43-G	3,43-A,G	GAACCAGATCTAACTTGGGGTGGCTTTGTCTTCTTCTTTTGCCAATTCCACTAATTGTTTGGG	GATCCAGATCTAACTTGGGGTGGCTTTGTCTTCTTCTTTTGCGAATTCCACTAATTGTTTGGG	GAACCAGATCTAACTTGGGGTGGCTTTGTCTTCTTCTTTTGCGAATTCCACTAATTGTTTGGG	-0.683	0.061	-1.179	-0.622	-0.563	0.00277494	S	N
3-A	43-T	3,43-A,T	GAACCAGATCTAACTTGGGGTGGCTTTGTCTTCTTCTTTTGCCAATTCCACTAATTGTTTGGG	GATCCAGATCTAACTTGGGGTGGCTTTGTCTTCTTCTTTTGCTAATTCCACTAATTGTTTGGG	GAACCAGATCTAACTTGGGGTGGCTTTGTCTTCTTCTTTTGCTAATTCCACTAATTGTTTGGG	-0.683	-2.694	-1.127	-3.377	1.262	0.042104	S	S
3-A	42-G	3,42-A,G	GAACCAGATCTAACTTGGGGTGGCTTTGTCTTCTTCTTTTGCCAATTCCACTAATTGTTTGGG	GATCCAGATCTAACTTGGGGTGGCTTTGTCTTCTTCTTTTGGCAATTCCACTAATTGTTTGGG	GAACCAGATCTAACTTGGGGTGGCTTTGTCTTCTTCTTTTGGCAATTCCACTAATTGTTTGGG	-0.683	-0.175	-2.453	-0.858	-1.924	0.113329	S	N
3-A	42-T	3,42-A,T	GAACCAGATCTAACTTGGGGTGGCTTTGTCTTCTTCTTTTGCCAATTCCACTAATTGTTTGGG	GATCCAGATCTAACTTGGGGTGGCTTTGTCTTCTTCTTTTGTCAATTCCACTAATTGTTTGGG	GAACCAGATCTAACTTGGGGTGGCTTTGTCTTCTTCTTTTGTCAATTCCACTAATTGTTTGGG	-0.683	-1.197	-1.369	-1.881	0.111	0.530158	S	S
3-A	36-G	3,36-A,G	GAACCAGATCTAACTTGGGGTGGCTTTGTCTTCTTCTTTTGCCAATTCCACTAATTGTTTGGG	GATCCAGATCTAACTTGGGGTGGCTTTGTCTTCTTGTTTTGCCAATTCCACTAATTGTTTGGG	GAACCAGATCTAACTTGGGGTGGCTTTGTCTTCTTGTTTTGCCAATTCCACTAATTGTTTGGG	-0.683	-0.112	-0.935	-0.795	-0.146	0.546641	S	N
3-A	33-G	3,33-A,G	GAACCAGATCTAACTTGGGGTGGCTTTGTCTTCTTCTTTTGCCAATTCCACTAATTGTTTGGG	GATCCAGATCTAACTTGGGGTGGCTTTGTCTTGTTCTTTTGCCAATTCCACTAATTGTTTGGG	GAACCAGATCTAACTTGGGGTGGCTTTGTCTTGTTCTTTTGCCAATTCCACTAATTGTTTGGG	-0.683	-2.399	-2.523	-3.082	-0.346	0.371052	S	S
3-A	33-T	3,33-A,T	GAACCAGATCTAACTTGGGGTGGCTTTGTCTTCTTCTTTTGCCAATTCCACTAATTGTTTGGG	GATCCAGATCTAACTTGGGGTGGCTTTGTCTTTTTCTTTTGCCAATTCCACTAATTGTTTGGG	GAACCAGATCTAACTTGGGGTGGCTTTGTCTTTTTCTTTTGCCAATTCCACTAATTGTTTGGG	-0.683	-4.539	-4.507	-5.222	-0.998	0.72986	S	S
3-A	30-G	3,30-A,G	GAACCAGATCTAACTTGGGGTGGCTTTGTCTTCTTCTTTTGCCAATTCCACTAATTGTTTGGG	GATCCAGATCTAACTTGGGGTGGCTTTGTGTTCTTCTTTTGCCAATTCCACTAATTGTTTGGG	GAACCAGATCTAACTTGGGGTGGCTTTGTGTTCTTCTTTTGCCAATTCCACTAATTGTTTGGG	-0.683	-0.286	-1.44	-0.969	-0.577	0.00960055	S	S
3-A	30-T	3,30-A,T	GAACCAGATCTAACTTGGGGTGGCTTTGTCTTCTTCTTTTGCCAATTCCACTAATTGTTTGGG	GATCCAGATCTAACTTGGGGTGGCTTTGTTTTCTTCTTTTGCCAATTCCACTAATTGTTTGGG	GAACCAGATCTAACTTGGGGTGGCTTTGTTTTCTTCTTTTGCCAATTCCACTAATTGTTTGGG	-0.683	-2.304	-1.575	-2.987	0.732	0.290415	S	S
3-A	24-T	3,24-A,T	GAACCAGATCTAACTTGGGGTGGCTTTGTCTTCTTCTTTTGCCAATTCCACTAATTGTTTGGG	GATCCAGATCTAACTTGGGGTGGTTTTGTCTTCTTCTTTTGCCAATTCCACTAATTGTTTGGG	GAACCAGATCTAACTTGGGGTGGTTTTGTCTTCTTCTTTTGCCAATTCCACTAATTGTTTGGG	-0.683	-1.636	-1.881	-2.32	-0.159	0.681245	S	S
3-A	23-T	3,23-A,T	GAACCAGATCTAACTTGGGGTGGCTTTGTCTTCTTCTTTTGCCAATTCCACTAATTGTTTGGG	GATCCAGATCTAACTTGGGGTGTCTTTGTCTTCTTCTTTTGCCAATTCCACTAATTGTTTGGG	GAACCAGATCTAACTTGGGGTGTCTTTGTCTTCTTCTTTTGCCAATTCCACTAATTGTTTGGG	-0.683	-0.765	-1.228	-1.448	0.018	0.750517	S	S
3-A	22-T	3,22-A,T	GAACCAGATCTAACTTGGGGTGGCTTTGTCTTCTTCTTTTGCCAATTCCACTAATTGTTTGGG	GATCCAGATCTAACTTGGGGTTGCTTTGTCTTCTTCTTTTGCCAATTCCACTAATTGTTTGGG	GAACCAGATCTAACTTGGGGTTGCTTTGTCTTCTTCTTTTGCCAATTCCACTAATTGTTTGGG	-0.683	-0.589	-1.764	-1.272	-0.743	0.0138739	S	S
3-A	19-T	3,19-A,T	GAACCAGATCTAACTTGGGGTGGCTTTGTCTTCTTCTTTTGCCAATTCCACTAATTGTTTGGG	GATCCAGATCTAACTTGGTGTGGCTTTGTCTTCTTCTTTTGCCAATTCCACTAATTGTTTGGG	GAACCAGATCTAACTTGGTGTGGCTTTGTCTTCTTCTTTTGCCAATTCCACTAATTGTTTGGG	-0.683	0.032	-0.886	-0.651	-0.243	0.840278	S	N
3-A	18-T	3,18-A,T	GAACCAGATCTAACTTGGGGTGGCTTTGTCTTCTTCTTTTGCCAATTCCACTAATTGTTTGGG	GATCCAGATCTAACTTGTGGTGGCTTTGTCTTCTTCTTTTGCCAATTCCACTAATTGTTTGGG	GAACCAGATCTAACTTGTGGTGGCTTTGTCTTCTTCTTTTGCCAATTCCACTAATTGTTTGGG	-0.683	0.258	-0.574	-0.425	-0.056	0.851607	S	I
3-A	14-G	3,14-A,G	GAACCAGATCTAACTTGGGGTGGCTTTGTCTTCTTCTTTTGCCAATTCCACTAATTGTTTGGG	GATCCAGATCTAAGTTGGGGTGGCTTTGTCTTCTTCTTTTGCCAATTCCACTAATTGTTTGGG	GAACCAGATCTAAGTTGGGGTGGCTTTGTCTTCTTCTTTTGCCAATTCCACTAATTGTTTGGG	-0.683	-0.135	-3.037	-0.818	-2.29	0.0472743	S	S
3-A	14-T	3,14-A,T	GAACCAGATCTAACTTGGGGTGGCTTTGTCTTCTTCTTTTGCCAATTCCACTAATTGTTTGGG	GATCCAGATCTAATTTGGGGTGGCTTTGTCTTCTTCTTTTGCCAATTCCACTAATTGTTTGGG	GAACCAGATCTAATTTGGGGTGGCTTTGTCTTCTTCTTTTGCCAATTCCACTAATTGTTTGGG	-0.683	-0.791	-0.837	-1.474	0.322	0.354788	S	S
3-A	13-C	3,13-A,C	GAACCAGATCTAACTTGGGGTGGCTTTGTCTTCTTCTTTTGCCAATTCCACTAATTGTTTGGG	GATCCAGATCTACCTTGGGGTGGCTTTGTCTTCTTCTTTTGCCAATTCCACTAATTGTTTGGG	GAACCAGATCTACCTTGGGGTGGCTTTGTCTTCTTCTTTTGCCAATTCCACTAATTGTTTGGG	-0.683	1.265	0.315	0.581	0.185	0.607279	S	I
3-A	13-G	3,13-A,G	GAACCAGATCTAACTTGGGGTGGCTTTGTCTTCTTCTTTTGCCAATTCCACTAATTGTTTGGG	GATCCAGATCTAGCTTGGGGTGGCTTTGTCTTCTTCTTTTGCCAATTCCACTAATTGTTTGGG	GAACCAGATCTAGCTTGGGGTGGCTTTGTCTTCTTCTTTTGCCAATTCCACTAATTGTTTGGG	-0.683	-0.194	0.05	-0.877	0.834	0.0488956	S	S
3-A	13-T	3,13-A,T	GAACCAGATCTAACTTGGGGTGGCTTTGTCTTCTTCTTTTGCCAATTCCACTAATTGTTTGGG	GATCCAGATCTATCTTGGGGTGGCTTTGTCTTCTTCTTTTGCCAATTCCACTAATTGTTTGGG	GAACCAGATCTATCTTGGGGTGGCTTTGTCTTCTTCTTTTGCCAATTCCACTAATTGTTTGGG	-0.683	-0.29	-2.931	-0.974	-2.079	0.0303321	S	S
3-A	12-C	3,12-A,C	GAACCAGATCTAACTTGGGGTGGCTTTGTCTTCTTCTTTTGCCAATTCCACTAATTGTTTGGG	GATCCAGATCTCACTTGGGGTGGCTTTGTCTTCTTCTTTTGCCAATTCCACTAATTGTTTGGG	GAACCAGATCTCACTTGGGGTGGCTTTGTCTTCTTCTTTTGCCAATTCCACTAATTGTTTGGG	-0.683	0.251	-1.872	-0.433	-1.333	0.0755882	S	I
3-A	12-G	3,12-A,G	GAACCAGATCTAACTTGGGGTGGCTTTGTCTTCTTCTTTTGCCAATTCCACTAATTGTTTGGG	GATCCAGATCTGACTTGGGGTGGCTTTGTCTTCTTCTTTTGCCAATTCCACTAATTGTTTGGG	GAACCAGATCTGACTTGGGGTGGCTTTGTCTTCTTCTTTTGCCAATTCCACTAATTGTTTGGG	-0.683	0.431	0.422	-0.252	0.816	0.05427	S	I
3-A	12-T	3,12-A,T	GAACCAGATCTAACTTGGGGTGGCTTTGTCTTCTTCTTTTGCCAATTCCACTAATTGTTTGGG	GATCCAGATCTTACTTGGGGTGGCTTTGTCTTCTTCTTTTGCCAATTCCACTAATTGTTTGGG	GAACCAGATCTTACTTGGGGTGGCTTTGTCTTCTTCTTTTGCCAATTCCACTAATTGTTTGGG	-0.683	-0.405	-0.712	-1.088	0.308	0.801849	S	N
3-A	10-T	3,10-A,T	GAACCAGATCTAACTTGGGGTGGCTTTGTCTTCTTCTTTTGCCAATTCCACTAATTGTTTGGG	GATCCAGATTTAACTTGGGGTGGCTTTGTCTTCTTCTTTTGCCAATTCCACTAATTGTTTGGG	GAACCAGATTTAACTTGGGGTGGCTTTGTCTTCTTCTTTTGCCAATTCCACTAATTGTTTGGG	-0.683	0.024	1.801	-0.659	2.388	0.181135	S	N
3-A	8-G	3,8-A,G	GAACCAGATCTAACTTGGGGTGGCTTTGTCTTCTTCTTTTGCCAATTCCACTAATTGTTTGGG	GATCCAGGTCTAACTTGGGGTGGCTTTGTCTTCTTCTTTTGCCAATTCCACTAATTGTTTGGG	GAACCAGGTCTAACTTGGGGTGGCTTTGTCTTCTTCTTTTGCCAATTCCACTAATTGTTTGGG	-0.683	0.152	-0.787	-0.532	-0.184	0.208634	S	I
3-A	8-T	3,8-A,T	GAACCAGATCTAACTTGGGGTGGCTTTGTCTTCTTCTTTTGCCAATTCCACTAATTGTTTGGG	GATCCAGTTCTAACTTGGGGTGGCTTTGTCTTCTTCTTTTGCCAATTCCACTAATTGTTTGGG	GAACCAGTTCTAACTTGGGGTGGCTTTGTCTTCTTCTTTTGCCAATTCCACTAATTGTTTGGG	-0.683	-0.416	0.288	-1.099	1.271	0.0588804	S	S
3-A	7-T	3,7-A,T	GAACCAGATCTAACTTGGGGTGGCTTTGTCTTCTTCTTTTGCCAATTCCACTAATTGTTTGGG	GATCCATATCTAACTTGGGGTGGCTTTGTCTTCTTCTTTTGCCAATTCCACTAATTGTTTGGG	GAACCATATCTAACTTGGGGTGGCTTTGTCTTCTTCTTTTGCCAATTCCACTAATTGTTTGGG	-0.683	-2.071	-3.973	-2.754	-2.207	0.0152914	S	S
3-A	6-C	3,6-A,C	GAACCAGATCTAACTTGGGGTGGCTTTGTCTTCTTCTTTTGCCAATTCCACTAATTGTTTGGG	GATCCCGATCTAACTTGGGGTGGCTTTGTCTTCTTCTTTTGCCAATTCCACTAATTGTTTGGG	GAACCCGATCTAACTTGGGGTGGCTTTGTCTTCTTCTTTTGCCAATTCCACTAATTGTTTGGG	-0.683	-0.522	-1.712	-1.206	-0.58	0.235423	S	N
3-A	6-G	3,6-A,G	GAACCAGATCTAACTTGGGGTGGCTTTGTCTTCTTCTTTTGCCAATTCCACTAATTGTTTGGG	GATCCGGATCTAACTTGGGGTGGCTTTGTCTTCTTCTTTTGCCAATTCCACTAATTGTTTGGG	GAACCGGATCTAACTTGGGGTGGCTTTGTCTTCTTCTTTTGCCAATTCCACTAATTGTTTGGG	-0.683	0.571	0.818	-0.112	1.229	0.0178225	S	I
3-A	6-T	3,6-A,T	GAACCAGATCTAACTTGGGGTGGCTTTGTCTTCTTCTTTTGCCAATTCCACTAATTGTTTGGG	GATCCTGATCTAACTTGGGGTGGCTTTGTCTTCTTCTTTTGCCAATTCCACTAATTGTTTGGG	GAACCTGATCTAACTTGGGGTGGCTTTGTCTTCTTCTTTTGCCAATTCCACTAATTGTTTGGG	-0.683	-0.25	1.579	-0.933	2.5	0.0497987	S	N
3-A	5-G	3,5-A,G	GAACCAGATCTAACTTGGGGTGGCTTTGTCTTCTTCTTTTGCCAATTCCACTAATTGTTTGGG	GATCGAGATCTAACTTGGGGTGGCTTTGTCTTCTTCTTTTGCCAATTCCACTAATTGTTTGGG	GAACGAGATCTAACTTGGGGTGGCTTTGTCTTCTTCTTTTGCCAATTCCACTAATTGTTTGGG	-0.683	-0.076	0.738	-0.76	1.441	0.130435	S	N
3-A	5-T	3,5-A,T	GAACCAGATCTAACTTGGGGTGGCTTTGTCTTCTTCTTTTGCCAATTCCACTAATTGTTTGGG	GATCTAGATCTAACTTGGGGTGGCTTTGTCTTCTTCTTTTGCCAATTCCACTAATTGTTTGGG	GAACTAGATCTAACTTGGGGTGGCTTTGTCTTCTTCTTTTGCCAATTCCACTAATTGTTTGGG	-0.683	-4.593	0.61	-5.276	4.155	0.00829511	S	S
3-A	4-G	3,4-A,G	GAACCAGATCTAACTTGGGGTGGCTTTGTCTTCTTCTTTTGCCAATTCCACTAATTGTTTGGG	GATGCAGATCTAACTTGGGGTGGCTTTGTCTTCTTCTTTTGCCAATTCCACTAATTGTTTGGG	GAAGCAGATCTAACTTGGGGTGGCTTTGTCTTCTTCTTTTGCCAATTCCACTAATTGTTTGGG	-0.683	-0.794	0.558	-1.477	1.71	0.088398	S	S
3-C	4-A	3,4-C,A	GACCCAGATCTAACTTGGGGTGGCTTTGTCTTCTTCTTTTGCCAATTCCACTAATTGTTTGGG	GATACAGATCTAACTTGGGGTGGCTTTGTCTTCTTCTTTTGCCAATTCCACTAATTGTTTGGG	GACACAGATCTAACTTGGGGTGGCTTTGTCTTCTTCTTTTGCCAATTCCACTAATTGTTTGGG	-0.472	-2.111	-0.643	-2.583	1.321	0.0335862	S	S
3-C	5-A	3,5-C,A	GACCCAGATCTAACTTGGGGTGGCTTTGTCTTCTTCTTTTGCCAATTCCACTAATTGTTTGGG	GATCAAGATCTAACTTGGGGTGGCTTTGTCTTCTTCTTTTGCCAATTCCACTAATTGTTTGGG	GACCAAGATCTAACTTGGGGTGGCTTTGTCTTCTTCTTTTGCCAATTCCACTAATTGTTTGGG	-0.472	-0.066	0.778	-0.538	1.372	0.012309	S	N
3-C	7-A	3,7-C,A	GACCCAGATCTAACTTGGGGTGGCTTTGTCTTCTTCTTTTGCCAATTCCACTAATTGTTTGGG	GATCCAAATCTAACTTGGGGTGGCTTTGTCTTCTTCTTTTGCCAATTCCACTAATTGTTTGGG	GACCCAAATCTAACTTGGGGTGGCTTTGTCTTCTTCTTTTGCCAATTCCACTAATTGTTTGGG	-0.472	-1.152	0.595	-1.624	1.861	0.0591331	S	S
3-C	7-C	3,7-C,C	GACCCAGATCTAACTTGGGGTGGCTTTGTCTTCTTCTTTTGCCAATTCCACTAATTGTTTGGG	GATCCACATCTAACTTGGGGTGGCTTTGTCTTCTTCTTTTGCCAATTCCACTAATTGTTTGGG	GACCCACATCTAACTTGGGGTGGCTTTGTCTTCTTCTTTTGCCAATTCCACTAATTGTTTGGG	-0.472	-0.443	0.162	-0.916	0.992	0.00631615	S	S
3-C	9-A	3,9-C,A	GACCCAGATCTAACTTGGGGTGGCTTTGTCTTCTTCTTTTGCCAATTCCACTAATTGTTTGGG	GATCCAGAACTAACTTGGGGTGGCTTTGTCTTCTTCTTTTGCCAATTCCACTAATTGTTTGGG	GACCCAGAACTAACTTGGGGTGGCTTTGTCTTCTTCTTTTGCCAATTCCACTAATTGTTTGGG	-0.472	-0.097	-2.647	-0.569	-2.026	0.0175527	S	N
3-C	9-C	3,9-C,C	GACCCAGATCTAACTTGGGGTGGCTTTGTCTTCTTCTTTTGCCAATTCCACTAATTGTTTGGG	GATCCAGACCTAACTTGGGGTGGCTTTGTCTTCTTCTTTTGCCAATTCCACTAATTGTTTGGG	GACCCAGACCTAACTTGGGGTGGCTTTGTCTTCTTCTTTTGCCAATTCCACTAATTGTTTGGG	-0.472	1.285	1.584	0.813	1.397	0.0160586	S	I
3-C	9-G	3,9-C,G	GACCCAGATCTAACTTGGGGTGGCTTTGTCTTCTTCTTTTGCCAATTCCACTAATTGTTTGGG	GATCCAGAGCTAACTTGGGGTGGCTTTGTCTTCTTCTTTTGCCAATTCCACTAATTGTTTGGG	GACCCAGAGCTAACTTGGGGTGGCTTTGTCTTCTTCTTTTGCCAATTCCACTAATTGTTTGGG	-0.472	-0.183	1.025	-0.655	1.784	0.0443914	S	N
3-C	10-A	3,10-C,A	GACCCAGATCTAACTTGGGGTGGCTTTGTCTTCTTCTTTTGCCAATTCCACTAATTGTTTGGG	GATCCAGATATAACTTGGGGTGGCTTTGTCTTCTTCTTTTGCCAATTCCACTAATTGTTTGGG	GACCCAGATATAACTTGGGGTGGCTTTGTCTTCTTCTTTTGCCAATTCCACTAATTGTTTGGG	-0.472	-0.393	-0.713	-0.866	0.087	0.271146	S	S
3-C	11-A	3,11-C,A	GACCCAGATCTAACTTGGGGTGGCTTTGTCTTCTTCTTTTGCCAATTCCACTAATTGTTTGGG	GATCCAGATCAAACTTGGGGTGGCTTTGTCTTCTTCTTTTGCCAATTCCACTAATTGTTTGGG	GACCCAGATCAAACTTGGGGTGGCTTTGTCTTCTTCTTTTGCCAATTCCACTAATTGTTTGGG	-0.472	0.08	0.743	-0.392	1.249	0.0341864	S	N
3-C	11-C	3,11-C,C	GACCCAGATCTAACTTGGGGTGGCTTTGTCTTCTTCTTTTGCCAATTCCACTAATTGTTTGGG	GATCCAGATCCAACTTGGGGTGGCTTTGTCTTCTTCTTTTGCCAATTCCACTAATTGTTTGGG	GACCCAGATCCAACTTGGGGTGGCTTTGTCTTCTTCTTTTGCCAATTCCACTAATTGTTTGGG	-0.472	0.559	-0.009	0.087	0.269	0.385738	S	I
3-C	11-G	3,11-C,G	GACCCAGATCTAACTTGGGGTGGCTTTGTCTTCTTCTTTTGCCAATTCCACTAATTGTTTGGG	GATCCAGATCGAACTTGGGGTGGCTTTGTCTTCTTCTTTTGCCAATTCCACTAATTGTTTGGG	GACCCAGATCGAACTTGGGGTGGCTTTGTCTTCTTCTTTTGCCAATTCCACTAATTGTTTGGG	-0.472	0.304	0.423	-0.168	0.806	0.0231188	S	I
3-C	14-A	3,14-C,A	GACCCAGATCTAACTTGGGGTGGCTTTGTCTTCTTCTTTTGCCAATTCCACTAATTGTTTGGG	GATCCAGATCTAAATTGGGGTGGCTTTGTCTTCTTCTTTTGCCAATTCCACTAATTGTTTGGG	GACCCAGATCTAAATTGGGGTGGCTTTGTCTTCTTCTTTTGCCAATTCCACTAATTGTTTGGG	-0.472	-0.554	-1.394	-1.027	-0.67	0.266991	S	S
3-C	15-A	3,15-C,A	GACCCAGATCTAACTTGGGGTGGCTTTGTCTTCTTCTTTTGCCAATTCCACTAATTGTTTGGG	GATCCAGATCTAACATGGGGTGGCTTTGTCTTCTTCTTTTGCCAATTCCACTAATTGTTTGGG	GACCCAGATCTAACATGGGGTGGCTTTGTCTTCTTCTTTTGCCAATTCCACTAATTGTTTGGG	-0.472	-0.077	0.561	-0.55	1.257	0.0200947	S	N
3-C	15-C	3,15-C,C	GACCCAGATCTAACTTGGGGTGGCTTTGTCTTCTTCTTTTGCCAATTCCACTAATTGTTTGGG	GATCCAGATCTAACCTGGGGTGGCTTTGTCTTCTTCTTTTGCCAATTCCACTAATTGTTTGGG	GACCCAGATCTAACCTGGGGTGGCTTTGTCTTCTTCTTTTGCCAATTCCACTAATTGTTTGGG	-0.472	0.272	0.382	-0.2	0.843	0.0628546	S	I
3-C	15-G	3,15-C,G	GACCCAGATCTAACTTGGGGTGGCTTTGTCTTCTTCTTTTGCCAATTCCACTAATTGTTTGGG	GATCCAGATCTAACGTGGGGTGGCTTTGTCTTCTTCTTTTGCCAATTCCACTAATTGTTTGGG	GACCCAGATCTAACGTGGGGTGGCTTTGTCTTCTTCTTTTGCCAATTCCACTAATTGTTTGGG	-0.472	0.039	0.58	-0.433	1.119	0.0162151	S	N
3-C	16-A	3,16-C,A	GACCCAGATCTAACTTGGGGTGGCTTTGTCTTCTTCTTTTGCCAATTCCACTAATTGTTTGGG	GATCCAGATCTAACTAGGGGTGGCTTTGTCTTCTTCTTTTGCCAATTCCACTAATTGTTTGGG	GACCCAGATCTAACTAGGGGTGGCTTTGTCTTCTTCTTTTGCCAATTCCACTAATTGTTTGGG	-0.472	-0.773	-0.364	-1.246	0.728	0.0317471	S	S
3-C	16-C	3,16-C,C	GACCCAGATCTAACTTGGGGTGGCTTTGTCTTCTTCTTTTGCCAATTCCACTAATTGTTTGGG	GATCCAGATCTAACTCGGGGTGGCTTTGTCTTCTTCTTTTGCCAATTCCACTAATTGTTTGGG	GACCCAGATCTAACTCGGGGTGGCTTTGTCTTCTTCTTTTGCCAATTCCACTAATTGTTTGGG	-0.472	0.271	0.531	-0.201	0.725	0.0390374	S	I
3-C	16-G	3,16-C,G	GACCCAGATCTAACTTGGGGTGGCTTTGTCTTCTTCTTTTGCCAATTCCACTAATTGTTTGGG	GATCCAGATCTAACTGGGGGTGGCTTTGTCTTCTTCTTTTGCCAATTCCACTAATTGTTTGGG	GACCCAGATCTAACTGGGGGTGGCTTTGTCTTCTTCTTTTGCCAATTCCACTAATTGTTTGGG	-0.472	-0.702	-0.381	-1.174	0.606	0.030263	S	N
3-C	17-A	3,17-C,A	GACCCAGATCTAACTTGGGGTGGCTTTGTCTTCTTCTTTTGCCAATTCCACTAATTGTTTGGG	GATCCAGATCTAACTTAGGGTGGCTTTGTCTTCTTCTTTTGCCAATTCCACTAATTGTTTGGG	GACCCAGATCTAACTTAGGGTGGCTTTGTCTTCTTCTTTTGCCAATTCCACTAATTGTTTGGG	-0.472	-2.562	-0.463	-3.035	1.538	0.00964825	S	S
3-C	17-C	3,17-C,C	GACCCAGATCTAACTTGGGGTGGCTTTGTCTTCTTCTTTTGCCAATTCCACTAATTGTTTGGG	GATCCAGATCTAACTTCGGGTGGCTTTGTCTTCTTCTTTTGCCAATTCCACTAATTGTTTGGG	GACCCAGATCTAACTTCGGGTGGCTTTGTCTTCTTCTTTTGCCAATTCCACTAATTGTTTGGG	-0.472	-0.067	0.725	-0.539	1.32	0.00260508	S	N
3-C	18-A	3,18-C,A	GACCCAGATCTAACTTGGGGTGGCTTTGTCTTCTTCTTTTGCCAATTCCACTAATTGTTTGGG	GATCCAGATCTAACTTGAGGTGGCTTTGTCTTCTTCTTTTGCCAATTCCACTAATTGTTTGGG	GACCCAGATCTAACTTGAGGTGGCTTTGTCTTCTTCTTTTGCCAATTCCACTAATTGTTTGGG	-0.472	-0.636	-0.304	-1.108	0.73	0.0204948	S	S
3-C	18-C	3,18-C,C	GACCCAGATCTAACTTGGGGTGGCTTTGTCTTCTTCTTTTGCCAATTCCACTAATTGTTTGGG	GATCCAGATCTAACTTGCGGTGGCTTTGTCTTCTTCTTTTGCCAATTCCACTAATTGTTTGGG	GACCCAGATCTAACTTGCGGTGGCTTTGTCTTCTTCTTTTGCCAATTCCACTAATTGTTTGGG	-0.472	0.301	0.765	-0.171	1.219	0.00602746	S	I
3-C	19-A	3,19-C,A	GACCCAGATCTAACTTGGGGTGGCTTTGTCTTCTTCTTTTGCCAATTCCACTAATTGTTTGGG	GATCCAGATCTAACTTGGAGTGGCTTTGTCTTCTTCTTTTGCCAATTCCACTAATTGTTTGGG	GACCCAGATCTAACTTGGAGTGGCTTTGTCTTCTTCTTTTGCCAATTCCACTAATTGTTTGGG	-0.472	0.892	0.567	0.42	0.596	0.0164119	S	I
3-C	19-C	3,19-C,C	GACCCAGATCTAACTTGGGGTGGCTTTGTCTTCTTCTTTTGCCAATTCCACTAATTGTTTGGG	GATCCAGATCTAACTTGGCGTGGCTTTGTCTTCTTCTTTTGCCAATTCCACTAATTGTTTGGG	GACCCAGATCTAACTTGGCGTGGCTTTGTCTTCTTCTTTTGCCAATTCCACTAATTGTTTGGG	-0.472	0.027	0.091	-0.445	0.569	0.0135891	S	N
3-C	20-A	3,20-C,A	GACCCAGATCTAACTTGGGGTGGCTTTGTCTTCTTCTTTTGCCAATTCCACTAATTGTTTGGG	GATCCAGATCTAACTTGGGATGGCTTTGTCTTCTTCTTTTGCCAATTCCACTAATTGTTTGGG	GACCCAGATCTAACTTGGGATGGCTTTGTCTTCTTCTTTTGCCAATTCCACTAATTGTTTGGG	-0.472	0.232	0.524	-0.24	0.936	0.0564728	S	N
3-C	20-C	3,20-C,C	GACCCAGATCTAACTTGGGGTGGCTTTGTCTTCTTCTTTTGCCAATTCCACTAATTGTTTGGG	GATCCAGATCTAACTTGGGCTGGCTTTGTCTTCTTCTTTTGCCAATTCCACTAATTGTTTGGG	GACCCAGATCTAACTTGGGCTGGCTTTGTCTTCTTCTTTTGCCAATTCCACTAATTGTTTGGG	-0.472	0	0.287	-0.472	0.77	0.254849	S	N
3-C	21-A	3,21-C,A	GACCCAGATCTAACTTGGGGTGGCTTTGTCTTCTTCTTTTGCCAATTCCACTAATTGTTTGGG	GATCCAGATCTAACTTGGGGAGGCTTTGTCTTCTTCTTTTGCCAATTCCACTAATTGTTTGGG	GACCCAGATCTAACTTGGGGAGGCTTTGTCTTCTTCTTTTGCCAATTCCACTAATTGTTTGGG	-0.472	0.125	0.227	-0.347	0.609	0.0141697	S	I
3-C	21-C	3,21-C,C	GACCCAGATCTAACTTGGGGTGGCTTTGTCTTCTTCTTTTGCCAATTCCACTAATTGTTTGGG	GATCCAGATCTAACTTGGGGCGGCTTTGTCTTCTTCTTTTGCCAATTCCACTAATTGTTTGGG	GACCCAGATCTAACTTGGGGCGGCTTTGTCTTCTTCTTTTGCCAATTCCACTAATTGTTTGGG	-0.472	0.243	0.795	-0.229	1.206	0.0760749	S	N
3-C	22-A	3,22-C,A	GACCCAGATCTAACTTGGGGTGGCTTTGTCTTCTTCTTTTGCCAATTCCACTAATTGTTTGGG	GATCCAGATCTAACTTGGGGTAGCTTTGTCTTCTTCTTTTGCCAATTCCACTAATTGTTTGGG	GACCCAGATCTAACTTGGGGTAGCTTTGTCTTCTTCTTTTGCCAATTCCACTAATTGTTTGGG	-0.472	-2.091	-2.582	-2.563	-0.667	0.0871507	S	S
3-C	22-C	3,22-C,C	GACCCAGATCTAACTTGGGGTGGCTTTGTCTTCTTCTTTTGCCAATTCCACTAATTGTTTGGG	GATCCAGATCTAACTTGGGGTCGCTTTGTCTTCTTCTTTTGCCAATTCCACTAATTGTTTGGG	GACCCAGATCTAACTTGGGGTCGCTTTGTCTTCTTCTTTTGCCAATTCCACTAATTGTTTGGG	-0.472	0.067	0.294	-0.405	0.946	0.02724	S	N
3-C	23-A	3,23-C,A	GACCCAGATCTAACTTGGGGTGGCTTTGTCTTCTTCTTTTGCCAATTCCACTAATTGTTTGGG	GATCCAGATCTAACTTGGGGTGACTTTGTCTTCTTCTTTTGCCAATTCCACTAATTGTTTGGG	GACCCAGATCTAACTTGGGGTGACTTTGTCTTCTTCTTTTGCCAATTCCACTAATTGTTTGGG	-0.472	0.238	0.435	-0.235	0.708	0.0825501	S	I
3-C	23-C	3,23-C,C	GACCCAGATCTAACTTGGGGTGGCTTTGTCTTCTTCTTTTGCCAATTCCACTAATTGTTTGGG	GATCCAGATCTAACTTGGGGTGCCTTTGTCTTCTTCTTTTGCCAATTCCACTAATTGTTTGGG	GACCCAGATCTAACTTGGGGTGCCTTTGTCTTCTTCTTTTGCCAATTCCACTAATTGTTTGGG	-0.472	-0.164	0.235	-0.636	0.923	0.0119319	S	S
3-C	24-A	3,24-C,A	GACCCAGATCTAACTTGGGGTGGCTTTGTCTTCTTCTTTTGCCAATTCCACTAATTGTTTGGG	GATCCAGATCTAACTTGGGGTGGATTTGTCTTCTTCTTTTGCCAATTCCACTAATTGTTTGGG	GACCCAGATCTAACTTGGGGTGGATTTGTCTTCTTCTTTTGCCAATTCCACTAATTGTTTGGG	-0.472	0.043	-0.434	-0.429	0.099	0.472446	S	N
3-C	25-A	3,25-C,A	GACCCAGATCTAACTTGGGGTGGCTTTGTCTTCTTCTTTTGCCAATTCCACTAATTGTTTGGG	GATCCAGATCTAACTTGGGGTGGCATTGTCTTCTTCTTTTGCCAATTCCACTAATTGTTTGGG	GACCCAGATCTAACTTGGGGTGGCATTGTCTTCTTCTTTTGCCAATTCCACTAATTGTTTGGG	-0.472	0.211	-0.421	-0.261	0.022	0.693535	S	I
3-C	25-C	3,25-C,C	GACCCAGATCTAACTTGGGGTGGCTTTGTCTTCTTCTTTTGCCAATTCCACTAATTGTTTGGG	GATCCAGATCTAACTTGGGGTGGCCTTGTCTTCTTCTTTTGCCAATTCCACTAATTGTTTGGG	GACCCAGATCTAACTTGGGGTGGCCTTGTCTTCTTCTTTTGCCAATTCCACTAATTGTTTGGG	-0.472	0.429	1.134	-0.043	1.54	0.0702528	S	I
3-C	25-G	3,25-C,G	GACCCAGATCTAACTTGGGGTGGCTTTGTCTTCTTCTTTTGCCAATTCCACTAATTGTTTGGG	GATCCAGATCTAACTTGGGGTGGCGTTGTCTTCTTCTTTTGCCAATTCCACTAATTGTTTGGG	GACCCAGATCTAACTTGGGGTGGCGTTGTCTTCTTCTTTTGCCAATTCCACTAATTGTTTGGG	-0.472	0.284	0.477	-0.188	1.027	0.0436375	S	I
3-C	26-A	3,26-C,A	GACCCAGATCTAACTTGGGGTGGCTTTGTCTTCTTCTTTTGCCAATTCCACTAATTGTTTGGG	GATCCAGATCTAACTTGGGGTGGCTATGTCTTCTTCTTTTGCCAATTCCACTAATTGTTTGGG	GACCCAGATCTAACTTGGGGTGGCTATGTCTTCTTCTTTTGCCAATTCCACTAATTGTTTGGG	-0.472	0.39	-0.027	-0.082	0.177	0.139333	S	I
3-C	26-C	3,26-C,C	GACCCAGATCTAACTTGGGGTGGCTTTGTCTTCTTCTTTTGCCAATTCCACTAATTGTTTGGG	GATCCAGATCTAACTTGGGGTGGCTCTGTCTTCTTCTTTTGCCAATTCCACTAATTGTTTGGG	GACCCAGATCTAACTTGGGGTGGCTCTGTCTTCTTCTTTTGCCAATTCCACTAATTGTTTGGG	-0.472	-0.07	-0.095	-0.542	0.443	0.0342046	S	N
3-C	26-G	3,26-C,G	GACCCAGATCTAACTTGGGGTGGCTTTGTCTTCTTCTTTTGCCAATTCCACTAATTGTTTGGG	GATCCAGATCTAACTTGGGGTGGCTGTGTCTTCTTCTTTTGCCAATTCCACTAATTGTTTGGG	GACCCAGATCTAACTTGGGGTGGCTGTGTCTTCTTCTTTTGCCAATTCCACTAATTGTTTGGG	-0.472	-0.547	-0.654	-1.019	0.311	0.185488	S	N
3-C	27-A	3,27-C,A	GACCCAGATCTAACTTGGGGTGGCTTTGTCTTCTTCTTTTGCCAATTCCACTAATTGTTTGGG	GATCCAGATCTAACTTGGGGTGGCTTAGTCTTCTTCTTTTGCCAATTCCACTAATTGTTTGGG	GACCCAGATCTAACTTGGGGTGGCTTAGTCTTCTTCTTTTGCCAATTCCACTAATTGTTTGGG	-0.472	-0.647	-0.324	-1.119	0.726	0.0244313	S	S
3-C	27-C	3,27-C,C	GACCCAGATCTAACTTGGGGTGGCTTTGTCTTCTTCTTTTGCCAATTCCACTAATTGTTTGGG	GATCCAGATCTAACTTGGGGTGGCTTCGTCTTCTTCTTTTGCCAATTCCACTAATTGTTTGGG	GACCCAGATCTAACTTGGGGTGGCTTCGTCTTCTTCTTTTGCCAATTCCACTAATTGTTTGGG	-0.472	0.72	0.381	0.248	0.357	0.102621	S	I
3-C	27-G	3,27-C,G	GACCCAGATCTAACTTGGGGTGGCTTTGTCTTCTTCTTTTGCCAATTCCACTAATTGTTTGGG	GATCCAGATCTAACTTGGGGTGGCTTGGTCTTCTTCTTTTGCCAATTCCACTAATTGTTTGGG	GACCCAGATCTAACTTGGGGTGGCTTGGTCTTCTTCTTTTGCCAATTCCACTAATTGTTTGGG	-0.472	-0.115	0.235	-0.587	0.693	0.046758	S	N
3-C	28-A	3,28-C,A	GACCCAGATCTAACTTGGGGTGGCTTTGTCTTCTTCTTTTGCCAATTCCACTAATTGTTTGGG	GATCCAGATCTAACTTGGGGTGGCTTTATCTTCTTCTTTTGCCAATTCCACTAATTGTTTGGG	GACCCAGATCTAACTTGGGGTGGCTTTATCTTCTTCTTTTGCCAATTCCACTAATTGTTTGGG	-0.472	-1.069	-0.262	-1.542	0.837	0.0632284	S	S
3-C	28-C	3,28-C,C	GACCCAGATCTAACTTGGGGTGGCTTTGTCTTCTTCTTTTGCCAATTCCACTAATTGTTTGGG	GATCCAGATCTAACTTGGGGTGGCTTTCTCTTCTTCTTTTGCCAATTCCACTAATTGTTTGGG	GACCCAGATCTAACTTGGGGTGGCTTTCTCTTCTTCTTTTGCCAATTCCACTAATTGTTTGGG	-0.472	-1.838	-0.055	-2.31	1.448	0.0541552	S	S
3-C	29-A	3,29-C,A	GACCCAGATCTAACTTGGGGTGGCTTTGTCTTCTTCTTTTGCCAATTCCACTAATTGTTTGGG	GATCCAGATCTAACTTGGGGTGGCTTTGACTTCTTCTTTTGCCAATTCCACTAATTGTTTGGG	GACCCAGATCTAACTTGGGGTGGCTTTGACTTCTTCTTTTGCCAATTCCACTAATTGTTTGGG	-0.472	0.257	0.762	-0.216	1.302	0.00766964	S	N
3-C	29-C	3,29-C,C	GACCCAGATCTAACTTGGGGTGGCTTTGTCTTCTTCTTTTGCCAATTCCACTAATTGTTTGGG	GATCCAGATCTAACTTGGGGTGGCTTTGCCTTCTTCTTTTGCCAATTCCACTAATTGTTTGGG	GACCCAGATCTAACTTGGGGTGGCTTTGCCTTCTTCTTTTGCCAATTCCACTAATTGTTTGGG	-0.472	0.119	0.535	-0.353	1.054	0.10357	S	I
3-C	29-G	3,29-C,G	GACCCAGATCTAACTTGGGGTGGCTTTGTCTTCTTCTTTTGCCAATTCCACTAATTGTTTGGG	GATCCAGATCTAACTTGGGGTGGCTTTGGCTTCTTCTTTTGCCAATTCCACTAATTGTTTGGG	GACCCAGATCTAACTTGGGGTGGCTTTGGCTTCTTCTTTTGCCAATTCCACTAATTGTTTGGG	-0.472	-3.819	-3.285	-4.291	-0.467	0.176959	S	S
3-C	30-A	3,30-C,A	GACCCAGATCTAACTTGGGGTGGCTTTGTCTTCTTCTTTTGCCAATTCCACTAATTGTTTGGG	GATCCAGATCTAACTTGGGGTGGCTTTGTATTCTTCTTTTGCCAATTCCACTAATTGTTTGGG	GACCCAGATCTAACTTGGGGTGGCTTTGTATTCTTCTTTTGCCAATTCCACTAATTGTTTGGG	-0.472	-0.973	-0.737	-1.445	0.36	0.0868859	S	S
3-C	31-A	3,31-C,A	GACCCAGATCTAACTTGGGGTGGCTTTGTCTTCTTCTTTTGCCAATTCCACTAATTGTTTGGG	GATCCAGATCTAACTTGGGGTGGCTTTGTCATCTTCTTTTGCCAATTCCACTAATTGTTTGGG	GACCCAGATCTAACTTGGGGTGGCTTTGTCATCTTCTTTTGCCAATTCCACTAATTGTTTGGG	-0.472	0.242	0.168	-0.23	0.597	0.00291633	S	I
3-C	31-C	3,31-C,C	GACCCAGATCTAACTTGGGGTGGCTTTGTCTTCTTCTTTTGCCAATTCCACTAATTGTTTGGG	GATCCAGATCTAACTTGGGGTGGCTTTGTCCTCTTCTTTTGCCAATTCCACTAATTGTTTGGG	GACCCAGATCTAACTTGGGGTGGCTTTGTCCTCTTCTTTTGCCAATTCCACTAATTGTTTGGG	-0.472	-0.076	0.167	-0.548	0.785	0.0311712	S	N
3-C	31-G	3,31-C,G	GACCCAGATCTAACTTGGGGTGGCTTTGTCTTCTTCTTTTGCCAATTCCACTAATTGTTTGGG	GATCCAGATCTAACTTGGGGTGGCTTTGTCGTCTTCTTTTGCCAATTCCACTAATTGTTTGGG	GACCCAGATCTAACTTGGGGTGGCTTTGTCGTCTTCTTTTGCCAATTCCACTAATTGTTTGGG	-0.472	-1.199	-1.143	-1.671	0.105	0.0374535	S	X
3-C	32-A	3,32-C,A	GACCCAGATCTAACTTGGGGTGGCTTTGTCTTCTTCTTTTGCCAATTCCACTAATTGTTTGGG	GATCCAGATCTAACTTGGGGTGGCTTTGTCTACTTCTTTTGCCAATTCCACTAATTGTTTGGG	GACCCAGATCTAACTTGGGGTGGCTTTGTCTACTTCTTTTGCCAATTCCACTAATTGTTTGGG	-0.472	-0.129	-0.867	-0.601	-0.14	0.207149	S	N
3-C	32-C	3,32-C,C	GACCCAGATCTAACTTGGGGTGGCTTTGTCTTCTTCTTTTGCCAATTCCACTAATTGTTTGGG	GATCCAGATCTAACTTGGGGTGGCTTTGTCTCCTTCTTTTGCCAATTCCACTAATTGTTTGGG	GACCCAGATCTAACTTGGGGTGGCTTTGTCTCCTTCTTTTGCCAATTCCACTAATTGTTTGGG	-0.472	-0.05	0.176	-0.522	0.74	0.0442309	S	N
3-C	32-G	3,32-C,G	GACCCAGATCTAACTTGGGGTGGCTTTGTCTTCTTCTTTTGCCAATTCCACTAATTGTTTGGG	GATCCAGATCTAACTTGGGGTGGCTTTGTCTGCTTCTTTTGCCAATTCCACTAATTGTTTGGG	GACCCAGATCTAACTTGGGGTGGCTTTGTCTGCTTCTTTTGCCAATTCCACTAATTGTTTGGG	-0.472	0.176	0.093	-0.296	0.521	0.0402958	S	N
3-C	33-A	3,33-C,A	GACCCAGATCTAACTTGGGGTGGCTTTGTCTTCTTCTTTTGCCAATTCCACTAATTGTTTGGG	GATCCAGATCTAACTTGGGGTGGCTTTGTCTTATTCTTTTGCCAATTCCACTAATTGTTTGGG	GACCCAGATCTAACTTGGGGTGGCTTTGTCTTATTCTTTTGCCAATTCCACTAATTGTTTGGG	-0.472	-3.754	-3.329	-4.226	-0.557	0.202443	S	S
3-C	34-A	3,34-C,A	GACCCAGATCTAACTTGGGGTGGCTTTGTCTTCTTCTTTTGCCAATTCCACTAATTGTTTGGG	GATCCAGATCTAACTTGGGGTGGCTTTGTCTTCATCTTTTGCCAATTCCACTAATTGTTTGGG	GACCCAGATCTAACTTGGGGTGGCTTTGTCTTCATCTTTTGCCAATTCCACTAATTGTTTGGG	-0.472	-0.179	0.15	-0.651	0.847	0.103354	S	N
3-C	34-C	3,34-C,C	GACCCAGATCTAACTTGGGGTGGCTTTGTCTTCTTCTTTTGCCAATTCCACTAATTGTTTGGG	GATCCAGATCTAACTTGGGGTGGCTTTGTCTTCCTCTTTTGCCAATTCCACTAATTGTTTGGG	GACCCAGATCTAACTTGGGGTGGCTTTGTCTTCCTCTTTTGCCAATTCCACTAATTGTTTGGG	-0.472	-0.17	0.234	-0.643	1.02	0.0108266	S	N
3-C	34-G	3,34-C,G	GACCCAGATCTAACTTGGGGTGGCTTTGTCTTCTTCTTTTGCCAATTCCACTAATTGTTTGGG	GATCCAGATCTAACTTGGGGTGGCTTTGTCTTCGTCTTTTGCCAATTCCACTAATTGTTTGGG	GACCCAGATCTAACTTGGGGTGGCTTTGTCTTCGTCTTTTGCCAATTCCACTAATTGTTTGGG	-0.472	0.283	0.428	-0.19	0.675	0.021532	S	I
3-C	35-A	3,35-C,A	GACCCAGATCTAACTTGGGGTGGCTTTGTCTTCTTCTTTTGCCAATTCCACTAATTGTTTGGG	GATCCAGATCTAACTTGGGGTGGCTTTGTCTTCTACTTTTGCCAATTCCACTAATTGTTTGGG	GACCCAGATCTAACTTGGGGTGGCTTTGTCTTCTACTTTTGCCAATTCCACTAATTGTTTGGG	-0.472	-0.045	0.615	-0.517	1.205	0.135146	S	N
3-C	35-C	3,35-C,C	GACCCAGATCTAACTTGGGGTGGCTTTGTCTTCTTCTTTTGCCAATTCCACTAATTGTTTGGG	GATCCAGATCTAACTTGGGGTGGCTTTGTCTTCTCCTTTTGCCAATTCCACTAATTGTTTGGG	GACCCAGATCTAACTTGGGGTGGCTTTGTCTTCTCCTTTTGCCAATTCCACTAATTGTTTGGG	-0.472	0.127	-0.106	-0.345	0.445	0.0560144	S	N
3-C	35-G	3,35-C,G	GACCCAGATCTAACTTGGGGTGGCTTTGTCTTCTTCTTTTGCCAATTCCACTAATTGTTTGGG	GATCCAGATCTAACTTGGGGTGGCTTTGTCTTCTGCTTTTGCCAATTCCACTAATTGTTTGGG	GACCCAGATCTAACTTGGGGTGGCTTTGTCTTCTGCTTTTGCCAATTCCACTAATTGTTTGGG	-0.472	0.167	0.632	-0.305	1.002	0.00264581	S	N
3-C	36-A	3,36-C,A	GACCCAGATCTAACTTGGGGTGGCTTTGTCTTCTTCTTTTGCCAATTCCACTAATTGTTTGGG	GATCCAGATCTAACTTGGGGTGGCTTTGTCTTCTTATTTTGCCAATTCCACTAATTGTTTGGG	GACCCAGATCTAACTTGGGGTGGCTTTGTCTTCTTATTTTGCCAATTCCACTAATTGTTTGGG	-0.472	-0.688	-0.787	-1.161	0.191	0.774235	S	S
3-C	37-A	3,37-C,A	GACCCAGATCTAACTTGGGGTGGCTTTGTCTTCTTCTTTTGCCAATTCCACTAATTGTTTGGG	GATCCAGATCTAACTTGGGGTGGCTTTGTCTTCTTCATTTGCCAATTCCACTAATTGTTTGGG	GACCCAGATCTAACTTGGGGTGGCTTTGTCTTCTTCATTTGCCAATTCCACTAATTGTTTGGG	-0.472	0.26	0.384	-0.212	0.875	0.106452	S	N
3-C	37-C	3,37-C,C	GACCCAGATCTAACTTGGGGTGGCTTTGTCTTCTTCTTTTGCCAATTCCACTAATTGTTTGGG	GATCCAGATCTAACTTGGGGTGGCTTTGTCTTCTTCCTTTGCCAATTCCACTAATTGTTTGGG	GACCCAGATCTAACTTGGGGTGGCTTTGTCTTCTTCCTTTGCCAATTCCACTAATTGTTTGGG	-0.472	0.225	0.873	-0.247	1.071	0.0491489	S	I
3-C	37-G	3,37-C,G	GACCCAGATCTAACTTGGGGTGGCTTTGTCTTCTTCTTTTGCCAATTCCACTAATTGTTTGGG	GATCCAGATCTAACTTGGGGTGGCTTTGTCTTCTTCGTTTGCCAATTCCACTAATTGTTTGGG	GACCCAGATCTAACTTGGGGTGGCTTTGTCTTCTTCGTTTGCCAATTCCACTAATTGTTTGGG	-0.472	0.33	0.301	-0.142	0.849	0.0104344	S	N
3-C	38-A	3,38-C,A	GACCCAGATCTAACTTGGGGTGGCTTTGTCTTCTTCTTTTGCCAATTCCACTAATTGTTTGGG	GATCCAGATCTAACTTGGGGTGGCTTTGTCTTCTTCTATTGCCAATTCCACTAATTGTTTGGG	GACCCAGATCTAACTTGGGGTGGCTTTGTCTTCTTCTATTGCCAATTCCACTAATTGTTTGGG	-0.472	-0.025	-0.186	-0.497	0.541	0.22336	S	N
3-C	38-C	3,38-C,C	GACCCAGATCTAACTTGGGGTGGCTTTGTCTTCTTCTTTTGCCAATTCCACTAATTGTTTGGG	GATCCAGATCTAACTTGGGGTGGCTTTGTCTTCTTCTCTTGCCAATTCCACTAATTGTTTGGG	GACCCAGATCTAACTTGGGGTGGCTTTGTCTTCTTCTCTTGCCAATTCCACTAATTGTTTGGG	-0.472	0.106	0.317	-0.366	0.74	0.0486427	S	N
3-C	38-G	3,38-C,G	GACCCAGATCTAACTTGGGGTGGCTTTGTCTTCTTCTTTTGCCAATTCCACTAATTGTTTGGG	GATCCAGATCTAACTTGGGGTGGCTTTGTCTTCTTCTGTTGCCAATTCCACTAATTGTTTGGG	GACCCAGATCTAACTTGGGGTGGCTTTGTCTTCTTCTGTTGCCAATTCCACTAATTGTTTGGG	-0.472	0.274	0.503	-0.198	0.819	0.00567443	S	N
3-C	39-A	3,39-C,A	GACCCAGATCTAACTTGGGGTGGCTTTGTCTTCTTCTTTTGCCAATTCCACTAATTGTTTGGG	GATCCAGATCTAACTTGGGGTGGCTTTGTCTTCTTCTTATGCCAATTCCACTAATTGTTTGGG	GACCCAGATCTAACTTGGGGTGGCTTTGTCTTCTTCTTATGCCAATTCCACTAATTGTTTGGG	-0.472	0.361	0.934	-0.111	1.091	0.0128785	S	I
3-C	39-C	3,39-C,C	GACCCAGATCTAACTTGGGGTGGCTTTGTCTTCTTCTTTTGCCAATTCCACTAATTGTTTGGG	GATCCAGATCTAACTTGGGGTGGCTTTGTCTTCTTCTTCTGCCAATTCCACTAATTGTTTGGG	GACCCAGATCTAACTTGGGGTGGCTTTGTCTTCTTCTTCTGCCAATTCCACTAATTGTTTGGG	-0.472	0.236	-0.26	-0.237	-0.014	0.658939	S	I
3-C	39-G	3,39-C,G	GACCCAGATCTAACTTGGGGTGGCTTTGTCTTCTTCTTTTGCCAATTCCACTAATTGTTTGGG	GATCCAGATCTAACTTGGGGTGGCTTTGTCTTCTTCTTGTGCCAATTCCACTAATTGTTTGGG	GACCCAGATCTAACTTGGGGTGGCTTTGTCTTCTTCTTGTGCCAATTCCACTAATTGTTTGGG	-0.472	0.267	0.309	-0.205	0.583	0.00562427	S	I
3-C	40-A	3,40-C,A	GACCCAGATCTAACTTGGGGTGGCTTTGTCTTCTTCTTTTGCCAATTCCACTAATTGTTTGGG	GATCCAGATCTAACTTGGGGTGGCTTTGTCTTCTTCTTTAGCCAATTCCACTAATTGTTTGGG	GACCCAGATCTAACTTGGGGTGGCTTTGTCTTCTTCTTTAGCCAATTCCACTAATTGTTTGGG	-0.472	-2.389	-1.876	-2.862	0.016	0.520205	S	S
3-C	40-C	3,40-C,C	GACCCAGATCTAACTTGGGGTGGCTTTGTCTTCTTCTTTTGCCAATTCCACTAATTGTTTGGG	GATCCAGATCTAACTTGGGGTGGCTTTGTCTTCTTCTTTCGCCAATTCCACTAATTGTTTGGG	GACCCAGATCTAACTTGGGGTGGCTTTGTCTTCTTCTTTCGCCAATTCCACTAATTGTTTGGG	-0.472	0.287	0.134	-0.185	0.515	0.0184401	S	I
3-C	40-G	3,40-C,G	GACCCAGATCTAACTTGGGGTGGCTTTGTCTTCTTCTTTTGCCAATTCCACTAATTGTTTGGG	GATCCAGATCTAACTTGGGGTGGCTTTGTCTTCTTCTTTGGCCAATTCCACTAATTGTTTGGG	GACCCAGATCTAACTTGGGGTGGCTTTGTCTTCTTCTTTGGCCAATTCCACTAATTGTTTGGG	-0.472	0.275	0.373	-0.197	0.824	0.00251036	S	I
3-C	41-A	3,41-C,A	GACCCAGATCTAACTTGGGGTGGCTTTGTCTTCTTCTTTTGCCAATTCCACTAATTGTTTGGG	GATCCAGATCTAACTTGGGGTGGCTTTGTCTTCTTCTTTTACCAATTCCACTAATTGTTTGGG	GACCCAGATCTAACTTGGGGTGGCTTTGTCTTCTTCTTTTACCAATTCCACTAATTGTTTGGG	-0.472	-0.772	-0.9	-1.244	0.199	0.187878	S	S
3-C	41-C	3,41-C,C	GACCCAGATCTAACTTGGGGTGGCTTTGTCTTCTTCTTTTGCCAATTCCACTAATTGTTTGGG	GATCCAGATCTAACTTGGGGTGGCTTTGTCTTCTTCTTTTCCCAATTCCACTAATTGTTTGGG	GACCCAGATCTAACTTGGGGTGGCTTTGTCTTCTTCTTTTCCCAATTCCACTAATTGTTTGGG	-0.472	-1.66	-2.097	-2.132	-0.443	0.211301	S	S
3-C	42-A	3,42-C,A	GACCCAGATCTAACTTGGGGTGGCTTTGTCTTCTTCTTTTGCCAATTCCACTAATTGTTTGGG	GATCCAGATCTAACTTGGGGTGGCTTTGTCTTCTTCTTTTGACAATTCCACTAATTGTTTGGG	GACCCAGATCTAACTTGGGGTGGCTTTGTCTTCTTCTTTTGACAATTCCACTAATTGTTTGGG	-0.472	-0.179	-0.787	-0.651	-0.03	0.866162	S	S
3-C	43-A	3,43-C,A	GACCCAGATCTAACTTGGGGTGGCTTTGTCTTCTTCTTTTGCCAATTCCACTAATTGTTTGGG	GATCCAGATCTAACTTGGGGTGGCTTTGTCTTCTTCTTTTGCAAATTCCACTAATTGTTTGGG	GACCCAGATCTAACTTGGGGTGGCTTTGTCTTCTTCTTTTGCAAATTCCACTAATTGTTTGGG	-0.472	-0.47	-0.727	-0.942	0.194	0.799123	S	N
3-C	46-A	3,46-C,A	GACCCAGATCTAACTTGGGGTGGCTTTGTCTTCTTCTTTTGCCAATTCCACTAATTGTTTGGG	GATCCAGATCTAACTTGGGGTGGCTTTGTCTTCTTCTTTTGCCAAATCCACTAATTGTTTGGG	GACCCAGATCTAACTTGGGGTGGCTTTGTCTTCTTCTTTTGCCAAATCCACTAATTGTTTGGG	-0.472	0.041	-0.376	-0.431	0.015	0.44247	S	N
3-C	46-C	3,46-C,C	GACCCAGATCTAACTTGGGGTGGCTTTGTCTTCTTCTTTTGCCAATTCCACTAATTGTTTGGG	GATCCAGATCTAACTTGGGGTGGCTTTGTCTTCTTCTTTTGCCAACTCCACTAATTGTTTGGG	GACCCAGATCTAACTTGGGGTGGCTTTGTCTTCTTCTTTTGCCAACTCCACTAATTGTTTGGG	-0.472	0.336	-0.096	-0.136	0.265	0.82173	S	I
3-C	46-G	3,46-C,G	GACCCAGATCTAACTTGGGGTGGCTTTGTCTTCTTCTTTTGCCAATTCCACTAATTGTTTGGG	GATCCAGATCTAACTTGGGGTGGCTTTGTCTTCTTCTTTTGCCAAGTCCACTAATTGTTTGGG	GACCCAGATCTAACTTGGGGTGGCTTTGTCTTCTTCTTTTGCCAAGTCCACTAATTGTTTGGG	-0.472	0.344	0.672	-0.128	1.052	0.000733504	S	I
3-C	47-A	3,47-C,A	GACCCAGATCTAACTTGGGGTGGCTTTGTCTTCTTCTTTTGCCAATTCCACTAATTGTTTGGG	GATCCAGATCTAACTTGGGGTGGCTTTGTCTTCTTCTTTTGCCAATACCACTAATTGTTTGGG	GACCCAGATCTAACTTGGGGTGGCTTTGTCTTCTTCTTTTGCCAATACCACTAATTGTTTGGG	-0.472	-0.214	-0.184	-0.686	0.527	0.109553	S	N
3-C	47-C	3,47-C,C	GACCCAGATCTAACTTGGGGTGGCTTTGTCTTCTTCTTTTGCCAATTCCACTAATTGTTTGGG	GATCCAGATCTAACTTGGGGTGGCTTTGTCTTCTTCTTTTGCCAATCCCACTAATTGTTTGGG	GACCCAGATCTAACTTGGGGTGGCTTTGTCTTCTTCTTTTGCCAATCCCACTAATTGTTTGGG	-0.472	-2.085	-0.852	-2.557	0.947	0.000256075	S	S
3-C	47-G	3,47-C,G	GACCCAGATCTAACTTGGGGTGGCTTTGTCTTCTTCTTTTGCCAATTCCACTAATTGTTTGGG	GATCCAGATCTAACTTGGGGTGGCTTTGTCTTCTTCTTTTGCCAATGCCACTAATTGTTTGGG	GACCCAGATCTAACTTGGGGTGGCTTTGTCTTCTTCTTTTGCCAATGCCACTAATTGTTTGGG	-0.472	-1.617	-1.909	-2.09	-0.371	0.48317	S	S
3-C	48-A	3,48-C,A	GACCCAGATCTAACTTGGGGTGGCTTTGTCTTCTTCTTTTGCCAATTCCACTAATTGTTTGGG	GATCCAGATCTAACTTGGGGTGGCTTTGTCTTCTTCTTTTGCCAATTACACTAATTGTTTGGG	GACCCAGATCTAACTTGGGGTGGCTTTGTCTTCTTCTTTTGCCAATTACACTAATTGTTTGGG	-0.472	-1.736	-1.421	-2.208	0.248	0.466086	S	S
3-C	49-A	3,49-C,A	GACCCAGATCTAACTTGGGGTGGCTTTGTCTTCTTCTTTTGCCAATTCCACTAATTGTTTGGG	GATCCAGATCTAACTTGGGGTGGCTTTGTCTTCTTCTTTTGCCAATTCAACTAATTGTTTGGG	GACCCAGATCTAACTTGGGGTGGCTTTGTCTTCTTCTTTTGCCAATTCAACTAATTGTTTGGG	-0.472	1.456	-0.061	0.984	-0.518	0.0392882	S	I
3-C	51-A	3,51-C,A	GACCCAGATCTAACTTGGGGTGGCTTTGTCTTCTTCTTTTGCCAATTCCACTAATTGTTTGGG	GATCCAGATCTAACTTGGGGTGGCTTTGTCTTCTTCTTTTGCCAATTCCAATAATTGTTTGGG	GACCCAGATCTAACTTGGGGTGGCTTTGTCTTCTTCTTTTGCCAATTCCAATAATTGTTTGGG	-0.472	-1.679	-1.727	-2.151	-0.103	0.949583	S	S
3-C	52-A	3,52-C,A	GACCCAGATCTAACTTGGGGTGGCTTTGTCTTCTTCTTTTGCCAATTCCACTAATTGTTTGGG	GATCCAGATCTAACTTGGGGTGGCTTTGTCTTCTTCTTTTGCCAATTCCACAAATTGTTTGGG	GACCCAGATCTAACTTGGGGTGGCTTTGTCTTCTTCTTTTGCCAATTCCACAAATTGTTTGGG	-0.472	0.166	-0.028	-0.306	0.294	0.118287	S	N
3-C	52-C	3,52-C,C	GACCCAGATCTAACTTGGGGTGGCTTTGTCTTCTTCTTTTGCCAATTCCACTAATTGTTTGGG	GATCCAGATCTAACTTGGGGTGGCTTTGTCTTCTTCTTTTGCCAATTCCACCAATTGTTTGGG	GACCCAGATCTAACTTGGGGTGGCTTTGTCTTCTTCTTTTGCCAATTCCACCAATTGTTTGGG	-0.472	0.564	0.777	0.092	0.934	0.0117256	S	I
3-C	52-G	3,52-C,G	GACCCAGATCTAACTTGGGGTGGCTTTGTCTTCTTCTTTTGCCAATTCCACTAATTGTTTGGG	GATCCAGATCTAACTTGGGGTGGCTTTGTCTTCTTCTTTTGCCAATTCCACGAATTGTTTGGG	GACCCAGATCTAACTTGGGGTGGCTTTGTCTTCTTCTTTTGCCAATTCCACGAATTGTTTGGG	-0.472	0.635	0.287	0.163	0.481	0.0682362	S	I
3-C	55-A	3,55-C,A	GACCCAGATCTAACTTGGGGTGGCTTTGTCTTCTTCTTTTGCCAATTCCACTAATTGTTTGGG	GATCCAGATCTAACTTGGGGTGGCTTTGTCTTCTTCTTTTGCCAATTCCACTAAATGTTTGGG	GACCCAGATCTAACTTGGGGTGGCTTTGTCTTCTTCTTTTGCCAATTCCACTAAATGTTTGGG	-0.472	0.386	0.523	-0.086	0.749	0.00935614	S	I
3-C	55-C	3,55-C,C	GACCCAGATCTAACTTGGGGTGGCTTTGTCTTCTTCTTTTGCCAATTCCACTAATTGTTTGGG	GATCCAGATCTAACTTGGGGTGGCTTTGTCTTCTTCTTTTGCCAATTCCACTAACTGTTTGGG	GACCCAGATCTAACTTGGGGTGGCTTTGTCTTCTTCTTTTGCCAATTCCACTAACTGTTTGGG	-0.472	0.069	0.29	-0.403	0.73	0.0411622	S	N
3-C	55-G	3,55-C,G	GACCCAGATCTAACTTGGGGTGGCTTTGTCTTCTTCTTTTGCCAATTCCACTAATTGTTTGGG	GATCCAGATCTAACTTGGGGTGGCTTTGTCTTCTTCTTTTGCCAATTCCACTAAGTGTTTGGG	GACCCAGATCTAACTTGGGGTGGCTTTGTCTTCTTCTTTTGCCAATTCCACTAAGTGTTTGGG	-0.472	0.117	-1.179	-0.355	-1.023	0.0824897	S	N
3-C	56-A	3,56-C,A	GACCCAGATCTAACTTGGGGTGGCTTTGTCTTCTTCTTTTGCCAATTCCACTAATTGTTTGGG	GATCCAGATCTAACTTGGGGTGGCTTTGTCTTCTTCTTTTGCCAATTCCACTAATAGTTTGGG	GACCCAGATCTAACTTGGGGTGGCTTTGTCTTCTTCTTTTGCCAATTCCACTAATAGTTTGGG	-0.472	-0.713	-1.73	-1.186	-0.737	0.0963107	S	S
3-C	56-C	3,56-C,C	GACCCAGATCTAACTTGGGGTGGCTTTGTCTTCTTCTTTTGCCAATTCCACTAATTGTTTGGG	GATCCAGATCTAACTTGGGGTGGCTTTGTCTTCTTCTTTTGCCAATTCCACTAATCGTTTGGG	GACCCAGATCTAACTTGGGGTGGCTTTGTCTTCTTCTTTTGCCAATTCCACTAATCGTTTGGG	-0.472	0.215	0.941	-0.257	1.285	0.00216691	S	N
3-C	56-G	3,56-C,G	GACCCAGATCTAACTTGGGGTGGCTTTGTCTTCTTCTTTTGCCAATTCCACTAATTGTTTGGG	GATCCAGATCTAACTTGGGGTGGCTTTGTCTTCTTCTTTTGCCAATTCCACTAATGGTTTGGG	GACCCAGATCTAACTTGGGGTGGCTTTGTCTTCTTCTTTTGCCAATTCCACTAATGGTTTGGG	-0.472	0.059	0.148	-0.413	0.635	0.101917	S	N
3-C	57-A	3,57-C,A	GACCCAGATCTAACTTGGGGTGGCTTTGTCTTCTTCTTTTGCCAATTCCACTAATTGTTTGGG	GATCCAGATCTAACTTGGGGTGGCTTTGTCTTCTTCTTTTGCCAATTCCACTAATTATTTGGG	GACCCAGATCTAACTTGGGGTGGCTTTGTCTTCTTCTTTTGCCAATTCCACTAATTATTTGGG	-0.472	-0.066	-0.125	-0.538	0.453	0.121295	S	N
3-C	57-C	3,57-C,C	GACCCAGATCTAACTTGGGGTGGCTTTGTCTTCTTCTTTTGCCAATTCCACTAATTGTTTGGG	GATCCAGATCTAACTTGGGGTGGCTTTGTCTTCTTCTTTTGCCAATTCCACTAATTCTTTGGG	GACCCAGATCTAACTTGGGGTGGCTTTGTCTTCTTCTTTTGCCAATTCCACTAATTCTTTGGG	-0.472	-0.537	-0.638	-1.01	0.232	0.272015	S	S
3-C	58-A	3,58-C,A	GACCCAGATCTAACTTGGGGTGGCTTTGTCTTCTTCTTTTGCCAATTCCACTAATTGTTTGGG	GATCCAGATCTAACTTGGGGTGGCTTTGTCTTCTTCTTTTGCCAATTCCACTAATTGATTGGG	GACCCAGATCTAACTTGGGGTGGCTTTGTCTTCTTCTTTTGCCAATTCCACTAATTGATTGGG	-0.472	0.099	-0.36	-0.373	0.144	0.912345	S	I
3-C	58-C	3,58-C,C	GACCCAGATCTAACTTGGGGTGGCTTTGTCTTCTTCTTTTGCCAATTCCACTAATTGTTTGGG	GATCCAGATCTAACTTGGGGTGGCTTTGTCTTCTTCTTTTGCCAATTCCACTAATTGCTTGGG	GACCCAGATCTAACTTGGGGTGGCTTTGTCTTCTTCTTTTGCCAATTCCACTAATTGCTTGGG	-0.472	-0.116	-0.261	-0.588	0.297	0.0280835	S	S
3-C	58-G	3,58-C,G	GACCCAGATCTAACTTGGGGTGGCTTTGTCTTCTTCTTTTGCCAATTCCACTAATTGTTTGGG	GATCCAGATCTAACTTGGGGTGGCTTTGTCTTCTTCTTTTGCCAATTCCACTAATTGGTTGGG	GACCCAGATCTAACTTGGGGTGGCTTTGTCTTCTTCTTTTGCCAATTCCACTAATTGGTTGGG	-0.472	-0.27	-0.591	-0.742	-0.02	0.555461	S	N
3-C	59-A	3,59-C,A	GACCCAGATCTAACTTGGGGTGGCTTTGTCTTCTTCTTTTGCCAATTCCACTAATTGTTTGGG	GATCCAGATCTAACTTGGGGTGGCTTTGTCTTCTTCTTTTGCCAATTCCACTAATTGTATGGG	GACCCAGATCTAACTTGGGGTGGCTTTGTCTTCTTCTTTTGCCAATTCCACTAATTGTATGGG	-0.472	-0.31	-0.825	-0.782	-0.237	0.239117	S	N
3-C	59-C	3,59-C,C	GACCCAGATCTAACTTGGGGTGGCTTTGTCTTCTTCTTTTGCCAATTCCACTAATTGTTTGGG	GATCCAGATCTAACTTGGGGTGGCTTTGTCTTCTTCTTTTGCCAATTCCACTAATTGTCTGGG	GACCCAGATCTAACTTGGGGTGGCTTTGTCTTCTTCTTTTGCCAATTCCACTAATTGTCTGGG	-0.472	-0.032	-0.571	-0.504	0.175	0.611786	S	N
3-C	59-G	3,59-C,G	GACCCAGATCTAACTTGGGGTGGCTTTGTCTTCTTCTTTTGCCAATTCCACTAATTGTTTGGG	GATCCAGATCTAACTTGGGGTGGCTTTGTCTTCTTCTTTTGCCAATTCCACTAATTGTGTGGG	GACCCAGATCTAACTTGGGGTGGCTTTGTCTTCTTCTTTTGCCAATTCCACTAATTGTGTGGG	-0.472	-0.228	-0.348	-0.7	0.387	0.00445776	S	N
3-C	60-A	3,60-C,A	GACCCAGATCTAACTTGGGGTGGCTTTGTCTTCTTCTTTTGCCAATTCCACTAATTGTTTGGG	GATCCAGATCTAACTTGGGGTGGCTTTGTCTTCTTCTTTTGCCAATTCCACTAATTGTTAGGG	GACCCAGATCTAACTTGGGGTGGCTTTGTCTTCTTCTTTTGCCAATTCCACTAATTGTTAGGG	-0.472	-2.552	-3.094	-3.024	-0.9	0.14102	S	S
3-C	60-C	3,60-C,C	GACCCAGATCTAACTTGGGGTGGCTTTGTCTTCTTCTTTTGCCAATTCCACTAATTGTTTGGG	GATCCAGATCTAACTTGGGGTGGCTTTGTCTTCTTCTTTTGCCAATTCCACTAATTGTTCGGG	GACCCAGATCTAACTTGGGGTGGCTTTGTCTTCTTCTTTTGCCAATTCCACTAATTGTTCGGG	-0.472	-0.19	-0.67	-0.662	0.097	0.504778	S	N
3-C	60-G	3,60-C,G	GACCCAGATCTAACTTGGGGTGGCTTTGTCTTCTTCTTTTGCCAATTCCACTAATTGTTTGGG	GATCCAGATCTAACTTGGGGTGGCTTTGTCTTCTTCTTTTGCCAATTCCACTAATTGTTGGGG	GACCCAGATCTAACTTGGGGTGGCTTTGTCTTCTTCTTTTGCCAATTCCACTAATTGTTGGGG	-0.472	-0.709	-1.198	-1.181	-0.136	0.895293	S	S
3-C	61-A	3,61-C,A	GACCCAGATCTAACTTGGGGTGGCTTTGTCTTCTTCTTTTGCCAATTCCACTAATTGTTTGGG	GATCCAGATCTAACTTGGGGTGGCTTTGTCTTCTTCTTTTGCCAATTCCACTAATTGTTTAGG	GACCCAGATCTAACTTGGGGTGGCTTTGTCTTCTTCTTTTGCCAATTCCACTAATTGTTTAGG	-0.472	-1.318	-1.462	-1.79	-0.171	0.377812	S	S
3-C	61-C	3,61-C,C	GACCCAGATCTAACTTGGGGTGGCTTTGTCTTCTTCTTTTGCCAATTCCACTAATTGTTTGGG	GATCCAGATCTAACTTGGGGTGGCTTTGTCTTCTTCTTTTGCCAATTCCACTAATTGTTTCGG	GACCCAGATCTAACTTGGGGTGGCTTTGTCTTCTTCTTTTGCCAATTCCACTAATTGTTTCGG	-0.472	0.061	-0.748	-0.411	-0.136	0.554611	S	N
3-C	62-A	3,62-C,A	GACCCAGATCTAACTTGGGGTGGCTTTGTCTTCTTCTTTTGCCAATTCCACTAATTGTTTGGG	GATCCAGATCTAACTTGGGGTGGCTTTGTCTTCTTCTTTTGCCAATTCCACTAATTGTTTGAG	GACCCAGATCTAACTTGGGGTGGCTTTGTCTTCTTCTTTTGCCAATTCCACTAATTGTTTGAG	-0.472	-0.115	-0.427	-0.587	0.129	0.0519076	S	N
3-C	62-C	3,62-C,C	GACCCAGATCTAACTTGGGGTGGCTTTGTCTTCTTCTTTTGCCAATTCCACTAATTGTTTGGG	GATCCAGATCTAACTTGGGGTGGCTTTGTCTTCTTCTTTTGCCAATTCCACTAATTGTTTGCG	GACCCAGATCTAACTTGGGGTGGCTTTGTCTTCTTCTTTTGCCAATTCCACTAATTGTTTGCG	-0.472	-0.199	-1.06	-0.671	-0.291	0.249305	S	N
3-C	63-A	3,63-C,A	GACCCAGATCTAACTTGGGGTGGCTTTGTCTTCTTCTTTTGCCAATTCCACTAATTGTTTGGG	GATCCAGATCTAACTTGGGGTGGCTTTGTCTTCTTCTTTTGCCAATTCCACTAATTGTTTGGA	GACCCAGATCTAACTTGGGGTGGCTTTGTCTTCTTCTTTTGCCAATTCCACTAATTGTTTGGA	-0.472	-5.697	-4.14	-6.169	-0.141	0.417797	S	S
3-C	63-C	3,63-C,C	GACCCAGATCTAACTTGGGGTGGCTTTGTCTTCTTCTTTTGCCAATTCCACTAATTGTTTGGG	GATCCAGATCTAACTTGGGGTGGCTTTGTCTTCTTCTTTTGCCAATTCCACTAATTGTTTGGC	GACCCAGATCTAACTTGGGGTGGCTTTGTCTTCTTCTTTTGCCAATTCCACTAATTGTTTGGC	-0.472	-6.234	-4.741	-6.706	-0.323	0.153888	S	S
3-C	63-T	3,63-C,T	GACCCAGATCTAACTTGGGGTGGCTTTGTCTTCTTCTTTTGCCAATTCCACTAATTGTTTGGG	GATCCAGATCTAACTTGGGGTGGCTTTGTCTTCTTCTTTTGCCAATTCCACTAATTGTTTGGT	GACCCAGATCTAACTTGGGGTGGCTTTGTCTTCTTCTTTTGCCAATTCCACTAATTGTTTGGT	-0.472	-5.097	-4.964	-5.569	-1.374	0.186993	S	S
3-C	62-T	3,62-C,T	GACCCAGATCTAACTTGGGGTGGCTTTGTCTTCTTCTTTTGCCAATTCCACTAATTGTTTGGG	GATCCAGATCTAACTTGGGGTGGCTTTGTCTTCTTCTTTTGCCAATTCCACTAATTGTTTGTG	GACCCAGATCTAACTTGGGGTGGCTTTGTCTTCTTCTTTTGCCAATTCCACTAATTGTTTGTG	-0.472	-0.581	-1.283	-1.054	-0.369	0.059183	S	S
3-C	61-T	3,61-C,T	GACCCAGATCTAACTTGGGGTGGCTTTGTCTTCTTCTTTTGCCAATTCCACTAATTGTTTGGG	GATCCAGATCTAACTTGGGGTGGCTTTGTCTTCTTCTTTTGCCAATTCCACTAATTGTTTTGG	GACCCAGATCTAACTTGGGGTGGCTTTGTCTTCTTCTTTTGCCAATTCCACTAATTGTTTTGG	-0.472	-0.154	-0.328	-0.626	0.413	0.0691328	S	N
3-C	57-T	3,57-C,T	GACCCAGATCTAACTTGGGGTGGCTTTGTCTTCTTCTTTTGCCAATTCCACTAATTGTTTGGG	GATCCAGATCTAACTTGGGGTGGCTTTGTCTTCTTCTTTTGCCAATTCCACTAATTTTTTGGG	GACCCAGATCTAACTTGGGGTGGCTTTGTCTTCTTCTTTTGCCAATTCCACTAATTTTTTGGG	-0.472	0.003	-0.319	-0.469	0.189	0.396057	S	N
3-C	54-C	3,54-C,C	GACCCAGATCTAACTTGGGGTGGCTTTGTCTTCTTCTTTTGCCAATTCCACTAATTGTTTGGG	GATCCAGATCTAACTTGGGGTGGCTTTGTCTTCTTCTTTTGCCAATTCCACTACTTGTTTGGG	GACCCAGATCTAACTTGGGGTGGCTTTGTCTTCTTCTTTTGCCAATTCCACTACTTGTTTGGG	-0.472	0.187	0.655	-0.285	1.081	0.00500451	S	I
3-C	54-G	3,54-C,G	GACCCAGATCTAACTTGGGGTGGCTTTGTCTTCTTCTTTTGCCAATTCCACTAATTGTTTGGG	GATCCAGATCTAACTTGGGGTGGCTTTGTCTTCTTCTTTTGCCAATTCCACTAGTTGTTTGGG	GACCCAGATCTAACTTGGGGTGGCTTTGTCTTCTTCTTTTGCCAATTCCACTAGTTGTTTGGG	-0.472	-0.319	-1.169	-0.792	-0.515	0.0229833	S	N
3-C	54-T	3,54-C,T	GACCCAGATCTAACTTGGGGTGGCTTTGTCTTCTTCTTTTGCCAATTCCACTAATTGTTTGGG	GATCCAGATCTAACTTGGGGTGGCTTTGTCTTCTTCTTTTGCCAATTCCACTATTTGTTTGGG	GACCCAGATCTAACTTGGGGTGGCTTTGTCTTCTTCTTTTGCCAATTCCACTATTTGTTTGGG	-0.472	-0.013	-0.484	-0.485	0.063	0.330436	S	N
3-C	53-C	3,53-C,C	GACCCAGATCTAACTTGGGGTGGCTTTGTCTTCTTCTTTTGCCAATTCCACTAATTGTTTGGG	GATCCAGATCTAACTTGGGGTGGCTTTGTCTTCTTCTTTTGCCAATTCCACTCATTGTTTGGG	GACCCAGATCTAACTTGGGGTGGCTTTGTCTTCTTCTTTTGCCAATTCCACTCATTGTTTGGG	-0.472	-0.152	-0.386	-0.624	0.216	0.712502	S	N
3-C	53-G	3,53-C,G	GACCCAGATCTAACTTGGGGTGGCTTTGTCTTCTTCTTTTGCCAATTCCACTAATTGTTTGGG	GATCCAGATCTAACTTGGGGTGGCTTTGTCTTCTTCTTTTGCCAATTCCACTGATTGTTTGGG	GACCCAGATCTAACTTGGGGTGGCTTTGTCTTCTTCTTTTGCCAATTCCACTGATTGTTTGGG	-0.472	0.229	0.227	-0.243	0.539	0.00020746	S	N
3-C	53-T	3,53-C,T	GACCCAGATCTAACTTGGGGTGGCTTTGTCTTCTTCTTTTGCCAATTCCACTAATTGTTTGGG	GATCCAGATCTAACTTGGGGTGGCTTTGTCTTCTTCTTTTGCCAATTCCACTTATTGTTTGGG	GACCCAGATCTAACTTGGGGTGGCTTTGTCTTCTTCTTTTGCCAATTCCACTTATTGTTTGGG	-0.472	-0.046	0.058	-0.518	0.649	0.090832	S	N
3-C	51-G	3,51-C,G	GACCCAGATCTAACTTGGGGTGGCTTTGTCTTCTTCTTTTGCCAATTCCACTAATTGTTTGGG	GATCCAGATCTAACTTGGGGTGGCTTTGTCTTCTTCTTTTGCCAATTCCAGTAATTGTTTGGG	GACCCAGATCTAACTTGGGGTGGCTTTGTCTTCTTCTTTTGCCAATTCCAGTAATTGTTTGGG	-0.472	0.038	0.283	-0.434	0.823	0.028832	S	N
3-C	51-T	3,51-C,T	GACCCAGATCTAACTTGGGGTGGCTTTGTCTTCTTCTTTTGCCAATTCCACTAATTGTTTGGG	GATCCAGATCTAACTTGGGGTGGCTTTGTCTTCTTCTTTTGCCAATTCCATTAATTGTTTGGG	GACCCAGATCTAACTTGGGGTGGCTTTGTCTTCTTCTTTTGCCAATTCCATTAATTGTTTGGG	-0.472	-1.533	-1.335	-2.005	0.075	0.272131	S	S
3-C	50-C	3,50-C,C	GACCCAGATCTAACTTGGGGTGGCTTTGTCTTCTTCTTTTGCCAATTCCACTAATTGTTTGGG	GATCCAGATCTAACTTGGGGTGGCTTTGTCTTCTTCTTTTGCCAATTCCCCTAATTGTTTGGG	GACCCAGATCTAACTTGGGGTGGCTTTGTCTTCTTCTTTTGCCAATTCCCCTAATTGTTTGGG	-0.472	-3.914	-3.3	-4.386	-0.324	0.195173	S	S
3-C	50-G	3,50-C,G	GACCCAGATCTAACTTGGGGTGGCTTTGTCTTCTTCTTTTGCCAATTCCACTAATTGTTTGGG	GATCCAGATCTAACTTGGGGTGGCTTTGTCTTCTTCTTTTGCCAATTCCGCTAATTGTTTGGG	GACCCAGATCTAACTTGGGGTGGCTTTGTCTTCTTCTTTTGCCAATTCCGCTAATTGTTTGGG	-0.472	0.131	0.276	-0.341	0.76	0.0499996	S	N
3-C	50-T	3,50-C,T	GACCCAGATCTAACTTGGGGTGGCTTTGTCTTCTTCTTTTGCCAATTCCACTAATTGTTTGGG	GATCCAGATCTAACTTGGGGTGGCTTTGTCTTCTTCTTTTGCCAATTCCTCTAATTGTTTGGG	GACCCAGATCTAACTTGGGGTGGCTTTGTCTTCTTCTTTTGCCAATTCCTCTAATTGTTTGGG	-0.472	-1.118	-1.007	-1.59	0.237	0.0685978	S	S
3-C	49-G	3,49-C,G	GACCCAGATCTAACTTGGGGTGGCTTTGTCTTCTTCTTTTGCCAATTCCACTAATTGTTTGGG	GATCCAGATCTAACTTGGGGTGGCTTTGTCTTCTTCTTTTGCCAATTCGACTAATTGTTTGGG	GACCCAGATCTAACTTGGGGTGGCTTTGTCTTCTTCTTTTGCCAATTCGACTAATTGTTTGGG	-0.472	0.869	0.244	0.397	0.116	0.451021	S	I
3-C	49-T	3,49-C,T	GACCCAGATCTAACTTGGGGTGGCTTTGTCTTCTTCTTTTGCCAATTCCACTAATTGTTTGGG	GATCCAGATCTAACTTGGGGTGGCTTTGTCTTCTTCTTTTGCCAATTCTACTAATTGTTTGGG	GACCCAGATCTAACTTGGGGTGGCTTTGTCTTCTTCTTTTGCCAATTCTACTAATTGTTTGGG	-0.472	-0.226	-0.443	-0.698	0.206	0.14518	S	N
3-C	48-G	3,48-C,G	GACCCAGATCTAACTTGGGGTGGCTTTGTCTTCTTCTTTTGCCAATTCCACTAATTGTTTGGG	GATCCAGATCTAACTTGGGGTGGCTTTGTCTTCTTCTTTTGCCAATTGCACTAATTGTTTGGG	GACCCAGATCTAACTTGGGGTGGCTTTGTCTTCTTCTTTTGCCAATTGCACTAATTGTTTGGG	-0.472	-1.23	-1.505	-1.702	-0.112	0.172525	S	S
3-C	48-T	3,48-C,T	GACCCAGATCTAACTTGGGGTGGCTTTGTCTTCTTCTTTTGCCAATTCCACTAATTGTTTGGG	GATCCAGATCTAACTTGGGGTGGCTTTGTCTTCTTCTTTTGCCAATTTCACTAATTGTTTGGG	GACCCAGATCTAACTTGGGGTGGCTTTGTCTTCTTCTTTTGCCAATTTCACTAATTGTTTGGG	-0.472	-2.349	-1.661	-2.821	0.368	0.0843171	S	S
3-C	45-C	3,45-C,C	GACCCAGATCTAACTTGGGGTGGCTTTGTCTTCTTCTTTTGCCAATTCCACTAATTGTTTGGG	GATCCAGATCTAACTTGGGGTGGCTTTGTCTTCTTCTTTTGCCACTTCCACTAATTGTTTGGG	GACCCAGATCTAACTTGGGGTGGCTTTGTCTTCTTCTTTTGCCACTTCCACTAATTGTTTGGG	-0.472	-3.692	-2.225	-4.164	0.108	0.884932	S	S
3-C	45-G	3,45-C,G	GACCCAGATCTAACTTGGGGTGGCTTTGTCTTCTTCTTTTGCCAATTCCACTAATTGTTTGGG	GATCCAGATCTAACTTGGGGTGGCTTTGTCTTCTTCTTTTGCCAGTTCCACTAATTGTTTGGG	GACCCAGATCTAACTTGGGGTGGCTTTGTCTTCTTCTTTTGCCAGTTCCACTAATTGTTTGGG	-0.472	-0.008	-0.256	-0.481	0.312	0.455168	S	N
3-C	45-T	3,45-C,T	GACCCAGATCTAACTTGGGGTGGCTTTGTCTTCTTCTTTTGCCAATTCCACTAATTGTTTGGG	GATCCAGATCTAACTTGGGGTGGCTTTGTCTTCTTCTTTTGCCATTTCCACTAATTGTTTGGG	GACCCAGATCTAACTTGGGGTGGCTTTGTCTTCTTCTTTTGCCATTTCCACTAATTGTTTGGG	-0.472	-1.329	-1.163	-1.801	0.214	0.863617	S	S
3-C	44-C	3,44-C,C	GACCCAGATCTAACTTGGGGTGGCTTTGTCTTCTTCTTTTGCCAATTCCACTAATTGTTTGGG	GATCCAGATCTAACTTGGGGTGGCTTTGTCTTCTTCTTTTGCCCATTCCACTAATTGTTTGGG	GACCCAGATCTAACTTGGGGTGGCTTTGTCTTCTTCTTTTGCCCATTCCACTAATTGTTTGGG	-0.472	-0.731	-1.113	-1.203	0.048	0.938727	S	S
3-C	44-G	3,44-C,G	GACCCAGATCTAACTTGGGGTGGCTTTGTCTTCTTCTTTTGCCAATTCCACTAATTGTTTGGG	GATCCAGATCTAACTTGGGGTGGCTTTGTCTTCTTCTTTTGCCGATTCCACTAATTGTTTGGG	GACCCAGATCTAACTTGGGGTGGCTTTGTCTTCTTCTTTTGCCGATTCCACTAATTGTTTGGG	-0.472	0.314	-0.072	-0.158	0.267	0.0988576	S	I
3-C	44-T	3,44-C,T	GACCCAGATCTAACTTGGGGTGGCTTTGTCTTCTTCTTTTGCCAATTCCACTAATTGTTTGGG	GATCCAGATCTAACTTGGGGTGGCTTTGTCTTCTTCTTTTGCCTATTCCACTAATTGTTTGGG	GACCCAGATCTAACTTGGGGTGGCTTTGTCTTCTTCTTTTGCCTATTCCACTAATTGTTTGGG	-0.472	-1.325	-1.261	-1.798	0.17	0.423699	S	S
3-C	43-G	3,43-C,G	GACCCAGATCTAACTTGGGGTGGCTTTGTCTTCTTCTTTTGCCAATTCCACTAATTGTTTGGG	GATCCAGATCTAACTTGGGGTGGCTTTGTCTTCTTCTTTTGCGAATTCCACTAATTGTTTGGG	GACCCAGATCTAACTTGGGGTGGCTTTGTCTTCTTCTTTTGCGAATTCCACTAATTGTTTGGG	-0.472	0.061	-0.022	-0.411	0.264	0.19712	S	N
3-C	43-T	3,43-C,T	GACCCAGATCTAACTTGGGGTGGCTTTGTCTTCTTCTTTTGCCAATTCCACTAATTGTTTGGG	GATCCAGATCTAACTTGGGGTGGCTTTGTCTTCTTCTTTTGCTAATTCCACTAATTGTTTGGG	GACCCAGATCTAACTTGGGGTGGCTTTGTCTTCTTCTTTTGCTAATTCCACTAATTGTTTGGG	-0.472	-2.694	-1.764	-3.166	0.529	0.022917	S	S
3-C	42-T	3,42-C,T	GACCCAGATCTAACTTGGGGTGGCTTTGTCTTCTTCTTTTGCCAATTCCACTAATTGTTTGGG	GATCCAGATCTAACTTGGGGTGGCTTTGTCTTCTTCTTTTGTCAATTCCACTAATTGTTTGGG	GACCCAGATCTAACTTGGGGTGGCTTTGTCTTCTTCTTTTGTCAATTCCACTAATTGTTTGGG	-0.472	-1.197	-0.567	-1.669	0.695	0.0753696	S	S
3-C	41-T	3,41-C,T	GACCCAGATCTAACTTGGGGTGGCTTTGTCTTCTTCTTTTGCCAATTCCACTAATTGTTTGGG	GATCCAGATCTAACTTGGGGTGGCTTTGTCTTCTTCTTTTTCCAATTCCACTAATTGTTTGGG	GACCCAGATCTAACTTGGGGTGGCTTTGTCTTCTTCTTTTTCCAATTCCACTAATTGTTTGGG	-0.472	-1.238	-3.427	-1.71	-2.149	0.0139156	S	S
3-C	36-G	3,36-C,G	GACCCAGATCTAACTTGGGGTGGCTTTGTCTTCTTCTTTTGCCAATTCCACTAATTGTTTGGG	GATCCAGATCTAACTTGGGGTGGCTTTGTCTTCTTGTTTTGCCAATTCCACTAATTGTTTGGG	GACCCAGATCTAACTTGGGGTGGCTTTGTCTTCTTGTTTTGCCAATTCCACTAATTGTTTGGG	-0.472	-0.112	-1.591	-0.584	-0.875	0.00824635	S	N
3-C	36-T	3,36-C,T	GACCCAGATCTAACTTGGGGTGGCTTTGTCTTCTTCTTTTGCCAATTCCACTAATTGTTTGGG	GATCCAGATCTAACTTGGGGTGGCTTTGTCTTCTTTTTTTGCCAATTCCACTAATTGTTTGGG	GACCCAGATCTAACTTGGGGTGGCTTTGTCTTCTTTTTTTGCCAATTCCACTAATTGTTTGGG	-0.472	-2.314	-1.97	-2.786	-0.05	0.890492	S	S
3-C	33-G	3,33-C,G	GACCCAGATCTAACTTGGGGTGGCTTTGTCTTCTTCTTTTGCCAATTCCACTAATTGTTTGGG	GATCCAGATCTAACTTGGGGTGGCTTTGTCTTGTTCTTTTGCCAATTCCACTAATTGTTTGGG	GACCCAGATCTAACTTGGGGTGGCTTTGTCTTGTTCTTTTGCCAATTCCACTAATTGTTTGGG	-0.472	-2.399	-2.711	-2.871	-0.735	0.000614959	S	S
3-C	33-T	3,33-C,T	GACCCAGATCTAACTTGGGGTGGCTTTGTCTTCTTCTTTTGCCAATTCCACTAATTGTTTGGG	GATCCAGATCTAACTTGGGGTGGCTTTGTCTTTTTCTTTTGCCAATTCCACTAATTGTTTGGG	GACCCAGATCTAACTTGGGGTGGCTTTGTCTTTTTCTTTTGCCAATTCCACTAATTGTTTGGG	-0.472	-4.539	-8.47	-5.011	-5.137	0.011668	S	S
3-C	30-G	3,30-C,G	GACCCAGATCTAACTTGGGGTGGCTTTGTCTTCTTCTTTTGCCAATTCCACTAATTGTTTGGG	GATCCAGATCTAACTTGGGGTGGCTTTGTGTTCTTCTTTTGCCAATTCCACTAATTGTTTGGG	GACCCAGATCTAACTTGGGGTGGCTTTGTGTTCTTCTTTTGCCAATTCCACTAATTGTTTGGG	-0.472	-0.286	-0.081	-0.758	0.708	0.018371	S	S
3-C	30-T	3,30-C,T	GACCCAGATCTAACTTGGGGTGGCTTTGTCTTCTTCTTTTGCCAATTCCACTAATTGTTTGGG	GATCCAGATCTAACTTGGGGTGGCTTTGTTTTCTTCTTTTGCCAATTCCACTAATTGTTTGGG	GACCCAGATCTAACTTGGGGTGGCTTTGTTTTCTTCTTTTGCCAATTCCACTAATTGTTTGGG	-0.472	-2.304	-2.146	-2.776	-0.065	0.856003	S	S
3-C	28-T	3,28-C,T	GACCCAGATCTAACTTGGGGTGGCTTTGTCTTCTTCTTTTGCCAATTCCACTAATTGTTTGGG	GATCCAGATCTAACTTGGGGTGGCTTTTTCTTCTTCTTTTGCCAATTCCACTAATTGTTTGGG	GACCCAGATCTAACTTGGGGTGGCTTTTTCTTCTTCTTTTGCCAATTCCACTAATTGTTTGGG	-0.472	-1.36	-1.075	-1.832	0.588	0.494753	S	S
3-C	24-G	3,24-C,G	GACCCAGATCTAACTTGGGGTGGCTTTGTCTTCTTCTTTTGCCAATTCCACTAATTGTTTGGG	GATCCAGATCTAACTTGGGGTGGGTTTGTCTTCTTCTTTTGCCAATTCCACTAATTGTTTGGG	GACCCAGATCTAACTTGGGGTGGGTTTGTCTTCTTCTTTTGCCAATTCCACTAATTGTTTGGG	-0.472	-6.715	-4.808	-7.187	-0.196	0.84013	S	S
3-C	24-T	3,24-C,T	GACCCAGATCTAACTTGGGGTGGCTTTGTCTTCTTCTTTTGCCAATTCCACTAATTGTTTGGG	GATCCAGATCTAACTTGGGGTGGTTTTGTCTTCTTCTTTTGCCAATTCCACTAATTGTTTGGG	GACCCAGATCTAACTTGGGGTGGTTTTGTCTTCTTCTTTTGCCAATTCCACTAATTGTTTGGG	-0.472	-1.636	-0.457	-2.108	0.982	0.0173533	S	S
3-C	23-T	3,23-C,T	GACCCAGATCTAACTTGGGGTGGCTTTGTCTTCTTCTTTTGCCAATTCCACTAATTGTTTGGG	GATCCAGATCTAACTTGGGGTGTCTTTGTCTTCTTCTTTTGCCAATTCCACTAATTGTTTGGG	GACCCAGATCTAACTTGGGGTGTCTTTGTCTTCTTCTTTTGCCAATTCCACTAATTGTTTGGG	-0.472	-0.765	-2.367	-1.237	-1.23	0.0245785	S	S
3-C	22-T	3,22-C,T	GACCCAGATCTAACTTGGGGTGGCTTTGTCTTCTTCTTTTGCCAATTCCACTAATTGTTTGGG	GATCCAGATCTAACTTGGGGTTGCTTTGTCTTCTTCTTTTGCCAATTCCACTAATTGTTTGGG	GACCCAGATCTAACTTGGGGTTGCTTTGTCTTCTTCTTTTGCCAATTCCACTAATTGTTTGGG	-0.472	-0.589	0.068	-1.061	0.845	0.014649	S	S
3-C	20-T	3,20-C,T	GACCCAGATCTAACTTGGGGTGGCTTTGTCTTCTTCTTTTGCCAATTCCACTAATTGTTTGGG	GATCCAGATCTAACTTGGGTTGGCTTTGTCTTCTTCTTTTGCCAATTCCACTAATTGTTTGGG	GACCCAGATCTAACTTGGGTTGGCTTTGTCTTCTTCTTTTGCCAATTCCACTAATTGTTTGGG	-0.472	-2.17	-1.523	-2.642	0.388	0.0798542	S	S
3-C	19-T	3,19-C,T	GACCCAGATCTAACTTGGGGTGGCTTTGTCTTCTTCTTTTGCCAATTCCACTAATTGTTTGGG	GATCCAGATCTAACTTGGTGTGGCTTTGTCTTCTTCTTTTGCCAATTCCACTAATTGTTTGGG	GACCCAGATCTAACTTGGTGTGGCTTTGTCTTCTTCTTTTGCCAATTCCACTAATTGTTTGGG	-0.472	0.032	-0.275	-0.44	0.394	0.283654	S	N
3-C	18-T	3,18-C,T	GACCCAGATCTAACTTGGGGTGGCTTTGTCTTCTTCTTTTGCCAATTCCACTAATTGTTTGGG	GATCCAGATCTAACTTGTGGTGGCTTTGTCTTCTTCTTTTGCCAATTCCACTAATTGTTTGGG	GACCCAGATCTAACTTGTGGTGGCTTTGTCTTCTTCTTTTGCCAATTCCACTAATTGTTTGGG	-0.472	0.258	0.801	-0.214	1.05	0.0306005	S	I
3-C	17-T	3,17-C,T	GACCCAGATCTAACTTGGGGTGGCTTTGTCTTCTTCTTTTGCCAATTCCACTAATTGTTTGGG	GATCCAGATCTAACTTTGGGTGGCTTTGTCTTCTTCTTTTGCCAATTCCACTAATTGTTTGGG	GACCCAGATCTAACTTTGGGTGGCTTTGTCTTCTTCTTTTGCCAATTCCACTAATTGTTTGGG	-0.472	-0.191	-1.472	-0.663	-0.431	0.218276	S	N
3-C	14-G	3,14-C,G	GACCCAGATCTAACTTGGGGTGGCTTTGTCTTCTTCTTTTGCCAATTCCACTAATTGTTTGGG	GATCCAGATCTAAGTTGGGGTGGCTTTGTCTTCTTCTTTTGCCAATTCCACTAATTGTTTGGG	GACCCAGATCTAAGTTGGGGTGGCTTTGTCTTCTTCTTTTGCCAATTCCACTAATTGTTTGGG	-0.472	-0.135	0.826	-0.607	1.436	0.00670314	S	S
3-C	14-T	3,14-C,T	GACCCAGATCTAACTTGGGGTGGCTTTGTCTTCTTCTTTTGCCAATTCCACTAATTGTTTGGG	GATCCAGATCTAATTTGGGGTGGCTTTGTCTTCTTCTTTTGCCAATTCCACTAATTGTTTGGG	GACCCAGATCTAATTTGGGGTGGCTTTGTCTTCTTCTTTTGCCAATTCCACTAATTGTTTGGG	-0.472	-0.791	0.872	-1.263	1.89	0.00569091	S	S
3-C	13-C	3,13-C,C	GACCCAGATCTAACTTGGGGTGGCTTTGTCTTCTTCTTTTGCCAATTCCACTAATTGTTTGGG	GATCCAGATCTACCTTGGGGTGGCTTTGTCTTCTTCTTTTGCCAATTCCACTAATTGTTTGGG	GACCCAGATCTACCTTGGGGTGGCTTTGTCTTCTTCTTTTGCCAATTCCACTAATTGTTTGGG	-0.472	1.265	1.635	0.792	1.612	0.0448313	S	I
3-C	13-G	3,13-C,G	GACCCAGATCTAACTTGGGGTGGCTTTGTCTTCTTCTTTTGCCAATTCCACTAATTGTTTGGG	GATCCAGATCTAGCTTGGGGTGGCTTTGTCTTCTTCTTTTGCCAATTCCACTAATTGTTTGGG	GACCCAGATCTAGCTTGGGGTGGCTTTGTCTTCTTCTTTTGCCAATTCCACTAATTGTTTGGG	-0.472	-0.194	0.869	-0.666	1.677	0.0209593	S	S
3-C	13-T	3,13-C,T	GACCCAGATCTAACTTGGGGTGGCTTTGTCTTCTTCTTTTGCCAATTCCACTAATTGTTTGGG	GATCCAGATCTATCTTGGGGTGGCTTTGTCTTCTTCTTTTGCCAATTCCACTAATTGTTTGGG	GACCCAGATCTATCTTGGGGTGGCTTTGTCTTCTTCTTTTGCCAATTCCACTAATTGTTTGGG	-0.472	-0.29	0.051	-0.762	0.875	0.0080341	S	S
3-C	12-C	3,12-C,C	GACCCAGATCTAACTTGGGGTGGCTTTGTCTTCTTCTTTTGCCAATTCCACTAATTGTTTGGG	GATCCAGATCTCACTTGGGGTGGCTTTGTCTTCTTCTTTTGCCAATTCCACTAATTGTTTGGG	GACCCAGATCTCACTTGGGGTGGCTTTGTCTTCTTCTTTTGCCAATTCCACTAATTGTTTGGG	-0.472	0.251	1.877	-0.221	2.288	0.00974613	S	I
3-C	12-G	3,12-C,G	GACCCAGATCTAACTTGGGGTGGCTTTGTCTTCTTCTTTTGCCAATTCCACTAATTGTTTGGG	GATCCAGATCTGACTTGGGGTGGCTTTGTCTTCTTCTTTTGCCAATTCCACTAATTGTTTGGG	GACCCAGATCTGACTTGGGGTGGCTTTGTCTTCTTCTTTTGCCAATTCCACTAATTGTTTGGG	-0.472	0.431	1.228	-0.041	1.482	0.0103576	S	I
3-C	12-T	3,12-C,T	GACCCAGATCTAACTTGGGGTGGCTTTGTCTTCTTCTTTTGCCAATTCCACTAATTGTTTGGG	GATCCAGATCTTACTTGGGGTGGCTTTGTCTTCTTCTTTTGCCAATTCCACTAATTGTTTGGG	GACCCAGATCTTACTTGGGGTGGCTTTGTCTTCTTCTTTTGCCAATTCCACTAATTGTTTGGG	-0.472	-0.405	0.5	-0.877	1.155	0.00015561	S	N
3-C	10-G	3,10-C,G	GACCCAGATCTAACTTGGGGTGGCTTTGTCTTCTTCTTTTGCCAATTCCACTAATTGTTTGGG	GATCCAGATGTAACTTGGGGTGGCTTTGTCTTCTTCTTTTGCCAATTCCACTAATTGTTTGGG	GACCCAGATGTAACTTGGGGTGGCTTTGTCTTCTTCTTTTGCCAATTCCACTAATTGTTTGGG	-0.472	-0.124	1.164	-0.596	1.756	0.00409239	S	N
3-C	10-T	3,10-C,T	GACCCAGATCTAACTTGGGGTGGCTTTGTCTTCTTCTTTTGCCAATTCCACTAATTGTTTGGG	GATCCAGATTTAACTTGGGGTGGCTTTGTCTTCTTCTTTTGCCAATTCCACTAATTGTTTGGG	GACCCAGATTTAACTTGGGGTGGCTTTGTCTTCTTCTTTTGCCAATTCCACTAATTGTTTGGG	-0.472	0.024	-0.39	-0.448	0.244	0.197013	S	N
3-C	8-C	3,8-C,C	GACCCAGATCTAACTTGGGGTGGCTTTGTCTTCTTCTTTTGCCAATTCCACTAATTGTTTGGG	GATCCAGCTCTAACTTGGGGTGGCTTTGTCTTCTTCTTTTGCCAATTCCACTAATTGTTTGGG	GACCCAGCTCTAACTTGGGGTGGCTTTGTCTTCTTCTTTTGCCAATTCCACTAATTGTTTGGG	-0.472	0.321	-0.122	-0.151	0.266	0.466691	S	I
3-C	8-G	3,8-C,G	GACCCAGATCTAACTTGGGGTGGCTTTGTCTTCTTCTTTTGCCAATTCCACTAATTGTTTGGG	GATCCAGGTCTAACTTGGGGTGGCTTTGTCTTCTTCTTTTGCCAATTCCACTAATTGTTTGGG	GACCCAGGTCTAACTTGGGGTGGCTTTGTCTTCTTCTTTTGCCAATTCCACTAATTGTTTGGG	-0.472	0.152	-2.268	-0.321	-1.784	0.000913606	S	I
3-C	8-T	3,8-C,T	GACCCAGATCTAACTTGGGGTGGCTTTGTCTTCTTCTTTTGCCAATTCCACTAATTGTTTGGG	GATCCAGTTCTAACTTGGGGTGGCTTTGTCTTCTTCTTTTGCCAATTCCACTAATTGTTTGGG	GACCCAGTTCTAACTTGGGGTGGCTTTGTCTTCTTCTTTTGCCAATTCCACTAATTGTTTGGG	-0.472	-0.416	0.162	-0.888	1.07	0.00317628	S	S
3-C	7-T	3,7-C,T	GACCCAGATCTAACTTGGGGTGGCTTTGTCTTCTTCTTTTGCCAATTCCACTAATTGTTTGGG	GATCCATATCTAACTTGGGGTGGCTTTGTCTTCTTCTTTTGCCAATTCCACTAATTGTTTGGG	GACCCATATCTAACTTGGGGTGGCTTTGTCTTCTTCTTTTGCCAATTCCACTAATTGTTTGGG	-0.472	-2.071	-0.306	-2.543	1.287	0.0448451	S	S
3-C	6-G	3,6-C,G	GACCCAGATCTAACTTGGGGTGGCTTTGTCTTCTTCTTTTGCCAATTCCACTAATTGTTTGGG	GATCCGGATCTAACTTGGGGTGGCTTTGTCTTCTTCTTTTGCCAATTCCACTAATTGTTTGGG	GACCCGGATCTAACTTGGGGTGGCTTTGTCTTCTTCTTTTGCCAATTCCACTAATTGTTTGGG	-0.472	0.571	1.668	0.099	1.901	0.00737321	S	I
3-C	6-T	3,6-C,T	GACCCAGATCTAACTTGGGGTGGCTTTGTCTTCTTCTTTTGCCAATTCCACTAATTGTTTGGG	GATCCTGATCTAACTTGGGGTGGCTTTGTCTTCTTCTTTTGCCAATTCCACTAATTGTTTGGG	GACCCTGATCTAACTTGGGGTGGCTTTGTCTTCTTCTTTTGCCAATTCCACTAATTGTTTGGG	-0.472	-0.25	0.493	-0.722	1.269	0.0133267	S	N
3-C	5-G	3,5-C,G	GACCCAGATCTAACTTGGGGTGGCTTTGTCTTCTTCTTTTGCCAATTCCACTAATTGTTTGGG	GATCGAGATCTAACTTGGGGTGGCTTTGTCTTCTTCTTTTGCCAATTCCACTAATTGTTTGGG	GACCGAGATCTAACTTGGGGTGGCTTTGTCTTCTTCTTTTGCCAATTCCACTAATTGTTTGGG	-0.472	-0.076	1.651	-0.548	2.229	8.15267e-05	S	N
3-C	5-T	3,5-C,T	GACCCAGATCTAACTTGGGGTGGCTTTGTCTTCTTCTTTTGCCAATTCCACTAATTGTTTGGG	GATCTAGATCTAACTTGGGGTGGCTTTGTCTTCTTCTTTTGCCAATTCCACTAATTGTTTGGG	GACCTAGATCTAACTTGGGGTGGCTTTGTCTTCTTCTTTTGCCAATTCCACTAATTGTTTGGG	-0.472	-4.593	-1.271	-5.065	2.062	0.00169629	S	S
3-C	4-G	3,4-C,G	GACCCAGATCTAACTTGGGGTGGCTTTGTCTTCTTCTTTTGCCAATTCCACTAATTGTTTGGG	GATGCAGATCTAACTTGGGGTGGCTTTGTCTTCTTCTTTTGCCAATTCCACTAATTGTTTGGG	GACGCAGATCTAACTTGGGGTGGCTTTGTCTTCTTCTTTTGCCAATTCCACTAATTGTTTGGG	-0.472	-0.794	-0.111	-1.266	0.85	0.00852988	S	S
3-C	4-T	3,4-C,T	GACCCAGATCTAACTTGGGGTGGCTTTGTCTTCTTCTTTTGCCAATTCCACTAATTGTTTGGG	GATTCAGATCTAACTTGGGGTGGCTTTGTCTTCTTCTTTTGCCAATTCCACTAATTGTTTGGG	GACTCAGATCTAACTTGGGGTGGCTTTGTCTTCTTCTTTTGCCAATTCCACTAATTGTTTGGG	-0.472	-2.857	-0.521	-3.33	1.665	0.0138905	S	S
3-G	4-A	3,4-G,A	GAGCCAGATCTAACTTGGGGTGGCTTTGTCTTCTTCTTTTGCCAATTCCACTAATTGTTTGGG	GATACAGATCTAACTTGGGGTGGCTTTGTCTTCTTCTTTTGCCAATTCCACTAATTGTTTGGG	GAGACAGATCTAACTTGGGGTGGCTTTGTCTTCTTCTTTTGCCAATTCCACTAATTGTTTGGG	-0.136	-2.111	-0.404	-2.246	1.413	0.00906896	S	S
3-G	5-A	3,5-G,A	GAGCCAGATCTAACTTGGGGTGGCTTTGTCTTCTTCTTTTGCCAATTCCACTAATTGTTTGGG	GATCAAGATCTAACTTGGGGTGGCTTTGTCTTCTTCTTTTGCCAATTCCACTAATTGTTTGGG	GAGCAAGATCTAACTTGGGGTGGCTTTGTCTTCTTCTTTTGCCAATTCCACTAATTGTTTGGG	-0.136	-0.066	-2.367	-0.202	-1.985	0.000326456	S	N
3-G	7-A	3,7-G,A	GAGCCAGATCTAACTTGGGGTGGCTTTGTCTTCTTCTTTTGCCAATTCCACTAATTGTTTGGG	GATCCAAATCTAACTTGGGGTGGCTTTGTCTTCTTCTTTTGCCAATTCCACTAATTGTTTGGG	GAGCCAAATCTAACTTGGGGTGGCTTTGTCTTCTTCTTTTGCCAATTCCACTAATTGTTTGGG	-0.136	-1.152	1.109	-1.288	2.169	0.0280231	S	S
3-G	7-C	3,7-G,C	GAGCCAGATCTAACTTGGGGTGGCTTTGTCTTCTTCTTTTGCCAATTCCACTAATTGTTTGGG	GATCCACATCTAACTTGGGGTGGCTTTGTCTTCTTCTTTTGCCAATTCCACTAATTGTTTGGG	GAGCCACATCTAACTTGGGGTGGCTTTGTCTTCTTCTTTTGCCAATTCCACTAATTGTTTGGG	-0.136	-0.443	-1.716	-0.579	-1.071	0.082353	S	S
3-G	9-A	3,9-G,A	GAGCCAGATCTAACTTGGGGTGGCTTTGTCTTCTTCTTTTGCCAATTCCACTAATTGTTTGGG	GATCCAGAACTAACTTGGGGTGGCTTTGTCTTCTTCTTTTGCCAATTCCACTAATTGTTTGGG	GAGCCAGAACTAACTTGGGGTGGCTTTGTCTTCTTCTTTTGCCAATTCCACTAATTGTTTGGG	-0.136	-0.097	-3.038	-0.232	-2.939	0.00421562	S	N
3-G	9-C	3,9-G,C	GAGCCAGATCTAACTTGGGGTGGCTTTGTCTTCTTCTTTTGCCAATTCCACTAATTGTTTGGG	GATCCAGACCTAACTTGGGGTGGCTTTGTCTTCTTCTTTTGCCAATTCCACTAATTGTTTGGG	GAGCCAGACCTAACTTGGGGTGGCTTTGTCTTCTTCTTTTGCCAATTCCACTAATTGTTTGGG	-0.136	1.285	1.114	1.15	0.798	0.0617095	S	I
3-G	9-G	3,9-G,G	GAGCCAGATCTAACTTGGGGTGGCTTTGTCTTCTTCTTTTGCCAATTCCACTAATTGTTTGGG	GATCCAGAGCTAACTTGGGGTGGCTTTGTCTTCTTCTTTTGCCAATTCCACTAATTGTTTGGG	GAGCCAGAGCTAACTTGGGGTGGCTTTGTCTTCTTCTTTTGCCAATTCCACTAATTGTTTGGG	-0.136	-0.183	-1.483	-0.318	-0.974	0.210504	S	N
3-G	10-A	3,10-G,A	GAGCCAGATCTAACTTGGGGTGGCTTTGTCTTCTTCTTTTGCCAATTCCACTAATTGTTTGGG	GATCCAGATATAACTTGGGGTGGCTTTGTCTTCTTCTTTTGCCAATTCCACTAATTGTTTGGG	GAGCCAGATATAACTTGGGGTGGCTTTGTCTTCTTCTTTTGCCAATTCCACTAATTGTTTGGG	-0.136	-0.393	-0.963	-0.529	-0.467	0.417478	S	S
3-G	11-C	3,11-G,C	GAGCCAGATCTAACTTGGGGTGGCTTTGTCTTCTTCTTTTGCCAATTCCACTAATTGTTTGGG	GATCCAGATCCAACTTGGGGTGGCTTTGTCTTCTTCTTTTGCCAATTCCACTAATTGTTTGGG	GAGCCAGATCCAACTTGGGGTGGCTTTGTCTTCTTCTTTTGCCAATTCCACTAATTGTTTGGG	-0.136	0.559	1.4	0.423	1.239	0.0180707	S	I
3-G	11-G	3,11-G,G	GAGCCAGATCTAACTTGGGGTGGCTTTGTCTTCTTCTTTTGCCAATTCCACTAATTGTTTGGG	GATCCAGATCGAACTTGGGGTGGCTTTGTCTTCTTCTTTTGCCAATTCCACTAATTGTTTGGG	GAGCCAGATCGAACTTGGGGTGGCTTTGTCTTCTTCTTTTGCCAATTCCACTAATTGTTTGGG	-0.136	0.304	-2.006	0.168	-1.753	0.304272	S	I
3-G	14-A	3,14-G,A	GAGCCAGATCTAACTTGGGGTGGCTTTGTCTTCTTCTTTTGCCAATTCCACTAATTGTTTGGG	GATCCAGATCTAAATTGGGGTGGCTTTGTCTTCTTCTTTTGCCAATTCCACTAATTGTTTGGG	GAGCCAGATCTAAATTGGGGTGGCTTTGTCTTCTTCTTTTGCCAATTCCACTAATTGTTTGGG	-0.136	-0.554	-0.536	-0.69	0.031	0.764097	S	S
3-G	15-A	3,15-G,A	GAGCCAGATCTAACTTGGGGTGGCTTTGTCTTCTTCTTTTGCCAATTCCACTAATTGTTTGGG	GATCCAGATCTAACATGGGGTGGCTTTGTCTTCTTCTTTTGCCAATTCCACTAATTGTTTGGG	GAGCCAGATCTAACATGGGGTGGCTTTGTCTTCTTCTTTTGCCAATTCCACTAATTGTTTGGG	-0.136	-0.077	-0.115	-0.213	0.203	0.671848	S	N
3-G	15-C	3,15-G,C	GAGCCAGATCTAACTTGGGGTGGCTTTGTCTTCTTCTTTTGCCAATTCCACTAATTGTTTGGG	GATCCAGATCTAACCTGGGGTGGCTTTGTCTTCTTCTTTTGCCAATTCCACTAATTGTTTGGG	GAGCCAGATCTAACCTGGGGTGGCTTTGTCTTCTTCTTTTGCCAATTCCACTAATTGTTTGGG	-0.136	0.272	0.443	0.136	0.776	0.0366189	S	I
3-G	15-G	3,15-G,G	GAGCCAGATCTAACTTGGGGTGGCTTTGTCTTCTTCTTTTGCCAATTCCACTAATTGTTTGGG	GATCCAGATCTAACGTGGGGTGGCTTTGTCTTCTTCTTTTGCCAATTCCACTAATTGTTTGGG	GAGCCAGATCTAACGTGGGGTGGCTTTGTCTTCTTCTTTTGCCAATTCCACTAATTGTTTGGG	-0.136	0.039	-0.469	-0.097	-0.017	0.472052	S	N
3-G	16-A	3,16-G,A	GAGCCAGATCTAACTTGGGGTGGCTTTGTCTTCTTCTTTTGCCAATTCCACTAATTGTTTGGG	GATCCAGATCTAACTAGGGGTGGCTTTGTCTTCTTCTTTTGCCAATTCCACTAATTGTTTGGG	GAGCCAGATCTAACTAGGGGTGGCTTTGTCTTCTTCTTTTGCCAATTCCACTAATTGTTTGGG	-0.136	-0.773	-0.99	-0.909	-0.002	0.563803	S	S
3-G	16-C	3,16-G,C	GAGCCAGATCTAACTTGGGGTGGCTTTGTCTTCTTCTTTTGCCAATTCCACTAATTGTTTGGG	GATCCAGATCTAACTCGGGGTGGCTTTGTCTTCTTCTTTTGCCAATTCCACTAATTGTTTGGG	GAGCCAGATCTAACTCGGGGTGGCTTTGTCTTCTTCTTTTGCCAATTCCACTAATTGTTTGGG	-0.136	0.271	0.877	0.135	1.068	0.0358914	S	I
3-G	16-G	3,16-G,G	GAGCCAGATCTAACTTGGGGTGGCTTTGTCTTCTTCTTTTGCCAATTCCACTAATTGTTTGGG	GATCCAGATCTAACTGGGGGTGGCTTTGTCTTCTTCTTTTGCCAATTCCACTAATTGTTTGGG	GAGCCAGATCTAACTGGGGGTGGCTTTGTCTTCTTCTTTTGCCAATTCCACTAATTGTTTGGG	-0.136	-0.702	-0.11	-0.838	0.655	0.000298255	S	N
3-G	17-A	3,17-G,A	GAGCCAGATCTAACTTGGGGTGGCTTTGTCTTCTTCTTTTGCCAATTCCACTAATTGTTTGGG	GATCCAGATCTAACTTAGGGTGGCTTTGTCTTCTTCTTTTGCCAATTCCACTAATTGTTTGGG	GAGCCAGATCTAACTTAGGGTGGCTTTGTCTTCTTCTTTTGCCAATTCCACTAATTGTTTGGG	-0.136	-2.562	-0.353	-2.698	1.443	0.00227284	S	S
3-G	17-C	3,17-G,C	GAGCCAGATCTAACTTGGGGTGGCTTTGTCTTCTTCTTTTGCCAATTCCACTAATTGTTTGGG	GATCCAGATCTAACTTCGGGTGGCTTTGTCTTCTTCTTTTGCCAATTCCACTAATTGTTTGGG	GAGCCAGATCTAACTTCGGGTGGCTTTGTCTTCTTCTTTTGCCAATTCCACTAATTGTTTGGG	-0.136	-0.067	0.385	-0.203	0.696	0.0406311	S	N
3-G	18-A	3,18-G,A	GAGCCAGATCTAACTTGGGGTGGCTTTGTCTTCTTCTTTTGCCAATTCCACTAATTGTTTGGG	GATCCAGATCTAACTTGAGGTGGCTTTGTCTTCTTCTTTTGCCAATTCCACTAATTGTTTGGG	GAGCCAGATCTAACTTGAGGTGGCTTTGTCTTCTTCTTTTGCCAATTCCACTAATTGTTTGGG	-0.136	-0.636	-0.808	-0.772	-0.12	0.431559	S	S
3-G	18-C	3,18-G,C	GAGCCAGATCTAACTTGGGGTGGCTTTGTCTTCTTCTTTTGCCAATTCCACTAATTGTTTGGG	GATCCAGATCTAACTTGCGGTGGCTTTGTCTTCTTCTTTTGCCAATTCCACTAATTGTTTGGG	GAGCCAGATCTAACTTGCGGTGGCTTTGTCTTCTTCTTTTGCCAATTCCACTAATTGTTTGGG	-0.136	0.301	-0.122	0.166	0.069	0.951439	S	I
3-G	19-A	3,19-G,A	GAGCCAGATCTAACTTGGGGTGGCTTTGTCTTCTTCTTTTGCCAATTCCACTAATTGTTTGGG	GATCCAGATCTAACTTGGAGTGGCTTTGTCTTCTTCTTTTGCCAATTCCACTAATTGTTTGGG	GAGCCAGATCTAACTTGGAGTGGCTTTGTCTTCTTCTTTTGCCAATTCCACTAATTGTTTGGG	-0.136	0.892	-0.383	0.757	-0.607	0.0452488	S	I
3-G	19-C	3,19-G,C	GAGCCAGATCTAACTTGGGGTGGCTTTGTCTTCTTCTTTTGCCAATTCCACTAATTGTTTGGG	GATCCAGATCTAACTTGGCGTGGCTTTGTCTTCTTCTTTTGCCAATTCCACTAATTGTTTGGG	GAGCCAGATCTAACTTGGCGTGGCTTTGTCTTCTTCTTTTGCCAATTCCACTAATTGTTTGGG	-0.136	0.027	0.382	-0.108	0.705	0.0125473	S	N
3-G	20-A	3,20-G,A	GAGCCAGATCTAACTTGGGGTGGCTTTGTCTTCTTCTTTTGCCAATTCCACTAATTGTTTGGG	GATCCAGATCTAACTTGGGATGGCTTTGTCTTCTTCTTTTGCCAATTCCACTAATTGTTTGGG	GAGCCAGATCTAACTTGGGATGGCTTTGTCTTCTTCTTTTGCCAATTCCACTAATTGTTTGGG	-0.136	0.232	-0.542	0.097	-0.139	0.139203	S	N
3-G	20-C	3,20-G,C	GAGCCAGATCTAACTTGGGGTGGCTTTGTCTTCTTCTTTTGCCAATTCCACTAATTGTTTGGG	GATCCAGATCTAACTTGGGCTGGCTTTGTCTTCTTCTTTTGCCAATTCCACTAATTGTTTGGG	GAGCCAGATCTAACTTGGGCTGGCTTTGTCTTCTTCTTTTGCCAATTCCACTAATTGTTTGGG	-0.136	0	-0.87	-0.136	-0.676	0.276897	S	N
3-G	21-A	3,21-G,A	GAGCCAGATCTAACTTGGGGTGGCTTTGTCTTCTTCTTTTGCCAATTCCACTAATTGTTTGGG	GATCCAGATCTAACTTGGGGAGGCTTTGTCTTCTTCTTTTGCCAATTCCACTAATTGTTTGGG	GAGCCAGATCTAACTTGGGGAGGCTTTGTCTTCTTCTTTTGCCAATTCCACTAATTGTTTGGG	-0.136	0.125	-1.086	-0.01	-0.863	0.176676	S	I
3-G	21-C	3,21-G,C	GAGCCAGATCTAACTTGGGGTGGCTTTGTCTTCTTCTTTTGCCAATTCCACTAATTGTTTGGG	GATCCAGATCTAACTTGGGGCGGCTTTGTCTTCTTCTTTTGCCAATTCCACTAATTGTTTGGG	GAGCCAGATCTAACTTGGGGCGGCTTTGTCTTCTTCTTTTGCCAATTCCACTAATTGTTTGGG	-0.136	0.243	0.678	0.107	0.959	0.120493	S	N
3-G	21-G	3,21-G,G	GAGCCAGATCTAACTTGGGGTGGCTTTGTCTTCTTCTTTTGCCAATTCCACTAATTGTTTGGG	GATCCAGATCTAACTTGGGGGGGCTTTGTCTTCTTCTTTTGCCAATTCCACTAATTGTTTGGG	GAGCCAGATCTAACTTGGGGGGGCTTTGTCTTCTTCTTTTGCCAATTCCACTAATTGTTTGGG	-0.136	-5.29	-3.421	-5.426	0.355	0.399553	S	S
3-G	22-A	3,22-G,A	GAGCCAGATCTAACTTGGGGTGGCTTTGTCTTCTTCTTTTGCCAATTCCACTAATTGTTTGGG	GATCCAGATCTAACTTGGGGTAGCTTTGTCTTCTTCTTTTGCCAATTCCACTAATTGTTTGGG	GAGCCAGATCTAACTTGGGGTAGCTTTGTCTTCTTCTTTTGCCAATTCCACTAATTGTTTGGG	-0.136	-2.091	-1.38	-2.227	0.196	0.0687506	S	S
3-G	22-C	3,22-G,C	GAGCCAGATCTAACTTGGGGTGGCTTTGTCTTCTTCTTTTGCCAATTCCACTAATTGTTTGGG	GATCCAGATCTAACTTGGGGTCGCTTTGTCTTCTTCTTTTGCCAATTCCACTAATTGTTTGGG	GAGCCAGATCTAACTTGGGGTCGCTTTGTCTTCTTCTTTTGCCAATTCCACTAATTGTTTGGG	-0.136	0.067	-1.028	-0.068	-0.742	0.00408109	S	N
3-G	23-A	3,23-G,A	GAGCCAGATCTAACTTGGGGTGGCTTTGTCTTCTTCTTTTGCCAATTCCACTAATTGTTTGGG	GATCCAGATCTAACTTGGGGTGACTTTGTCTTCTTCTTTTGCCAATTCCACTAATTGTTTGGG	GAGCCAGATCTAACTTGGGGTGACTTTGTCTTCTTCTTTTGCCAATTCCACTAATTGTTTGGG	-0.136	0.238	-0.518	0.102	-0.319	0.585752	S	I
3-G	23-C	3,23-G,C	GAGCCAGATCTAACTTGGGGTGGCTTTGTCTTCTTCTTTTGCCAATTCCACTAATTGTTTGGG	GATCCAGATCTAACTTGGGGTGCCTTTGTCTTCTTCTTTTGCCAATTCCACTAATTGTTTGGG	GAGCCAGATCTAACTTGGGGTGCCTTTGTCTTCTTCTTTTGCCAATTCCACTAATTGTTTGGG	-0.136	-0.164	-0.297	-0.299	0.018	0.735954	S	S
3-G	24-A	3,24-G,A	GAGCCAGATCTAACTTGGGGTGGCTTTGTCTTCTTCTTTTGCCAATTCCACTAATTGTTTGGG	GATCCAGATCTAACTTGGGGTGGATTTGTCTTCTTCTTTTGCCAATTCCACTAATTGTTTGGG	GAGCCAGATCTAACTTGGGGTGGATTTGTCTTCTTCTTTTGCCAATTCCACTAATTGTTTGGG	-0.136	0.043	-0.662	-0.093	-0.35	0.240035	S	N
3-G	25-A	3,25-G,A	GAGCCAGATCTAACTTGGGGTGGCTTTGTCTTCTTCTTTTGCCAATTCCACTAATTGTTTGGG	GATCCAGATCTAACTTGGGGTGGCATTGTCTTCTTCTTTTGCCAATTCCACTAATTGTTTGGG	GAGCCAGATCTAACTTGGGGTGGCATTGTCTTCTTCTTTTGCCAATTCCACTAATTGTTTGGG	-0.136	0.211	-0.392	0.075	-0.286	0.317357	S	I
3-G	25-C	3,25-G,C	GAGCCAGATCTAACTTGGGGTGGCTTTGTCTTCTTCTTTTGCCAATTCCACTAATTGTTTGGG	GATCCAGATCTAACTTGGGGTGGCCTTGTCTTCTTCTTTTGCCAATTCCACTAATTGTTTGGG	GAGCCAGATCTAACTTGGGGTGGCCTTGTCTTCTTCTTTTGCCAATTCCACTAATTGTTTGGG	-0.136	0.429	1.235	0.294	1.118	0.00461477	S	I
3-G	25-G	3,25-G,G	GAGCCAGATCTAACTTGGGGTGGCTTTGTCTTCTTCTTTTGCCAATTCCACTAATTGTTTGGG	GATCCAGATCTAACTTGGGGTGGCGTTGTCTTCTTCTTTTGCCAATTCCACTAATTGTTTGGG	GAGCCAGATCTAACTTGGGGTGGCGTTGTCTTCTTCTTTTGCCAATTCCACTAATTGTTTGGG	-0.136	0.284	-0.902	0.148	-0.762	0.0133025	S	I
3-G	26-A	3,26-G,A	GAGCCAGATCTAACTTGGGGTGGCTTTGTCTTCTTCTTTTGCCAATTCCACTAATTGTTTGGG	GATCCAGATCTAACTTGGGGTGGCTATGTCTTCTTCTTTTGCCAATTCCACTAATTGTTTGGG	GAGCCAGATCTAACTTGGGGTGGCTATGTCTTCTTCTTTTGCCAATTCCACTAATTGTTTGGG	-0.136	0.39	-0.465	0.255	-0.463	0.0599666	S	I
3-G	26-C	3,26-G,C	GAGCCAGATCTAACTTGGGGTGGCTTTGTCTTCTTCTTTTGCCAATTCCACTAATTGTTTGGG	GATCCAGATCTAACTTGGGGTGGCTCTGTCTTCTTCTTTTGCCAATTCCACTAATTGTTTGGG	GAGCCAGATCTAACTTGGGGTGGCTCTGTCTTCTTCTTTTGCCAATTCCACTAATTGTTTGGG	-0.136	-0.07	0.124	-0.205	0.494	0.0115771	S	N
3-G	26-G	3,26-G,G	GAGCCAGATCTAACTTGGGGTGGCTTTGTCTTCTTCTTTTGCCAATTCCACTAATTGTTTGGG	GATCCAGATCTAACTTGGGGTGGCTGTGTCTTCTTCTTTTGCCAATTCCACTAATTGTTTGGG	GAGCCAGATCTAACTTGGGGTGGCTGTGTCTTCTTCTTTTGCCAATTCCACTAATTGTTTGGG	-0.136	-0.547	-0.852	-0.682	-0.418	0.490062	S	N
3-G	27-A	3,27-G,A	GAGCCAGATCTAACTTGGGGTGGCTTTGTCTTCTTCTTTTGCCAATTCCACTAATTGTTTGGG	GATCCAGATCTAACTTGGGGTGGCTTAGTCTTCTTCTTTTGCCAATTCCACTAATTGTTTGGG	GAGCCAGATCTAACTTGGGGTGGCTTAGTCTTCTTCTTTTGCCAATTCCACTAATTGTTTGGG	-0.136	-0.647	-0.7	-0.783	-0.104	0.791922	S	S
3-G	27-C	3,27-G,C	GAGCCAGATCTAACTTGGGGTGGCTTTGTCTTCTTCTTTTGCCAATTCCACTAATTGTTTGGG	GATCCAGATCTAACTTGGGGTGGCTTCGTCTTCTTCTTTTGCCAATTCCACTAATTGTTTGGG	GAGCCAGATCTAACTTGGGGTGGCTTCGTCTTCTTCTTTTGCCAATTCCACTAATTGTTTGGG	-0.136	0.72	0.358	0.585	0.315	0.117393	S	I
3-G	27-G	3,27-G,G	GAGCCAGATCTAACTTGGGGTGGCTTTGTCTTCTTCTTTTGCCAATTCCACTAATTGTTTGGG	GATCCAGATCTAACTTGGGGTGGCTTGGTCTTCTTCTTTTGCCAATTCCACTAATTGTTTGGG	GAGCCAGATCTAACTTGGGGTGGCTTGGTCTTCTTCTTTTGCCAATTCCACTAATTGTTTGGG	-0.136	-0.115	-0.996	-0.251	-0.531	0.222151	S	N
3-G	28-A	3,28-G,A	GAGCCAGATCTAACTTGGGGTGGCTTTGTCTTCTTCTTTTGCCAATTCCACTAATTGTTTGGG	GATCCAGATCTAACTTGGGGTGGCTTTATCTTCTTCTTTTGCCAATTCCACTAATTGTTTGGG	GAGCCAGATCTAACTTGGGGTGGCTTTATCTTCTTCTTTTGCCAATTCCACTAATTGTTTGGG	-0.136	-1.069	-0.241	-1.205	0.893	0.0543345	S	S
3-G	28-C	3,28-G,C	GAGCCAGATCTAACTTGGGGTGGCTTTGTCTTCTTCTTTTGCCAATTCCACTAATTGTTTGGG	GATCCAGATCTAACTTGGGGTGGCTTTCTCTTCTTCTTTTGCCAATTCCACTAATTGTTTGGG	GAGCCAGATCTAACTTGGGGTGGCTTTCTCTTCTTCTTTTGCCAATTCCACTAATTGTTTGGG	-0.136	-1.838	-2.784	-1.974	-1.151	0.112658	S	S
3-G	29-A	3,29-G,A	GAGCCAGATCTAACTTGGGGTGGCTTTGTCTTCTTCTTTTGCCAATTCCACTAATTGTTTGGG	GATCCAGATCTAACTTGGGGTGGCTTTGACTTCTTCTTTTGCCAATTCCACTAATTGTTTGGG	GAGCCAGATCTAACTTGGGGTGGCTTTGACTTCTTCTTTTGCCAATTCCACTAATTGTTTGGG	-0.136	0.257	0.21	0.121	0.42	0.0283669	S	N
3-G	29-C	3,29-G,C	GAGCCAGATCTAACTTGGGGTGGCTTTGTCTTCTTCTTTTGCCAATTCCACTAATTGTTTGGG	GATCCAGATCTAACTTGGGGTGGCTTTGCCTTCTTCTTTTGCCAATTCCACTAATTGTTTGGG	GAGCCAGATCTAACTTGGGGTGGCTTTGCCTTCTTCTTTTGCCAATTCCACTAATTGTTTGGG	-0.136	0.119	0.388	-0.017	0.655	0.0629494	S	I
3-G	29-G	3,29-G,G	GAGCCAGATCTAACTTGGGGTGGCTTTGTCTTCTTCTTTTGCCAATTCCACTAATTGTTTGGG	GATCCAGATCTAACTTGGGGTGGCTTTGGCTTCTTCTTTTGCCAATTCCACTAATTGTTTGGG	GAGCCAGATCTAACTTGGGGTGGCTTTGGCTTCTTCTTTTGCCAATTCCACTAATTGTTTGGG	-0.136	-3.819	-3.881	-3.955	-1.045	0.0433271	S	S
3-G	30-A	3,30-G,A	GAGCCAGATCTAACTTGGGGTGGCTTTGTCTTCTTCTTTTGCCAATTCCACTAATTGTTTGGG	GATCCAGATCTAACTTGGGGTGGCTTTGTATTCTTCTTTTGCCAATTCCACTAATTGTTTGGG	GAGCCAGATCTAACTTGGGGTGGCTTTGTATTCTTCTTTTGCCAATTCCACTAATTGTTTGGG	-0.136	-0.973	-1.175	-1.109	-0.261	0.432007	S	S
3-G	31-A	3,31-G,A	GAGCCAGATCTAACTTGGGGTGGCTTTGTCTTCTTCTTTTGCCAATTCCACTAATTGTTTGGG	GATCCAGATCTAACTTGGGGTGGCTTTGTCATCTTCTTTTGCCAATTCCACTAATTGTTTGGG	GAGCCAGATCTAACTTGGGGTGGCTTTGTCATCTTCTTTTGCCAATTCCACTAATTGTTTGGG	-0.136	0.242	0.077	0.106	0.241	0.738613	S	I
3-G	31-C	3,31-G,C	GAGCCAGATCTAACTTGGGGTGGCTTTGTCTTCTTCTTTTGCCAATTCCACTAATTGTTTGGG	GATCCAGATCTAACTTGGGGTGGCTTTGTCCTCTTCTTTTGCCAATTCCACTAATTGTTTGGG	GAGCCAGATCTAACTTGGGGTGGCTTTGTCCTCTTCTTTTGCCAATTCCACTAATTGTTTGGG	-0.136	-0.076	0.143	-0.211	0.677	0.0224308	S	N
3-G	31-G	3,31-G,G	GAGCCAGATCTAACTTGGGGTGGCTTTGTCTTCTTCTTTTGCCAATTCCACTAATTGTTTGGG	GATCCAGATCTAACTTGGGGTGGCTTTGTCGTCTTCTTTTGCCAATTCCACTAATTGTTTGGG	GAGCCAGATCTAACTTGGGGTGGCTTTGTCGTCTTCTTTTGCCAATTCCACTAATTGTTTGGG	-0.136	-1.199	-1.465	-1.335	-0.768	0.113478	S	X
3-G	32-A	3,32-G,A	GAGCCAGATCTAACTTGGGGTGGCTTTGTCTTCTTCTTTTGCCAATTCCACTAATTGTTTGGG	GATCCAGATCTAACTTGGGGTGGCTTTGTCTACTTCTTTTGCCAATTCCACTAATTGTTTGGG	GAGCCAGATCTAACTTGGGGTGGCTTTGTCTACTTCTTTTGCCAATTCCACTAATTGTTTGGG	-0.136	-0.129	-0.408	-0.264	-0.037	0.575992	S	N
3-G	32-C	3,32-G,C	GAGCCAGATCTAACTTGGGGTGGCTTTGTCTTCTTCTTTTGCCAATTCCACTAATTGTTTGGG	GATCCAGATCTAACTTGGGGTGGCTTTGTCTCCTTCTTTTGCCAATTCCACTAATTGTTTGGG	GAGCCAGATCTAACTTGGGGTGGCTTTGTCTCCTTCTTTTGCCAATTCCACTAATTGTTTGGG	-0.136	-0.05	0.57	-0.185	1.17	0.0729044	S	N
3-G	32-G	3,32-G,G	GAGCCAGATCTAACTTGGGGTGGCTTTGTCTTCTTCTTTTGCCAATTCCACTAATTGTTTGGG	GATCCAGATCTAACTTGGGGTGGCTTTGTCTGCTTCTTTTGCCAATTCCACTAATTGTTTGGG	GAGCCAGATCTAACTTGGGGTGGCTTTGTCTGCTTCTTTTGCCAATTCCACTAATTGTTTGGG	-0.136	0.176	0.412	0.04	0.619	0.0140333	S	N
3-G	33-A	3,33-G,A	GAGCCAGATCTAACTTGGGGTGGCTTTGTCTTCTTCTTTTGCCAATTCCACTAATTGTTTGGG	GATCCAGATCTAACTTGGGGTGGCTTTGTCTTATTCTTTTGCCAATTCCACTAATTGTTTGGG	GAGCCAGATCTAACTTGGGGTGGCTTTGTCTTATTCTTTTGCCAATTCCACTAATTGTTTGGG	-0.136	-3.754	-1.432	-3.89	1.33	0.0466673	S	S
3-G	34-A	3,34-G,A	GAGCCAGATCTAACTTGGGGTGGCTTTGTCTTCTTCTTTTGCCAATTCCACTAATTGTTTGGG	GATCCAGATCTAACTTGGGGTGGCTTTGTCTTCATCTTTTGCCAATTCCACTAATTGTTTGGG	GAGCCAGATCTAACTTGGGGTGGCTTTGTCTTCATCTTTTGCCAATTCCACTAATTGTTTGGG	-0.136	-0.179	-0.641	-0.315	-0.018	0.572788	S	N
3-G	34-C	3,34-G,C	GAGCCAGATCTAACTTGGGGTGGCTTTGTCTTCTTCTTTTGCCAATTCCACTAATTGTTTGGG	GATCCAGATCTAACTTGGGGTGGCTTTGTCTTCCTCTTTTGCCAATTCCACTAATTGTTTGGG	GAGCCAGATCTAACTTGGGGTGGCTTTGTCTTCCTCTTTTGCCAATTCCACTAATTGTTTGGG	-0.136	-0.17	0.251	-0.306	0.838	0.0196158	S	N
3-G	34-G	3,34-G,G	GAGCCAGATCTAACTTGGGGTGGCTTTGTCTTCTTCTTTTGCCAATTCCACTAATTGTTTGGG	GATCCAGATCTAACTTGGGGTGGCTTTGTCTTCGTCTTTTGCCAATTCCACTAATTGTTTGGG	GAGCCAGATCTAACTTGGGGTGGCTTTGTCTTCGTCTTTTGCCAATTCCACTAATTGTTTGGG	-0.136	0.283	-0.376	0.147	-0.204	0.383609	S	I
3-G	35-A	3,35-G,A	GAGCCAGATCTAACTTGGGGTGGCTTTGTCTTCTTCTTTTGCCAATTCCACTAATTGTTTGGG	GATCCAGATCTAACTTGGGGTGGCTTTGTCTTCTACTTTTGCCAATTCCACTAATTGTTTGGG	GAGCCAGATCTAACTTGGGGTGGCTTTGTCTTCTACTTTTGCCAATTCCACTAATTGTTTGGG	-0.136	-0.045	-0.297	-0.181	0.088	0.315019	S	N
3-G	35-C	3,35-G,C	GAGCCAGATCTAACTTGGGGTGGCTTTGTCTTCTTCTTTTGCCAATTCCACTAATTGTTTGGG	GATCCAGATCTAACTTGGGGTGGCTTTGTCTTCTCCTTTTGCCAATTCCACTAATTGTTTGGG	GAGCCAGATCTAACTTGGGGTGGCTTTGTCTTCTCCTTTTGCCAATTCCACTAATTGTTTGGG	-0.136	0.127	0.216	-0.009	0.332	0.172553	S	N
3-G	35-G	3,35-G,G	GAGCCAGATCTAACTTGGGGTGGCTTTGTCTTCTTCTTTTGCCAATTCCACTAATTGTTTGGG	GATCCAGATCTAACTTGGGGTGGCTTTGTCTTCTGCTTTTGCCAATTCCACTAATTGTTTGGG	GAGCCAGATCTAACTTGGGGTGGCTTTGTCTTCTGCTTTTGCCAATTCCACTAATTGTTTGGG	-0.136	0.167	0.147	0.032	0.277	0.99554	S	N
3-G	36-A	3,36-G,A	GAGCCAGATCTAACTTGGGGTGGCTTTGTCTTCTTCTTTTGCCAATTCCACTAATTGTTTGGG	GATCCAGATCTAACTTGGGGTGGCTTTGTCTTCTTATTTTGCCAATTCCACTAATTGTTTGGG	GAGCCAGATCTAACTTGGGGTGGCTTTGTCTTCTTATTTTGCCAATTCCACTAATTGTTTGGG	-0.136	-0.688	-1.42	-0.824	-0.793	0.171709	S	S
3-G	37-A	3,37-G,A	GAGCCAGATCTAACTTGGGGTGGCTTTGTCTTCTTCTTTTGCCAATTCCACTAATTGTTTGGG	GATCCAGATCTAACTTGGGGTGGCTTTGTCTTCTTCATTTGCCAATTCCACTAATTGTTTGGG	GAGCCAGATCTAACTTGGGGTGGCTTTGTCTTCTTCATTTGCCAATTCCACTAATTGTTTGGG	-0.136	0.26	-0.318	0.124	-0.136	0.215953	S	N
3-G	37-C	3,37-G,C	GAGCCAGATCTAACTTGGGGTGGCTTTGTCTTCTTCTTTTGCCAATTCCACTAATTGTTTGGG	GATCCAGATCTAACTTGGGGTGGCTTTGTCTTCTTCCTTTGCCAATTCCACTAATTGTTTGGG	GAGCCAGATCTAACTTGGGGTGGCTTTGTCTTCTTCCTTTGCCAATTCCACTAATTGTTTGGG	-0.136	0.225	0.377	0.089	0.519	0.0312949	S	I
3-G	37-G	3,37-G,G	GAGCCAGATCTAACTTGGGGTGGCTTTGTCTTCTTCTTTTGCCAATTCCACTAATTGTTTGGG	GATCCAGATCTAACTTGGGGTGGCTTTGTCTTCTTCGTTTGCCAATTCCACTAATTGTTTGGG	GAGCCAGATCTAACTTGGGGTGGCTTTGTCTTCTTCGTTTGCCAATTCCACTAATTGTTTGGG	-0.136	0.33	-1.163	0.194	-1.036	0.184627	S	N
3-G	38-A	3,38-G,A	GAGCCAGATCTAACTTGGGGTGGCTTTGTCTTCTTCTTTTGCCAATTCCACTAATTGTTTGGG	GATCCAGATCTAACTTGGGGTGGCTTTGTCTTCTTCTATTGCCAATTCCACTAATTGTTTGGG	GAGCCAGATCTAACTTGGGGTGGCTTTGTCTTCTTCTATTGCCAATTCCACTAATTGTTTGGG	-0.136	-0.025	-1.016	-0.16	-0.658	0.215875	S	N
3-G	38-C	3,38-G,C	GAGCCAGATCTAACTTGGGGTGGCTTTGTCTTCTTCTTTTGCCAATTCCACTAATTGTTTGGG	GATCCAGATCTAACTTGGGGTGGCTTTGTCTTCTTCTCTTGCCAATTCCACTAATTGTTTGGG	GAGCCAGATCTAACTTGGGGTGGCTTTGTCTTCTTCTCTTGCCAATTCCACTAATTGTTTGGG	-0.136	0.106	-0.194	-0.029	0.057	0.689704	S	N
3-G	38-G	3,38-G,G	GAGCCAGATCTAACTTGGGGTGGCTTTGTCTTCTTCTTTTGCCAATTCCACTAATTGTTTGGG	GATCCAGATCTAACTTGGGGTGGCTTTGTCTTCTTCTGTTGCCAATTCCACTAATTGTTTGGG	GAGCCAGATCTAACTTGGGGTGGCTTTGTCTTCTTCTGTTGCCAATTCCACTAATTGTTTGGG	-0.136	0.274	0.498	0.138	0.637	8.35566e-05	S	N
3-G	39-A	3,39-G,A	GAGCCAGATCTAACTTGGGGTGGCTTTGTCTTCTTCTTTTGCCAATTCCACTAATTGTTTGGG	GATCCAGATCTAACTTGGGGTGGCTTTGTCTTCTTCTTATGCCAATTCCACTAATTGTTTGGG	GAGCCAGATCTAACTTGGGGTGGCTTTGTCTTCTTCTTATGCCAATTCCACTAATTGTTTGGG	-0.136	0.361	-0.475	0.226	-0.35	0.235974	S	I
3-G	39-C	3,39-G,C	GAGCCAGATCTAACTTGGGGTGGCTTTGTCTTCTTCTTTTGCCAATTCCACTAATTGTTTGGG	GATCCAGATCTAACTTGGGGTGGCTTTGTCTTCTTCTTCTGCCAATTCCACTAATTGTTTGGG	GAGCCAGATCTAACTTGGGGTGGCTTTGTCTTCTTCTTCTGCCAATTCCACTAATTGTTTGGG	-0.136	0.236	0.025	0.1	0.402	0.32408	S	I
3-G	39-G	3,39-G,G	GAGCCAGATCTAACTTGGGGTGGCTTTGTCTTCTTCTTTTGCCAATTCCACTAATTGTTTGGG	GATCCAGATCTAACTTGGGGTGGCTTTGTCTTCTTCTTGTGCCAATTCCACTAATTGTTTGGG	GAGCCAGATCTAACTTGGGGTGGCTTTGTCTTCTTCTTGTGCCAATTCCACTAATTGTTTGGG	-0.136	0.267	-0.906	0.131	-0.725	0.0197247	S	I
3-G	40-A	3,40-G,A	GAGCCAGATCTAACTTGGGGTGGCTTTGTCTTCTTCTTTTGCCAATTCCACTAATTGTTTGGG	GATCCAGATCTAACTTGGGGTGGCTTTGTCTTCTTCTTTAGCCAATTCCACTAATTGTTTGGG	GAGCCAGATCTAACTTGGGGTGGCTTTGTCTTCTTCTTTAGCCAATTCCACTAATTGTTTGGG	-0.136	-2.389	-1.262	-2.525	0.545	0.567739	S	S
3-G	40-C	3,40-G,C	GAGCCAGATCTAACTTGGGGTGGCTTTGTCTTCTTCTTTTGCCAATTCCACTAATTGTTTGGG	GATCCAGATCTAACTTGGGGTGGCTTTGTCTTCTTCTTTCGCCAATTCCACTAATTGTTTGGG	GAGCCAGATCTAACTTGGGGTGGCTTTGTCTTCTTCTTTCGCCAATTCCACTAATTGTTTGGG	-0.136	0.287	-0.275	0.151	-0.122	0.00454859	S	I
3-G	40-G	3,40-G,G	GAGCCAGATCTAACTTGGGGTGGCTTTGTCTTCTTCTTTTGCCAATTCCACTAATTGTTTGGG	GATCCAGATCTAACTTGGGGTGGCTTTGTCTTCTTCTTTGGCCAATTCCACTAATTGTTTGGG	GAGCCAGATCTAACTTGGGGTGGCTTTGTCTTCTTCTTTGGCCAATTCCACTAATTGTTTGGG	-0.136	0.275	-0.782	0.139	-0.545	0.0531979	S	I
3-G	41-A	3,41-G,A	GAGCCAGATCTAACTTGGGGTGGCTTTGTCTTCTTCTTTTGCCAATTCCACTAATTGTTTGGG	GATCCAGATCTAACTTGGGGTGGCTTTGTCTTCTTCTTTTACCAATTCCACTAATTGTTTGGG	GAGCCAGATCTAACTTGGGGTGGCTTTGTCTTCTTCTTTTACCAATTCCACTAATTGTTTGGG	-0.136	-0.772	-1.183	-0.907	-0.339	0.276719	S	S
3-G	41-C	3,41-G,C	GAGCCAGATCTAACTTGGGGTGGCTTTGTCTTCTTCTTTTGCCAATTCCACTAATTGTTTGGG	GATCCAGATCTAACTTGGGGTGGCTTTGTCTTCTTCTTTTCCCAATTCCACTAATTGTTTGGG	GAGCCAGATCTAACTTGGGGTGGCTTTGTCTTCTTCTTTTCCCAATTCCACTAATTGTTTGGG	-0.136	-1.66	-2.325	-1.796	-0.898	0.044365	S	S
3-G	42-A	3,42-G,A	GAGCCAGATCTAACTTGGGGTGGCTTTGTCTTCTTCTTTTGCCAATTCCACTAATTGTTTGGG	GATCCAGATCTAACTTGGGGTGGCTTTGTCTTCTTCTTTTGACAATTCCACTAATTGTTTGGG	GAGCCAGATCTAACTTGGGGTGGCTTTGTCTTCTTCTTTTGACAATTCCACTAATTGTTTGGG	-0.136	-0.179	-1.195	-0.315	-0.747	0.0368401	S	S
3-G	43-A	3,43-G,A	GAGCCAGATCTAACTTGGGGTGGCTTTGTCTTCTTCTTTTGCCAATTCCACTAATTGTTTGGG	GATCCAGATCTAACTTGGGGTGGCTTTGTCTTCTTCTTTTGCAAATTCCACTAATTGTTTGGG	GAGCCAGATCTAACTTGGGGTGGCTTTGTCTTCTTCTTTTGCAAATTCCACTAATTGTTTGGG	-0.136	-0.47	-0.817	-0.606	-0.116	0.416286	S	N
3-G	46-A	3,46-G,A	GAGCCAGATCTAACTTGGGGTGGCTTTGTCTTCTTCTTTTGCCAATTCCACTAATTGTTTGGG	GATCCAGATCTAACTTGGGGTGGCTTTGTCTTCTTCTTTTGCCAAATCCACTAATTGTTTGGG	GAGCCAGATCTAACTTGGGGTGGCTTTGTCTTCTTCTTTTGCCAAATCCACTAATTGTTTGGG	-0.136	0.041	-0.349	-0.095	-0.041	0.806152	S	N
3-G	46-C	3,46-G,C	GAGCCAGATCTAACTTGGGGTGGCTTTGTCTTCTTCTTTTGCCAATTCCACTAATTGTTTGGG	GATCCAGATCTAACTTGGGGTGGCTTTGTCTTCTTCTTTTGCCAACTCCACTAATTGTTTGGG	GAGCCAGATCTAACTTGGGGTGGCTTTGTCTTCTTCTTTTGCCAACTCCACTAATTGTTTGGG	-0.136	0.336	0.477	0.2	0.39	0.0702037	S	I
3-G	46-G	3,46-G,G	GAGCCAGATCTAACTTGGGGTGGCTTTGTCTTCTTCTTTTGCCAATTCCACTAATTGTTTGGG	GATCCAGATCTAACTTGGGGTGGCTTTGTCTTCTTCTTTTGCCAAGTCCACTAATTGTTTGGG	GAGCCAGATCTAACTTGGGGTGGCTTTGTCTTCTTCTTTTGCCAAGTCCACTAATTGTTTGGG	-0.136	0.344	-1.179	0.209	-1.019	0.038736	S	I
3-G	47-A	3,47-G,A	GAGCCAGATCTAACTTGGGGTGGCTTTGTCTTCTTCTTTTGCCAATTCCACTAATTGTTTGGG	GATCCAGATCTAACTTGGGGTGGCTTTGTCTTCTTCTTTTGCCAATACCACTAATTGTTTGGG	GAGCCAGATCTAACTTGGGGTGGCTTTGTCTTCTTCTTTTGCCAATACCACTAATTGTTTGGG	-0.136	-0.214	-1.071	-0.35	-0.49	0.0674164	S	N
3-G	47-C	3,47-G,C	GAGCCAGATCTAACTTGGGGTGGCTTTGTCTTCTTCTTTTGCCAATTCCACTAATTGTTTGGG	GATCCAGATCTAACTTGGGGTGGCTTTGTCTTCTTCTTTTGCCAATCCCACTAATTGTTTGGG	GAGCCAGATCTAACTTGGGGTGGCTTTGTCTTCTTCTTTTGCCAATCCCACTAATTGTTTGGG	-0.136	-2.085	-0.365	-2.221	1.302	0.0159047	S	S
3-G	47-G	3,47-G,G	GAGCCAGATCTAACTTGGGGTGGCTTTGTCTTCTTCTTTTGCCAATTCCACTAATTGTTTGGG	GATCCAGATCTAACTTGGGGTGGCTTTGTCTTCTTCTTTTGCCAATGCCACTAATTGTTTGGG	GAGCCAGATCTAACTTGGGGTGGCTTTGTCTTCTTCTTTTGCCAATGCCACTAATTGTTTGGG	-0.136	-1.617	-3.149	-1.753	-1.634	0.0463157	S	S
3-G	48-A	3,48-G,A	GAGCCAGATCTAACTTGGGGTGGCTTTGTCTTCTTCTTTTGCCAATTCCACTAATTGTTTGGG	GATCCAGATCTAACTTGGGGTGGCTTTGTCTTCTTCTTTTGCCAATTACACTAATTGTTTGGG	GAGCCAGATCTAACTTGGGGTGGCTTTGTCTTCTTCTTTTGCCAATTACACTAATTGTTTGGG	-0.136	-1.736	-2.214	-1.871	-0.789	0.00492037	S	S
3-G	49-A	3,49-G,A	GAGCCAGATCTAACTTGGGGTGGCTTTGTCTTCTTCTTTTGCCAATTCCACTAATTGTTTGGG	GATCCAGATCTAACTTGGGGTGGCTTTGTCTTCTTCTTTTGCCAATTCAACTAATTGTTTGGG	GAGCCAGATCTAACTTGGGGTGGCTTTGTCTTCTTCTTTTGCCAATTCAACTAATTGTTTGGG	-0.136	1.456	-0.536	1.32	-0.899	0.0415335	S	I
3-G	51-A	3,51-G,A	GAGCCAGATCTAACTTGGGGTGGCTTTGTCTTCTTCTTTTGCCAATTCCACTAATTGTTTGGG	GATCCAGATCTAACTTGGGGTGGCTTTGTCTTCTTCTTTTGCCAATTCCAATAATTGTTTGGG	GAGCCAGATCTAACTTGGGGTGGCTTTGTCTTCTTCTTTTGCCAATTCCAATAATTGTTTGGG	-0.136	-1.679	-1.405	-1.815	0.073	0.572313	S	S
3-G	52-A	3,52-G,A	GAGCCAGATCTAACTTGGGGTGGCTTTGTCTTCTTCTTTTGCCAATTCCACTAATTGTTTGGG	GATCCAGATCTAACTTGGGGTGGCTTTGTCTTCTTCTTTTGCCAATTCCACAAATTGTTTGGG	GAGCCAGATCTAACTTGGGGTGGCTTTGTCTTCTTCTTTTGCCAATTCCACAAATTGTTTGGG	-0.136	0.166	-0.925	0.03	-0.791	0.0981505	S	N
3-G	52-C	3,52-G,C	GAGCCAGATCTAACTTGGGGTGGCTTTGTCTTCTTCTTTTGCCAATTCCACTAATTGTTTGGG	GATCCAGATCTAACTTGGGGTGGCTTTGTCTTCTTCTTTTGCCAATTCCACCAATTGTTTGGG	GAGCCAGATCTAACTTGGGGTGGCTTTGTCTTCTTCTTTTGCCAATTCCACCAATTGTTTGGG	-0.136	0.564	0.206	0.428	0.375	0.16178	S	I
3-G	52-G	3,52-G,G	GAGCCAGATCTAACTTGGGGTGGCTTTGTCTTCTTCTTTTGCCAATTCCACTAATTGTTTGGG	GATCCAGATCTAACTTGGGGTGGCTTTGTCTTCTTCTTTTGCCAATTCCACGAATTGTTTGGG	GAGCCAGATCTAACTTGGGGTGGCTTTGTCTTCTTCTTTTGCCAATTCCACGAATTGTTTGGG	-0.136	0.635	-0.975	0.499	-0.84	0.140543	S	I
3-G	55-A	3,55-G,A	GAGCCAGATCTAACTTGGGGTGGCTTTGTCTTCTTCTTTTGCCAATTCCACTAATTGTTTGGG	GATCCAGATCTAACTTGGGGTGGCTTTGTCTTCTTCTTTTGCCAATTCCACTAAATGTTTGGG	GAGCCAGATCTAACTTGGGGTGGCTTTGTCTTCTTCTTTTGCCAATTCCACTAAATGTTTGGG	-0.136	0.386	-0.764	0.25	-0.684	0.116098	S	I
3-G	55-C	3,55-G,C	GAGCCAGATCTAACTTGGGGTGGCTTTGTCTTCTTCTTTTGCCAATTCCACTAATTGTTTGGG	GATCCAGATCTAACTTGGGGTGGCTTTGTCTTCTTCTTTTGCCAATTCCACTAACTGTTTGGG	GAGCCAGATCTAACTTGGGGTGGCTTTGTCTTCTTCTTTTGCCAATTCCACTAACTGTTTGGG	-0.136	0.069	-0.237	-0.067	0.126	0.704205	S	N
3-G	55-G	3,55-G,G	GAGCCAGATCTAACTTGGGGTGGCTTTGTCTTCTTCTTTTGCCAATTCCACTAATTGTTTGGG	GATCCAGATCTAACTTGGGGTGGCTTTGTCTTCTTCTTTTGCCAATTCCACTAAGTGTTTGGG	GAGCCAGATCTAACTTGGGGTGGCTTTGTCTTCTTCTTTTGCCAATTCCACTAAGTGTTTGGG	-0.136	0.117	-1.748	-0.019	-1.476	0.0284919	S	N
3-G	56-A	3,56-G,A	GAGCCAGATCTAACTTGGGGTGGCTTTGTCTTCTTCTTTTGCCAATTCCACTAATTGTTTGGG	GATCCAGATCTAACTTGGGGTGGCTTTGTCTTCTTCTTTTGCCAATTCCACTAATAGTTTGGG	GAGCCAGATCTAACTTGGGGTGGCTTTGTCTTCTTCTTTTGCCAATTCCACTAATAGTTTGGG	-0.136	-0.713	-1.748	-0.849	-1.025	0.0153034	S	S
3-G	56-C	3,56-G,C	GAGCCAGATCTAACTTGGGGTGGCTTTGTCTTCTTCTTTTGCCAATTCCACTAATTGTTTGGG	GATCCAGATCTAACTTGGGGTGGCTTTGTCTTCTTCTTTTGCCAATTCCACTAATCGTTTGGG	GAGCCAGATCTAACTTGGGGTGGCTTTGTCTTCTTCTTTTGCCAATTCCACTAATCGTTTGGG	-0.136	0.215	0.186	0.079	0.324	0.0974969	S	N
3-G	56-G	3,56-G,G	GAGCCAGATCTAACTTGGGGTGGCTTTGTCTTCTTCTTTTGCCAATTCCACTAATTGTTTGGG	GATCCAGATCTAACTTGGGGTGGCTTTGTCTTCTTCTTTTGCCAATTCCACTAATGGTTTGGG	GAGCCAGATCTAACTTGGGGTGGCTTTGTCTTCTTCTTTTGCCAATTCCACTAATGGTTTGGG	-0.136	0.059	-0.772	-0.077	-0.5	0.185327	S	N
3-G	57-A	3,57-G,A	GAGCCAGATCTAACTTGGGGTGGCTTTGTCTTCTTCTTTTGCCAATTCCACTAATTGTTTGGG	GATCCAGATCTAACTTGGGGTGGCTTTGTCTTCTTCTTTTGCCAATTCCACTAATTATTTGGG	GAGCCAGATCTAACTTGGGGTGGCTTTGTCTTCTTCTTTTGCCAATTCCACTAATTATTTGGG	-0.136	-0.066	-0.583	-0.202	-0.225	0.148787	S	N
3-G	57-C	3,57-G,C	GAGCCAGATCTAACTTGGGGTGGCTTTGTCTTCTTCTTTTGCCAATTCCACTAATTGTTTGGG	GATCCAGATCTAACTTGGGGTGGCTTTGTCTTCTTCTTTTGCCAATTCCACTAATTCTTTGGG	GAGCCAGATCTAACTTGGGGTGGCTTTGTCTTCTTCTTTTGCCAATTCCACTAATTCTTTGGG	-0.136	-0.537	-0.955	-0.673	-0.147	0.633348	S	S
3-G	58-A	3,58-G,A	GAGCCAGATCTAACTTGGGGTGGCTTTGTCTTCTTCTTTTGCCAATTCCACTAATTGTTTGGG	GATCCAGATCTAACTTGGGGTGGCTTTGTCTTCTTCTTTTGCCAATTCCACTAATTGATTGGG	GAGCCAGATCTAACTTGGGGTGGCTTTGTCTTCTTCTTTTGCCAATTCCACTAATTGATTGGG	-0.136	0.099	-0.961	-0.037	-0.678	0.203432	S	I
3-G	58-C	3,58-G,C	GAGCCAGATCTAACTTGGGGTGGCTTTGTCTTCTTCTTTTGCCAATTCCACTAATTGTTTGGG	GATCCAGATCTAACTTGGGGTGGCTTTGTCTTCTTCTTTTGCCAATTCCACTAATTGCTTGGG	GAGCCAGATCTAACTTGGGGTGGCTTTGTCTTCTTCTTTTGCCAATTCCACTAATTGCTTGGG	-0.136	-0.116	-0.542	-0.252	0.001	0.665631	S	S
3-G	58-G	3,58-G,G	GAGCCAGATCTAACTTGGGGTGGCTTTGTCTTCTTCTTTTGCCAATTCCACTAATTGTTTGGG	GATCCAGATCTAACTTGGGGTGGCTTTGTCTTCTTCTTTTGCCAATTCCACTAATTGGTTGGG	GAGCCAGATCTAACTTGGGGTGGCTTTGTCTTCTTCTTTTGCCAATTCCACTAATTGGTTGGG	-0.136	-0.27	-1.9	-0.406	-1.287	0.0445205	S	N
3-G	59-A	3,59-G,A	GAGCCAGATCTAACTTGGGGTGGCTTTGTCTTCTTCTTTTGCCAATTCCACTAATTGTTTGGG	GATCCAGATCTAACTTGGGGTGGCTTTGTCTTCTTCTTTTGCCAATTCCACTAATTGTATGGG	GAGCCAGATCTAACTTGGGGTGGCTTTGTCTTCTTCTTTTGCCAATTCCACTAATTGTATGGG	-0.136	-0.31	-1.737	-0.445	-1.354	0.0273472	S	N
3-G	59-C	3,59-G,C	GAGCCAGATCTAACTTGGGGTGGCTTTGTCTTCTTCTTTTGCCAATTCCACTAATTGTTTGGG	GATCCAGATCTAACTTGGGGTGGCTTTGTCTTCTTCTTTTGCCAATTCCACTAATTGTCTGGG	GAGCCAGATCTAACTTGGGGTGGCTTTGTCTTCTTCTTTTGCCAATTCCACTAATTGTCTGGG	-0.136	-0.032	0.13	-0.168	0.4	0.030897	S	N
3-G	59-G	3,59-G,G	GAGCCAGATCTAACTTGGGGTGGCTTTGTCTTCTTCTTTTGCCAATTCCACTAATTGTTTGGG	GATCCAGATCTAACTTGGGGTGGCTTTGTCTTCTTCTTTTGCCAATTCCACTAATTGTGTGGG	GAGCCAGATCTAACTTGGGGTGGCTTTGTCTTCTTCTTTTGCCAATTCCACTAATTGTGTGGG	-0.136	-0.228	-1.949	-0.363	-1.498	0.0321541	S	N
3-G	60-A	3,60-G,A	GAGCCAGATCTAACTTGGGGTGGCTTTGTCTTCTTCTTTTGCCAATTCCACTAATTGTTTGGG	GATCCAGATCTAACTTGGGGTGGCTTTGTCTTCTTCTTTTGCCAATTCCACTAATTGTTAGGG	GAGCCAGATCTAACTTGGGGTGGCTTTGTCTTCTTCTTTTGCCAATTCCACTAATTGTTAGGG	-0.136	-2.552	-2.021	-2.688	-0.044	0.423313	S	S
3-G	60-C	3,60-G,C	GAGCCAGATCTAACTTGGGGTGGCTTTGTCTTCTTCTTTTGCCAATTCCACTAATTGTTTGGG	GATCCAGATCTAACTTGGGGTGGCTTTGTCTTCTTCTTTTGCCAATTCCACTAATTGTTCGGG	GAGCCAGATCTAACTTGGGGTGGCTTTGTCTTCTTCTTTTGCCAATTCCACTAATTGTTCGGG	-0.136	-0.19	-0.242	-0.326	0.215	0.000924002	S	N
3-G	60-G	3,60-G,G	GAGCCAGATCTAACTTGGGGTGGCTTTGTCTTCTTCTTTTGCCAATTCCACTAATTGTTTGGG	GATCCAGATCTAACTTGGGGTGGCTTTGTCTTCTTCTTTTGCCAATTCCACTAATTGTTGGGG	GAGCCAGATCTAACTTGGGGTGGCTTTGTCTTCTTCTTTTGCCAATTCCACTAATTGTTGGGG	-0.136	-0.709	-1.25	-0.844	-0.56	0.0220977	S	S
3-G	61-A	3,61-G,A	GAGCCAGATCTAACTTGGGGTGGCTTTGTCTTCTTCTTTTGCCAATTCCACTAATTGTTTGGG	GATCCAGATCTAACTTGGGGTGGCTTTGTCTTCTTCTTTTGCCAATTCCACTAATTGTTTAGG	GAGCCAGATCTAACTTGGGGTGGCTTTGTCTTCTTCTTTTGCCAATTCCACTAATTGTTTAGG	-0.136	-1.318	-6.543	-1.453	-5.457	0.000735716	S	S
3-G	61-C	3,61-G,C	GAGCCAGATCTAACTTGGGGTGGCTTTGTCTTCTTCTTTTGCCAATTCCACTAATTGTTTGGG	GATCCAGATCTAACTTGGGGTGGCTTTGTCTTCTTCTTTTGCCAATTCCACTAATTGTTTCGG	GAGCCAGATCTAACTTGGGGTGGCTTTGTCTTCTTCTTTTGCCAATTCCACTAATTGTTTCGG	-0.136	0.061	-1.721	-0.075	-1.283	0.0626998	S	N
3-G	62-A	3,62-G,A	GAGCCAGATCTAACTTGGGGTGGCTTTGTCTTCTTCTTTTGCCAATTCCACTAATTGTTTGGG	GATCCAGATCTAACTTGGGGTGGCTTTGTCTTCTTCTTTTGCCAATTCCACTAATTGTTTGAG	GAGCCAGATCTAACTTGGGGTGGCTTTGTCTTCTTCTTTTGCCAATTCCACTAATTGTTTGAG	-0.136	-0.115	-1.242	-0.25	-0.906	0.0797907	S	N
3-G	62-C	3,62-G,C	GAGCCAGATCTAACTTGGGGTGGCTTTGTCTTCTTCTTTTGCCAATTCCACTAATTGTTTGGG	GATCCAGATCTAACTTGGGGTGGCTTTGTCTTCTTCTTTTGCCAATTCCACTAATTGTTTGCG	GAGCCAGATCTAACTTGGGGTGGCTTTGTCTTCTTCTTTTGCCAATTCCACTAATTGTTTGCG	-0.136	-0.199	-1.875	-0.335	-1.33	0.07841	S	N
3-G	63-A	3,63-G,A	GAGCCAGATCTAACTTGGGGTGGCTTTGTCTTCTTCTTTTGCCAATTCCACTAATTGTTTGGG	GATCCAGATCTAACTTGGGGTGGCTTTGTCTTCTTCTTTTGCCAATTCCACTAATTGTTTGGA	GAGCCAGATCTAACTTGGGGTGGCTTTGTCTTCTTCTTTTGCCAATTCCACTAATTGTTTGGA	-0.136	-5.697	-2.831	-5.833	0.9	0.163901	S	S
3-G	63-T	3,63-G,T	GAGCCAGATCTAACTTGGGGTGGCTTTGTCTTCTTCTTTTGCCAATTCCACTAATTGTTTGGG	GATCCAGATCTAACTTGGGGTGGCTTTGTCTTCTTCTTTTGCCAATTCCACTAATTGTTTGGT	GAGCCAGATCTAACTTGGGGTGGCTTTGTCTTCTTCTTTTGCCAATTCCACTAATTGTTTGGT	-0.136	-5.097	-4.854	-5.233	-1.007	0.0946717	S	S
3-G	62-T	3,62-G,T	GAGCCAGATCTAACTTGGGGTGGCTTTGTCTTCTTCTTTTGCCAATTCCACTAATTGTTTGGG	GATCCAGATCTAACTTGGGGTGGCTTTGTCTTCTTCTTTTGCCAATTCCACTAATTGTTTGTG	GAGCCAGATCTAACTTGGGGTGGCTTTGTCTTCTTCTTTTGCCAATTCCACTAATTGTTTGTG	-0.136	-0.581	-2.288	-0.717	-1.61	0.0158303	S	S
3-G	61-T	3,61-G,T	GAGCCAGATCTAACTTGGGGTGGCTTTGTCTTCTTCTTTTGCCAATTCCACTAATTGTTTGGG	GATCCAGATCTAACTTGGGGTGGCTTTGTCTTCTTCTTTTGCCAATTCCACTAATTGTTTTGG	GAGCCAGATCTAACTTGGGGTGGCTTTGTCTTCTTCTTTTGCCAATTCCACTAATTGTTTTGG	-0.136	-0.154	-1.283	-0.289	-0.889	0.0516245	S	N
3-G	57-T	3,57-G,T	GAGCCAGATCTAACTTGGGGTGGCTTTGTCTTCTTCTTTTGCCAATTCCACTAATTGTTTGGG	GATCCAGATCTAACTTGGGGTGGCTTTGTCTTCTTCTTTTGCCAATTCCACTAATTTTTTGGG	GAGCCAGATCTAACTTGGGGTGGCTTTGTCTTCTTCTTTTGCCAATTCCACTAATTTTTTGGG	-0.136	0.003	-0.142	-0.132	0.336	0.170375	S	N
3-G	54-C	3,54-G,C	GAGCCAGATCTAACTTGGGGTGGCTTTGTCTTCTTCTTTTGCCAATTCCACTAATTGTTTGGG	GATCCAGATCTAACTTGGGGTGGCTTTGTCTTCTTCTTTTGCCAATTCCACTACTTGTTTGGG	GAGCCAGATCTAACTTGGGGTGGCTTTGTCTTCTTCTTTTGCCAATTCCACTACTTGTTTGGG	-0.136	0.187	-0.571	0.051	-0.339	0.240409	S	I
3-G	54-G	3,54-G,G	GAGCCAGATCTAACTTGGGGTGGCTTTGTCTTCTTCTTTTGCCAATTCCACTAATTGTTTGGG	GATCCAGATCTAACTTGGGGTGGCTTTGTCTTCTTCTTTTGCCAATTCCACTAGTTGTTTGGG	GAGCCAGATCTAACTTGGGGTGGCTTTGTCTTCTTCTTTTGCCAATTCCACTAGTTGTTTGGG	-0.136	-0.319	-0.511	-0.455	0.096	0.351877	S	N
3-G	54-T	3,54-G,T	GAGCCAGATCTAACTTGGGGTGGCTTTGTCTTCTTCTTTTGCCAATTCCACTAATTGTTTGGG	GATCCAGATCTAACTTGGGGTGGCTTTGTCTTCTTCTTTTGCCAATTCCACTATTTGTTTGGG	GAGCCAGATCTAACTTGGGGTGGCTTTGTCTTCTTCTTTTGCCAATTCCACTATTTGTTTGGG	-0.136	-0.013	-1.764	-0.148	-1.414	0.0137866	S	N
3-G	53-C	3,53-G,C	GAGCCAGATCTAACTTGGGGTGGCTTTGTCTTCTTCTTTTGCCAATTCCACTAATTGTTTGGG	GATCCAGATCTAACTTGGGGTGGCTTTGTCTTCTTCTTTTGCCAATTCCACTCATTGTTTGGG	GAGCCAGATCTAACTTGGGGTGGCTTTGTCTTCTTCTTTTGCCAATTCCACTCATTGTTTGGG	-0.136	-0.152	-1.854	-0.288	-1.2	0.121566	S	N
3-G	53-G	3,53-G,G	GAGCCAGATCTAACTTGGGGTGGCTTTGTCTTCTTCTTTTGCCAATTCCACTAATTGTTTGGG	GATCCAGATCTAACTTGGGGTGGCTTTGTCTTCTTCTTTTGCCAATTCCACTGATTGTTTGGG	GAGCCAGATCTAACTTGGGGTGGCTTTGTCTTCTTCTTTTGCCAATTCCACTGATTGTTTGGG	-0.136	0.229	-0.025	0.093	0.356	0.166196	S	N
3-G	53-T	3,53-G,T	GAGCCAGATCTAACTTGGGGTGGCTTTGTCTTCTTCTTTTGCCAATTCCACTAATTGTTTGGG	GATCCAGATCTAACTTGGGGTGGCTTTGTCTTCTTCTTTTGCCAATTCCACTTATTGTTTGGG	GAGCCAGATCTAACTTGGGGTGGCTTTGTCTTCTTCTTTTGCCAATTCCACTTATTGTTTGGG	-0.136	-0.046	-0.693	-0.182	-0.322	0.4877	S	N
3-G	51-G	3,51-G,G	GAGCCAGATCTAACTTGGGGTGGCTTTGTCTTCTTCTTTTGCCAATTCCACTAATTGTTTGGG	GATCCAGATCTAACTTGGGGTGGCTTTGTCTTCTTCTTTTGCCAATTCCAGTAATTGTTTGGG	GAGCCAGATCTAACTTGGGGTGGCTTTGTCTTCTTCTTTTGCCAATTCCAGTAATTGTTTGGG	-0.136	0.038	-1.238	-0.098	-0.654	0.117732	S	N
3-G	51-T	3,51-G,T	GAGCCAGATCTAACTTGGGGTGGCTTTGTCTTCTTCTTTTGCCAATTCCACTAATTGTTTGGG	GATCCAGATCTAACTTGGGGTGGCTTTGTCTTCTTCTTTTGCCAATTCCATTAATTGTTTGGG	GAGCCAGATCTAACTTGGGGTGGCTTTGTCTTCTTCTTTTGCCAATTCCATTAATTGTTTGGG	-0.136	-1.533	-0.615	-1.669	0.706	0.0574363	S	S
3-G	50-C	3,50-G,C	GAGCCAGATCTAACTTGGGGTGGCTTTGTCTTCTTCTTTTGCCAATTCCACTAATTGTTTGGG	GATCCAGATCTAACTTGGGGTGGCTTTGTCTTCTTCTTTTGCCAATTCCCCTAATTGTTTGGG	GAGCCAGATCTAACTTGGGGTGGCTTTGTCTTCTTCTTTTGCCAATTCCCCTAATTGTTTGGG	-0.136	-3.914	-2.774	-4.049	0.115	0.830375	S	S
3-G	50-G	3,50-G,G	GAGCCAGATCTAACTTGGGGTGGCTTTGTCTTCTTCTTTTGCCAATTCCACTAATTGTTTGGG	GATCCAGATCTAACTTGGGGTGGCTTTGTCTTCTTCTTTTGCCAATTCCGCTAATTGTTTGGG	GAGCCAGATCTAACTTGGGGTGGCTTTGTCTTCTTCTTTTGCCAATTCCGCTAATTGTTTGGG	-0.136	0.131	-0.086	-0.004	0.177	0.116251	S	N
3-G	50-T	3,50-G,T	GAGCCAGATCTAACTTGGGGTGGCTTTGTCTTCTTCTTTTGCCAATTCCACTAATTGTTTGGG	GATCCAGATCTAACTTGGGGTGGCTTTGTCTTCTTCTTTTGCCAATTCCTCTAATTGTTTGGG	GAGCCAGATCTAACTTGGGGTGGCTTTGTCTTCTTCTTTTGCCAATTCCTCTAATTGTTTGGG	-0.136	-1.118	-0.974	-1.254	0.123	0.709034	S	S
3-G	49-G	3,49-G,G	GAGCCAGATCTAACTTGGGGTGGCTTTGTCTTCTTCTTTTGCCAATTCCACTAATTGTTTGGG	GATCCAGATCTAACTTGGGGTGGCTTTGTCTTCTTCTTTTGCCAATTCGACTAATTGTTTGGG	GAGCCAGATCTAACTTGGGGTGGCTTTGTCTTCTTCTTTTGCCAATTCGACTAATTGTTTGGG	-0.136	0.869	0.42	0.734	0.065	0.279623	S	I
3-G	49-T	3,49-G,T	GAGCCAGATCTAACTTGGGGTGGCTTTGTCTTCTTCTTTTGCCAATTCCACTAATTGTTTGGG	GATCCAGATCTAACTTGGGGTGGCTTTGTCTTCTTCTTTTGCCAATTCTACTAATTGTTTGGG	GAGCCAGATCTAACTTGGGGTGGCTTTGTCTTCTTCTTTTGCCAATTCTACTAATTGTTTGGG	-0.136	-0.226	-0.519	-0.361	-0.182	0.949535	S	N
3-G	48-G	3,48-G,G	GAGCCAGATCTAACTTGGGGTGGCTTTGTCTTCTTCTTTTGCCAATTCCACTAATTGTTTGGG	GATCCAGATCTAACTTGGGGTGGCTTTGTCTTCTTCTTTTGCCAATTGCACTAATTGTTTGGG	GAGCCAGATCTAACTTGGGGTGGCTTTGTCTTCTTCTTTTGCCAATTGCACTAATTGTTTGGG	-0.136	-1.23	-1.769	-1.366	-0.505	0.190455	S	S
3-G	48-T	3,48-G,T	GAGCCAGATCTAACTTGGGGTGGCTTTGTCTTCTTCTTTTGCCAATTCCACTAATTGTTTGGG	GATCCAGATCTAACTTGGGGTGGCTTTGTCTTCTTCTTTTGCCAATTTCACTAATTGTTTGGG	GAGCCAGATCTAACTTGGGGTGGCTTTGTCTTCTTCTTTTGCCAATTTCACTAATTGTTTGGG	-0.136	-2.349	-1.042	-2.485	0.716	0.0151173	S	S
3-G	45-C	3,45-G,C	GAGCCAGATCTAACTTGGGGTGGCTTTGTCTTCTTCTTTTGCCAATTCCACTAATTGTTTGGG	GATCCAGATCTAACTTGGGGTGGCTTTGTCTTCTTCTTTTGCCACTTCCACTAATTGTTTGGG	GAGCCAGATCTAACTTGGGGTGGCTTTGTCTTCTTCTTTTGCCACTTCCACTAATTGTTTGGG	-0.136	-3.692	-4.228	-3.827	-1.359	0.34905	S	S
3-G	45-G	3,45-G,G	GAGCCAGATCTAACTTGGGGTGGCTTTGTCTTCTTCTTTTGCCAATTCCACTAATTGTTTGGG	GATCCAGATCTAACTTGGGGTGGCTTTGTCTTCTTCTTTTGCCAGTTCCACTAATTGTTTGGG	GAGCCAGATCTAACTTGGGGTGGCTTTGTCTTCTTCTTTTGCCAGTTCCACTAATTGTTTGGG	-0.136	-0.008	0.209	-0.144	0.412	0.0209292	S	N
3-G	45-T	3,45-G,T	GAGCCAGATCTAACTTGGGGTGGCTTTGTCTTCTTCTTTTGCCAATTCCACTAATTGTTTGGG	GATCCAGATCTAACTTGGGGTGGCTTTGTCTTCTTCTTTTGCCATTTCCACTAATTGTTTGGG	GAGCCAGATCTAACTTGGGGTGGCTTTGTCTTCTTCTTTTGCCATTTCCACTAATTGTTTGGG	-0.136	-1.329	-1.016	-1.465	0.141	0.9746	S	S
3-G	44-C	3,44-G,C	GAGCCAGATCTAACTTGGGGTGGCTTTGTCTTCTTCTTTTGCCAATTCCACTAATTGTTTGGG	GATCCAGATCTAACTTGGGGTGGCTTTGTCTTCTTCTTTTGCCCATTCCACTAATTGTTTGGG	GAGCCAGATCTAACTTGGGGTGGCTTTGTCTTCTTCTTTTGCCCATTCCACTAATTGTTTGGG	-0.136	-0.731	-1.669	-0.867	-0.637	0.182389	S	S
3-G	44-G	3,44-G,G	GAGCCAGATCTAACTTGGGGTGGCTTTGTCTTCTTCTTTTGCCAATTCCACTAATTGTTTGGG	GATCCAGATCTAACTTGGGGTGGCTTTGTCTTCTTCTTTTGCCGATTCCACTAATTGTTTGGG	GAGCCAGATCTAACTTGGGGTGGCTTTGTCTTCTTCTTTTGCCGATTCCACTAATTGTTTGGG	-0.136	0.314	-0.209	0.178	-0.193	0.836707	S	I
3-G	44-T	3,44-G,T	GAGCCAGATCTAACTTGGGGTGGCTTTGTCTTCTTCTTTTGCCAATTCCACTAATTGTTTGGG	GATCCAGATCTAACTTGGGGTGGCTTTGTCTTCTTCTTTTGCCTATTCCACTAATTGTTTGGG	GAGCCAGATCTAACTTGGGGTGGCTTTGTCTTCTTCTTTTGCCTATTCCACTAATTGTTTGGG	-0.136	-1.325	-0.907	-1.461	0.355	0.499338	S	S
3-G	43-G	3,43-G,G	GAGCCAGATCTAACTTGGGGTGGCTTTGTCTTCTTCTTTTGCCAATTCCACTAATTGTTTGGG	GATCCAGATCTAACTTGGGGTGGCTTTGTCTTCTTCTTTTGCGAATTCCACTAATTGTTTGGG	GAGCCAGATCTAACTTGGGGTGGCTTTGTCTTCTTCTTTTGCGAATTCCACTAATTGTTTGGG	-0.136	0.061	-1.224	-0.074	-0.918	0.135607	S	N
3-G	43-T	3,43-G,T	GAGCCAGATCTAACTTGGGGTGGCTTTGTCTTCTTCTTTTGCCAATTCCACTAATTGTTTGGG	GATCCAGATCTAACTTGGGGTGGCTTTGTCTTCTTCTTTTGCTAATTCCACTAATTGTTTGGG	GAGCCAGATCTAACTTGGGGTGGCTTTGTCTTCTTCTTTTGCTAATTCCACTAATTGTTTGGG	-0.136	-2.694	-1.678	-2.829	0.327	0.131798	S	S
3-G	42-G	3,42-G,G	GAGCCAGATCTAACTTGGGGTGGCTTTGTCTTCTTCTTTTGCCAATTCCACTAATTGTTTGGG	GATCCAGATCTAACTTGGGGTGGCTTTGTCTTCTTCTTTTGGCAATTCCACTAATTGTTTGGG	GAGCCAGATCTAACTTGGGGTGGCTTTGTCTTCTTCTTTTGGCAATTCCACTAATTGTTTGGG	-0.136	-0.175	-0.665	-0.311	-0.147	0.0799601	S	N
3-G	42-T	3,42-G,T	GAGCCAGATCTAACTTGGGGTGGCTTTGTCTTCTTCTTTTGCCAATTCCACTAATTGTTTGGG	GATCCAGATCTAACTTGGGGTGGCTTTGTCTTCTTCTTTTGTCAATTCCACTAATTGTTTGGG	GAGCCAGATCTAACTTGGGGTGGCTTTGTCTTCTTCTTTTGTCAATTCCACTAATTGTTTGGG	-0.136	-1.197	-1.227	-1.333	-0.221	0.65784	S	S
3-G	41-T	3,41-G,T	GAGCCAGATCTAACTTGGGGTGGCTTTGTCTTCTTCTTTTGCCAATTCCACTAATTGTTTGGG	GATCCAGATCTAACTTGGGGTGGCTTTGTCTTCTTCTTTTTCCAATTCCACTAATTGTTTGGG	GAGCCAGATCTAACTTGGGGTGGCTTTGTCTTCTTCTTTTTCCAATTCCACTAATTGTTTGGG	-0.136	-1.238	0.076	-1.374	1.25	0.0100104	S	S
3-G	36-G	3,36-G,G	GAGCCAGATCTAACTTGGGGTGGCTTTGTCTTCTTCTTTTGCCAATTCCACTAATTGTTTGGG	GATCCAGATCTAACTTGGGGTGGCTTTGTCTTCTTGTTTTGCCAATTCCACTAATTGTTTGGG	GAGCCAGATCTAACTTGGGGTGGCTTTGTCTTCTTGTTTTGCCAATTCCACTAATTGTTTGGG	-0.136	-0.112	0.269	-0.248	0.6	0.0230978	S	N
3-G	36-T	3,36-G,T	GAGCCAGATCTAACTTGGGGTGGCTTTGTCTTCTTCTTTTGCCAATTCCACTAATTGTTTGGG	GATCCAGATCTAACTTGGGGTGGCTTTGTCTTCTTTTTTTGCCAATTCCACTAATTGTTTGGG	GAGCCAGATCTAACTTGGGGTGGCTTTGTCTTCTTTTTTTGCCAATTCCACTAATTGTTTGGG	-0.136	-2.314	-1.201	-2.449	0.45	0.218642	S	S
3-G	33-G	3,33-G,G	GAGCCAGATCTAACTTGGGGTGGCTTTGTCTTCTTCTTTTGCCAATTCCACTAATTGTTTGGG	GATCCAGATCTAACTTGGGGTGGCTTTGTCTTGTTCTTTTGCCAATTCCACTAATTGTTTGGG	GAGCCAGATCTAACTTGGGGTGGCTTTGTCTTGTTCTTTTGCCAATTCCACTAATTGTTTGGG	-0.136	-2.399	-3.581	-2.535	-1.593	0.0936306	S	S
3-G	33-T	3,33-G,T	GAGCCAGATCTAACTTGGGGTGGCTTTGTCTTCTTCTTTTGCCAATTCCACTAATTGTTTGGG	GATCCAGATCTAACTTGGGGTGGCTTTGTCTTTTTCTTTTGCCAATTCCACTAATTGTTTGGG	GAGCCAGATCTAACTTGGGGTGGCTTTGTCTTTTTCTTTTGCCAATTCCACTAATTGTTTGGG	-0.136	-4.539	-1.784	-4.675	1.39	0.0163078	S	S
3-G	30-G	3,30-G,G	GAGCCAGATCTAACTTGGGGTGGCTTTGTCTTCTTCTTTTGCCAATTCCACTAATTGTTTGGG	GATCCAGATCTAACTTGGGGTGGCTTTGTGTTCTTCTTTTGCCAATTCCACTAATTGTTTGGG	GAGCCAGATCTAACTTGGGGTGGCTTTGTGTTCTTCTTTTGCCAATTCCACTAATTGTTTGGG	-0.136	-0.286	-1.379	-0.422	-0.769	0.0193244	S	S
3-G	30-T	3,30-G,T	GAGCCAGATCTAACTTGGGGTGGCTTTGTCTTCTTCTTTTGCCAATTCCACTAATTGTTTGGG	GATCCAGATCTAACTTGGGGTGGCTTTGTTTTCTTCTTTTGCCAATTCCACTAATTGTTTGGG	GAGCCAGATCTAACTTGGGGTGGCTTTGTTTTCTTCTTTTGCCAATTCCACTAATTGTTTGGG	-0.136	-2.304	-1.212	-2.439	0.52	0.21128	S	S
3-G	28-T	3,28-G,T	GAGCCAGATCTAACTTGGGGTGGCTTTGTCTTCTTCTTTTGCCAATTCCACTAATTGTTTGGG	GATCCAGATCTAACTTGGGGTGGCTTTTTCTTCTTCTTTTGCCAATTCCACTAATTGTTTGGG	GAGCCAGATCTAACTTGGGGTGGCTTTTTCTTCTTCTTTTGCCAATTCCACTAATTGTTTGGG	-0.136	-1.36	-0.973	-1.495	0.069	0.468084	S	S
3-G	24-G	3,24-G,G	GAGCCAGATCTAACTTGGGGTGGCTTTGTCTTCTTCTTTTGCCAATTCCACTAATTGTTTGGG	GATCCAGATCTAACTTGGGGTGGGTTTGTCTTCTTCTTTTGCCAATTCCACTAATTGTTTGGG	GAGCCAGATCTAACTTGGGGTGGGTTTGTCTTCTTCTTTTGCCAATTCCACTAATTGTTTGGG	-0.136	-6.715	-3.4	-6.85	0.928	0.230426	S	S
3-G	24-T	3,24-G,T	GAGCCAGATCTAACTTGGGGTGGCTTTGTCTTCTTCTTTTGCCAATTCCACTAATTGTTTGGG	GATCCAGATCTAACTTGGGGTGGTTTTGTCTTCTTCTTTTGCCAATTCCACTAATTGTTTGGG	GAGCCAGATCTAACTTGGGGTGGTTTTGTCTTCTTCTTTTGCCAATTCCACTAATTGTTTGGG	-0.136	-1.636	-0.468	-1.772	0.766	0.0182612	S	S
3-G	23-T	3,23-G,T	GAGCCAGATCTAACTTGGGGTGGCTTTGTCTTCTTCTTTTGCCAATTCCACTAATTGTTTGGG	GATCCAGATCTAACTTGGGGTGTCTTTGTCTTCTTCTTTTGCCAATTCCACTAATTGTTTGGG	GAGCCAGATCTAACTTGGGGTGTCTTTGTCTTCTTCTTTTGCCAATTCCACTAATTGTTTGGG	-0.136	-0.765	-1.157	-0.901	-0.487	0.734117	S	S
3-G	22-T	3,22-G,T	GAGCCAGATCTAACTTGGGGTGGCTTTGTCTTCTTCTTTTGCCAATTCCACTAATTGTTTGGG	GATCCAGATCTAACTTGGGGTTGCTTTGTCTTCTTCTTTTGCCAATTCCACTAATTGTTTGGG	GAGCCAGATCTAACTTGGGGTTGCTTTGTCTTCTTCTTTTGCCAATTCCACTAATTGTTTGGG	-0.136	-0.589	-0.411	-0.725	0.161	0.110603	S	S
3-G	20-T	3,20-G,T	GAGCCAGATCTAACTTGGGGTGGCTTTGTCTTCTTCTTTTGCCAATTCCACTAATTGTTTGGG	GATCCAGATCTAACTTGGGTTGGCTTTGTCTTCTTCTTTTGCCAATTCCACTAATTGTTTGGG	GAGCCAGATCTAACTTGGGTTGGCTTTGTCTTCTTCTTTTGCCAATTCCACTAATTGTTTGGG	-0.136	-2.17	-1.501	-2.306	0.15	0.680301	S	S
3-G	19-T	3,19-G,T	GAGCCAGATCTAACTTGGGGTGGCTTTGTCTTCTTCTTTTGCCAATTCCACTAATTGTTTGGG	GATCCAGATCTAACTTGGTGTGGCTTTGTCTTCTTCTTTTGCCAATTCCACTAATTGTTTGGG	GAGCCAGATCTAACTTGGTGTGGCTTTGTCTTCTTCTTTTGCCAATTCCACTAATTGTTTGGG	-0.136	0.032	-0.145	-0.104	0.163	0.279405	S	N
3-G	18-T	3,18-G,T	GAGCCAGATCTAACTTGGGGTGGCTTTGTCTTCTTCTTTTGCCAATTCCACTAATTGTTTGGG	GATCCAGATCTAACTTGTGGTGGCTTTGTCTTCTTCTTTTGCCAATTCCACTAATTGTTTGGG	GAGCCAGATCTAACTTGTGGTGGCTTTGTCTTCTTCTTTTGCCAATTCCACTAATTGTTTGGG	-0.136	0.258	-1.179	0.122	-0.998	0.0461606	S	I
3-G	17-T	3,17-G,T	GAGCCAGATCTAACTTGGGGTGGCTTTGTCTTCTTCTTTTGCCAATTCCACTAATTGTTTGGG	GATCCAGATCTAACTTTGGGTGGCTTTGTCTTCTTCTTTTGCCAATTCCACTAATTGTTTGGG	GAGCCAGATCTAACTTTGGGTGGCTTTGTCTTCTTCTTTTGCCAATTCCACTAATTGTTTGGG	-0.136	-0.191	-0.007	-0.326	0.666	0.0629779	S	N
3-G	14-G	3,14-G,G	GAGCCAGATCTAACTTGGGGTGGCTTTGTCTTCTTCTTTTGCCAATTCCACTAATTGTTTGGG	GATCCAGATCTAAGTTGGGGTGGCTTTGTCTTCTTCTTTTGCCAATTCCACTAATTGTTTGGG	GAGCCAGATCTAAGTTGGGGTGGCTTTGTCTTCTTCTTTTGCCAATTCCACTAATTGTTTGGG	-0.136	-0.135	-0.131	-0.271	0.143	0.717217	S	S
3-G	14-T	3,14-G,T	GAGCCAGATCTAACTTGGGGTGGCTTTGTCTTCTTCTTTTGCCAATTCCACTAATTGTTTGGG	GATCCAGATCTAATTTGGGGTGGCTTTGTCTTCTTCTTTTGCCAATTCCACTAATTGTTTGGG	GAGCCAGATCTAATTTGGGGTGGCTTTGTCTTCTTCTTTTGCCAATTCCACTAATTGTTTGGG	-0.136	-0.791	-0.757	-0.927	0.195	0.328011	S	S
3-G	13-C	3,13-G,C	GAGCCAGATCTAACTTGGGGTGGCTTTGTCTTCTTCTTTTGCCAATTCCACTAATTGTTTGGG	GATCCAGATCTACCTTGGGGTGGCTTTGTCTTCTTCTTTTGCCAATTCCACTAATTGTTTGGG	GAGCCAGATCTACCTTGGGGTGGCTTTGTCTTCTTCTTTTGCCAATTCCACTAATTGTTTGGG	-0.136	1.265	0.415	1.129	-0.06	0.373784	S	I
3-G	13-G	3,13-G,G	GAGCCAGATCTAACTTGGGGTGGCTTTGTCTTCTTCTTTTGCCAATTCCACTAATTGTTTGGG	GATCCAGATCTAGCTTGGGGTGGCTTTGTCTTCTTCTTTTGCCAATTCCACTAATTGTTTGGG	GAGCCAGATCTAGCTTGGGGTGGCTTTGTCTTCTTCTTTTGCCAATTCCACTAATTGTTTGGG	-0.136	-0.194	0.169	-0.33	0.48	0.112632	S	S
3-G	13-T	3,13-G,T	GAGCCAGATCTAACTTGGGGTGGCTTTGTCTTCTTCTTTTGCCAATTCCACTAATTGTTTGGG	GATCCAGATCTATCTTGGGGTGGCTTTGTCTTCTTCTTTTGCCAATTCCACTAATTGTTTGGG	GAGCCAGATCTATCTTGGGGTGGCTTTGTCTTCTTCTTTTGCCAATTCCACTAATTGTTTGGG	-0.136	-0.29	-0.501	-0.426	0.003	0.438859	S	S
3-G	12-C	3,12-G,C	GAGCCAGATCTAACTTGGGGTGGCTTTGTCTTCTTCTTTTGCCAATTCCACTAATTGTTTGGG	GATCCAGATCTCACTTGGGGTGGCTTTGTCTTCTTCTTTTGCCAATTCCACTAATTGTTTGGG	GAGCCAGATCTCACTTGGGGTGGCTTTGTCTTCTTCTTTTGCCAATTCCACTAATTGTTTGGG	-0.136	0.251	-0.312	0.115	-0.121	0.646311	S	I
3-G	12-G	3,12-G,G	GAGCCAGATCTAACTTGGGGTGGCTTTGTCTTCTTCTTTTGCCAATTCCACTAATTGTTTGGG	GATCCAGATCTGACTTGGGGTGGCTTTGTCTTCTTCTTTTGCCAATTCCACTAATTGTTTGGG	GAGCCAGATCTGACTTGGGGTGGCTTTGTCTTCTTCTTTTGCCAATTCCACTAATTGTTTGGG	-0.136	0.431	0.393	0.296	0.455	0.00115398	S	I
3-G	12-T	3,12-G,T	GAGCCAGATCTAACTTGGGGTGGCTTTGTCTTCTTCTTTTGCCAATTCCACTAATTGTTTGGG	GATCCAGATCTTACTTGGGGTGGCTTTGTCTTCTTCTTTTGCCAATTCCACTAATTGTTTGGG	GAGCCAGATCTTACTTGGGGTGGCTTTGTCTTCTTCTTTTGCCAATTCCACTAATTGTTTGGG	-0.136	-0.405	-1.222	-0.541	-0.481	0.628823	S	N
3-G	10-G	3,10-G,G	GAGCCAGATCTAACTTGGGGTGGCTTTGTCTTCTTCTTTTGCCAATTCCACTAATTGTTTGGG	GATCCAGATGTAACTTGGGGTGGCTTTGTCTTCTTCTTTTGCCAATTCCACTAATTGTTTGGG	GAGCCAGATGTAACTTGGGGTGGCTTTGTCTTCTTCTTTTGCCAATTCCACTAATTGTTTGGG	-0.136	-0.124	-0.934	-0.26	-0.314	0.556776	S	N
3-G	10-T	3,10-G,T	GAGCCAGATCTAACTTGGGGTGGCTTTGTCTTCTTCTTTTGCCAATTCCACTAATTGTTTGGG	GATCCAGATTTAACTTGGGGTGGCTTTGTCTTCTTCTTTTGCCAATTCCACTAATTGTTTGGG	GAGCCAGATTTAACTTGGGGTGGCTTTGTCTTCTTCTTTTGCCAATTCCACTAATTGTTTGGG	-0.136	0.024	2.11	-0.111	2.441	0.0113527	S	N
3-G	8-C	3,8-G,C	GAGCCAGATCTAACTTGGGGTGGCTTTGTCTTCTTCTTTTGCCAATTCCACTAATTGTTTGGG	GATCCAGCTCTAACTTGGGGTGGCTTTGTCTTCTTCTTTTGCCAATTCCACTAATTGTTTGGG	GAGCCAGCTCTAACTTGGGGTGGCTTTGTCTTCTTCTTTTGCCAATTCCACTAATTGTTTGGG	-0.136	0.321	0.043	0.185	0.192	0.419045	S	I
3-G	8-G	3,8-G,G	GAGCCAGATCTAACTTGGGGTGGCTTTGTCTTCTTCTTTTGCCAATTCCACTAATTGTTTGGG	GATCCAGGTCTAACTTGGGGTGGCTTTGTCTTCTTCTTTTGCCAATTCCACTAATTGTTTGGG	GAGCCAGGTCTAACTTGGGGTGGCTTTGTCTTCTTCTTTTGCCAATTCCACTAATTGTTTGGG	-0.136	0.152	1.636	0.016	1.891	0.00899918	S	I
3-G	8-T	3,8-G,T	GAGCCAGATCTAACTTGGGGTGGCTTTGTCTTCTTCTTTTGCCAATTCCACTAATTGTTTGGG	GATCCAGTTCTAACTTGGGGTGGCTTTGTCTTCTTCTTTTGCCAATTCCACTAATTGTTTGGG	GAGCCAGTTCTAACTTGGGGTGGCTTTGTCTTCTTCTTTTGCCAATTCCACTAATTGTTTGGG	-0.136	-0.416	-2.615	-0.551	-1.927	0.0338879	S	S
3-G	7-T	3,7-G,T	GAGCCAGATCTAACTTGGGGTGGCTTTGTCTTCTTCTTTTGCCAATTCCACTAATTGTTTGGG	GATCCATATCTAACTTGGGGTGGCTTTGTCTTCTTCTTTTGCCAATTCCACTAATTGTTTGGG	GAGCCATATCTAACTTGGGGTGGCTTTGTCTTCTTCTTTTGCCAATTCCACTAATTGTTTGGG	-0.136	-2.071	0.3	-2.207	2.047	0.0159346	S	S
3-G	6-G	3,6-G,G	GAGCCAGATCTAACTTGGGGTGGCTTTGTCTTCTTCTTTTGCCAATTCCACTAATTGTTTGGG	GATCCGGATCTAACTTGGGGTGGCTTTGTCTTCTTCTTTTGCCAATTCCACTAATTGTTTGGG	GAGCCGGATCTAACTTGGGGTGGCTTTGTCTTCTTCTTTTGCCAATTCCACTAATTGTTTGGG	-0.136	0.571	2.029	0.436	1.921	0.0102244	S	I
3-G	6-T	3,6-G,T	GAGCCAGATCTAACTTGGGGTGGCTTTGTCTTCTTCTTTTGCCAATTCCACTAATTGTTTGGG	GATCCTGATCTAACTTGGGGTGGCTTTGTCTTCTTCTTTTGCCAATTCCACTAATTGTTTGGG	GAGCCTGATCTAACTTGGGGTGGCTTTGTCTTCTTCTTTTGCCAATTCCACTAATTGTTTGGG	-0.136	-0.25	0.06	-0.386	0.458	0.236227	S	N
3-G	5-G	3,5-G,G	GAGCCAGATCTAACTTGGGGTGGCTTTGTCTTCTTCTTTTGCCAATTCCACTAATTGTTTGGG	GATCGAGATCTAACTTGGGGTGGCTTTGTCTTCTTCTTTTGCCAATTCCACTAATTGTTTGGG	GAGCGAGATCTAACTTGGGGTGGCTTTGTCTTCTTCTTTTGCCAATTCCACTAATTGTTTGGG	-0.136	-0.076	0.61	-0.212	1.191	0.0417832	S	N
3-G	5-T	3,5-G,T	GAGCCAGATCTAACTTGGGGTGGCTTTGTCTTCTTCTTTTGCCAATTCCACTAATTGTTTGGG	GATCTAGATCTAACTTGGGGTGGCTTTGTCTTCTTCTTTTGCCAATTCCACTAATTGTTTGGG	GAGCTAGATCTAACTTGGGGTGGCTTTGTCTTCTTCTTTTGCCAATTCCACTAATTGTTTGGG	-0.136	-4.593	0.241	-4.728	3.301	0.000909786	S	S
3-G	4-G	3,4-G,G	GAGCCAGATCTAACTTGGGGTGGCTTTGTCTTCTTCTTTTGCCAATTCCACTAATTGTTTGGG	GATGCAGATCTAACTTGGGGTGGCTTTGTCTTCTTCTTTTGCCAATTCCACTAATTGTTTGGG	GAGGCAGATCTAACTTGGGGTGGCTTTGTCTTCTTCTTTTGCCAATTCCACTAATTGTTTGGG	-0.136	-0.794	-0.774	-0.93	-0.032	0.751978	S	S
3-G	4-T	3,4-G,T	GAGCCAGATCTAACTTGGGGTGGCTTTGTCTTCTTCTTTTGCCAATTCCACTAATTGTTTGGG	GATTCAGATCTAACTTGGGGTGGCTTTGTCTTCTTCTTTTGCCAATTCCACTAATTGTTTGGG	GAGTCAGATCTAACTTGGGGTGGCTTTGTCTTCTTCTTTTGCCAATTCCACTAATTGTTTGGG	-0.136	-2.857	-1.821	-2.993	0.288	0.110879	S	S
4-A	5-A	4,5-A,A	GATACAGATCTAACTTGGGGTGGCTTTGTCTTCTTCTTTTGCCAATTCCACTAATTGTTTGGG	GATCAAGATCTAACTTGGGGTGGCTTTGTCTTCTTCTTTTGCCAATTCCACTAATTGTTTGGG	GATAAAGATCTAACTTGGGGTGGCTTTGTCTTCTTCTTTTGCCAATTCCACTAATTGTTTGGG	-2.111	-0.066	-0.624	-2.177	1.175	0.0235708	S	N
4-A	7-C	4,7-A,C	GATACAGATCTAACTTGGGGTGGCTTTGTCTTCTTCTTTTGCCAATTCCACTAATTGTTTGGG	GATCCACATCTAACTTGGGGTGGCTTTGTCTTCTTCTTTTGCCAATTCCACTAATTGTTTGGG	GATACACATCTAACTTGGGGTGGCTTTGTCTTCTTCTTTTGCCAATTCCACTAATTGTTTGGG	-2.111	-0.443	-2.769	-2.554	-0.862	0.099543	S	S
4-A	9-C	4,9-A,C	GATACAGATCTAACTTGGGGTGGCTTTGTCTTCTTCTTTTGCCAATTCCACTAATTGTTTGGG	GATCCAGACCTAACTTGGGGTGGCTTTGTCTTCTTCTTTTGCCAATTCCACTAATTGTTTGGG	GATACAGACCTAACTTGGGGTGGCTTTGTCTTCTTCTTTTGCCAATTCCACTAATTGTTTGGG	-2.111	1.285	-4.098	-0.825	-3.322	0.0168107	S	I
4-A	10-A	4,10-A,A	GATACAGATCTAACTTGGGGTGGCTTTGTCTTCTTCTTTTGCCAATTCCACTAATTGTTTGGG	GATCCAGATATAACTTGGGGTGGCTTTGTCTTCTTCTTTTGCCAATTCCACTAATTGTTTGGG	GATACAGATATAACTTGGGGTGGCTTTGTCTTCTTCTTTTGCCAATTCCACTAATTGTTTGGG	-2.111	-0.393	-1.56	-2.504	0.442	0.293196	S	S
4-A	11-A	4,11-A,A	GATACAGATCTAACTTGGGGTGGCTTTGTCTTCTTCTTTTGCCAATTCCACTAATTGTTTGGG	GATCCAGATCAAACTTGGGGTGGCTTTGTCTTCTTCTTTTGCCAATTCCACTAATTGTTTGGG	GATACAGATCAAACTTGGGGTGGCTTTGTCTTCTTCTTTTGCCAATTCCACTAATTGTTTGGG	-2.111	0.08	0.273	-2.031	1.794	0.00430438	S	N
4-A	11-C	4,11-A,C	GATACAGATCTAACTTGGGGTGGCTTTGTCTTCTTCTTTTGCCAATTCCACTAATTGTTTGGG	GATCCAGATCCAACTTGGGGTGGCTTTGTCTTCTTCTTTTGCCAATTCCACTAATTGTTTGGG	GATACAGATCCAACTTGGGGTGGCTTTGTCTTCTTCTTTTGCCAATTCCACTAATTGTTTGGG	-2.111	0.559	-0.007	-1.552	1.164	0.0147403	S	I
4-A	11-G	4,11-A,G	GATACAGATCTAACTTGGGGTGGCTTTGTCTTCTTCTTTTGCCAATTCCACTAATTGTTTGGG	GATCCAGATCGAACTTGGGGTGGCTTTGTCTTCTTCTTTTGCCAATTCCACTAATTGTTTGGG	GATACAGATCGAACTTGGGGTGGCTTTGTCTTCTTCTTTTGCCAATTCCACTAATTGTTTGGG	-2.111	0.304	-0.837	-1.807	0.324	0.759948	S	I
4-A	14-A	4,14-A,A	GATACAGATCTAACTTGGGGTGGCTTTGTCTTCTTCTTTTGCCAATTCCACTAATTGTTTGGG	GATCCAGATCTAAATTGGGGTGGCTTTGTCTTCTTCTTTTGCCAATTCCACTAATTGTTTGGG	GATACAGATCTAAATTGGGGTGGCTTTGTCTTCTTCTTTTGCCAATTCCACTAATTGTTTGGG	-2.111	-0.554	-5.964	-2.665	-3.737	0.00250967	S	S
4-A	15-A	4,15-A,A	GATACAGATCTAACTTGGGGTGGCTTTGTCTTCTTCTTTTGCCAATTCCACTAATTGTTTGGG	GATCCAGATCTAACATGGGGTGGCTTTGTCTTCTTCTTTTGCCAATTCCACTAATTGTTTGGG	GATACAGATCTAACATGGGGTGGCTTTGTCTTCTTCTTTTGCCAATTCCACTAATTGTTTGGG	-2.111	-0.077	-0.952	-2.188	0.763	0.0730816	S	N
4-A	15-C	4,15-A,C	GATACAGATCTAACTTGGGGTGGCTTTGTCTTCTTCTTTTGCCAATTCCACTAATTGTTTGGG	GATCCAGATCTAACCTGGGGTGGCTTTGTCTTCTTCTTTTGCCAATTCCACTAATTGTTTGGG	GATACAGATCTAACCTGGGGTGGCTTTGTCTTCTTCTTTTGCCAATTCCACTAATTGTTTGGG	-2.111	0.272	-0.547	-1.839	1.117	0.276468	S	I
4-A	15-G	4,15-A,G	GATACAGATCTAACTTGGGGTGGCTTTGTCTTCTTCTTTTGCCAATTCCACTAATTGTTTGGG	GATCCAGATCTAACGTGGGGTGGCTTTGTCTTCTTCTTTTGCCAATTCCACTAATTGTTTGGG	GATACAGATCTAACGTGGGGTGGCTTTGTCTTCTTCTTTTGCCAATTCCACTAATTGTTTGGG	-2.111	0.039	-2.705	-2.072	-1.177	0.00519185	S	N
4-A	16-A	4,16-A,A	GATACAGATCTAACTTGGGGTGGCTTTGTCTTCTTCTTTTGCCAATTCCACTAATTGTTTGGG	GATCCAGATCTAACTAGGGGTGGCTTTGTCTTCTTCTTTTGCCAATTCCACTAATTGTTTGGG	GATACAGATCTAACTAGGGGTGGCTTTGTCTTCTTCTTTTGCCAATTCCACTAATTGTTTGGG	-2.111	-0.773	-1.764	-2.884	0.555	0.484887	S	S
4-A	16-C	4,16-A,C	GATACAGATCTAACTTGGGGTGGCTTTGTCTTCTTCTTTTGCCAATTCCACTAATTGTTTGGG	GATCCAGATCTAACTCGGGGTGGCTTTGTCTTCTTCTTTTGCCAATTCCACTAATTGTTTGGG	GATACAGATCTAACTCGGGGTGGCTTTGTCTTCTTCTTTTGCCAATTCCACTAATTGTTTGGG	-2.111	0.271	-1.002	-1.84	0.399	0.453882	S	I
4-A	16-G	4,16-A,G	GATACAGATCTAACTTGGGGTGGCTTTGTCTTCTTCTTTTGCCAATTCCACTAATTGTTTGGG	GATCCAGATCTAACTGGGGGTGGCTTTGTCTTCTTCTTTTGCCAATTCCACTAATTGTTTGGG	GATACAGATCTAACTGGGGGTGGCTTTGTCTTCTTCTTTTGCCAATTCCACTAATTGTTTGGG	-2.111	-0.702	-2.814	-2.813	-1.217	0.58691	S	N
4-A	17-A	4,17-A,A	GATACAGATCTAACTTGGGGTGGCTTTGTCTTCTTCTTTTGCCAATTCCACTAATTGTTTGGG	GATCCAGATCTAACTTAGGGTGGCTTTGTCTTCTTCTTTTGCCAATTCCACTAATTGTTTGGG	GATACAGATCTAACTTAGGGTGGCTTTGTCTTCTTCTTTTGCCAATTCCACTAATTGTTTGGG	-2.111	-2.562	-3.59	-4.673	-0.511	0.401428	S	S
4-A	17-C	4,17-A,C	GATACAGATCTAACTTGGGGTGGCTTTGTCTTCTTCTTTTGCCAATTCCACTAATTGTTTGGG	GATCCAGATCTAACTTCGGGTGGCTTTGTCTTCTTCTTTTGCCAATTCCACTAATTGTTTGGG	GATACAGATCTAACTTCGGGTGGCTTTGTCTTCTTCTTTTGCCAATTCCACTAATTGTTTGGG	-2.111	-0.067	-1.006	-2.178	0.435	0.0858517	S	N
4-A	18-A	4,18-A,A	GATACAGATCTAACTTGGGGTGGCTTTGTCTTCTTCTTTTGCCAATTCCACTAATTGTTTGGG	GATCCAGATCTAACTTGAGGTGGCTTTGTCTTCTTCTTTTGCCAATTCCACTAATTGTTTGGG	GATACAGATCTAACTTGAGGTGGCTTTGTCTTCTTCTTTTGCCAATTCCACTAATTGTTTGGG	-2.111	-0.636	-1.472	-2.747	0.664	0.184334	S	S
4-A	18-C	4,18-A,C	GATACAGATCTAACTTGGGGTGGCTTTGTCTTCTTCTTTTGCCAATTCCACTAATTGTTTGGG	GATCCAGATCTAACTTGCGGTGGCTTTGTCTTCTTCTTTTGCCAATTCCACTAATTGTTTGGG	GATACAGATCTAACTTGCGGTGGCTTTGTCTTCTTCTTTTGCCAATTCCACTAATTGTTTGGG	-2.111	0.301	-1.378	-1.809	-0.189	0.653942	S	I
4-A	19-A	4,19-A,A	GATACAGATCTAACTTGGGGTGGCTTTGTCTTCTTCTTTTGCCAATTCCACTAATTGTTTGGG	GATCCAGATCTAACTTGGAGTGGCTTTGTCTTCTTCTTTTGCCAATTCCACTAATTGTTTGGG	GATACAGATCTAACTTGGAGTGGCTTTGTCTTCTTCTTTTGCCAATTCCACTAATTGTTTGGG	-2.111	0.892	-1.228	-1.218	-0.054	0.276777	S	I
4-A	19-C	4,19-A,C	GATACAGATCTAACTTGGGGTGGCTTTGTCTTCTTCTTTTGCCAATTCCACTAATTGTTTGGG	GATCCAGATCTAACTTGGCGTGGCTTTGTCTTCTTCTTTTGCCAATTCCACTAATTGTTTGGG	GATACAGATCTAACTTGGCGTGGCTTTGTCTTCTTCTTTTGCCAATTCCACTAATTGTTTGGG	-2.111	0.027	-1.764	-2.083	0.012	0.806587	S	N
4-A	20-A	4,20-A,A	GATACAGATCTAACTTGGGGTGGCTTTGTCTTCTTCTTTTGCCAATTCCACTAATTGTTTGGG	GATCCAGATCTAACTTGGGATGGCTTTGTCTTCTTCTTTTGCCAATTCCACTAATTGTTTGGG	GATACAGATCTAACTTGGGATGGCTTTGTCTTCTTCTTTTGCCAATTCCACTAATTGTTTGGG	-2.111	0.232	-1.952	-1.878	-0.467	0.0238054	S	N
4-A	20-C	4,20-A,C	GATACAGATCTAACTTGGGGTGGCTTTGTCTTCTTCTTTTGCCAATTCCACTAATTGTTTGGG	GATCCAGATCTAACTTGGGCTGGCTTTGTCTTCTTCTTTTGCCAATTCCACTAATTGTTTGGG	GATACAGATCTAACTTGGGCTGGCTTTGTCTTCTTCTTTTGCCAATTCCACTAATTGTTTGGG	-2.111	0	-2.225	-2.111	-0.753	0.10189	S	N
4-A	21-A	4,21-A,A	GATACAGATCTAACTTGGGGTGGCTTTGTCTTCTTCTTTTGCCAATTCCACTAATTGTTTGGG	GATCCAGATCTAACTTGGGGAGGCTTTGTCTTCTTCTTTTGCCAATTCCACTAATTGTTTGGG	GATACAGATCTAACTTGGGGAGGCTTTGTCTTCTTCTTTTGCCAATTCCACTAATTGTTTGGG	-2.111	0.125	-1.504	-1.985	-0.004	0.689439	S	I
4-A	21-C	4,21-A,C	GATACAGATCTAACTTGGGGTGGCTTTGTCTTCTTCTTTTGCCAATTCCACTAATTGTTTGGG	GATCCAGATCTAACTTGGGGCGGCTTTGTCTTCTTCTTTTGCCAATTCCACTAATTGTTTGGG	GATACAGATCTAACTTGGGGCGGCTTTGTCTTCTTCTTTTGCCAATTCCACTAATTGTTTGGG	-2.111	0.243	-0.907	-1.868	0.705	0.319652	S	N
4-A	22-A	4,22-A,A	GATACAGATCTAACTTGGGGTGGCTTTGTCTTCTTCTTTTGCCAATTCCACTAATTGTTTGGG	GATCCAGATCTAACTTGGGGTAGCTTTGTCTTCTTCTTTTGCCAATTCCACTAATTGTTTGGG	GATACAGATCTAACTTGGGGTAGCTTTGTCTTCTTCTTTTGCCAATTCCACTAATTGTTTGGG	-2.111	-2.091	-3.994	-4.202	-1.39	0.0875624	S	S
4-A	22-C	4,22-A,C	GATACAGATCTAACTTGGGGTGGCTTTGTCTTCTTCTTTTGCCAATTCCACTAATTGTTTGGG	GATCCAGATCTAACTTGGGGTCGCTTTGTCTTCTTCTTTTGCCAATTCCACTAATTGTTTGGG	GATACAGATCTAACTTGGGGTCGCTTTGTCTTCTTCTTTTGCCAATTCCACTAATTGTTTGGG	-2.111	0.067	-1.23	-2.043	0.265	0.0515084	S	N
4-A	23-A	4,23-A,A	GATACAGATCTAACTTGGGGTGGCTTTGTCTTCTTCTTTTGCCAATTCCACTAATTGTTTGGG	GATCCAGATCTAACTTGGGGTGACTTTGTCTTCTTCTTTTGCCAATTCCACTAATTGTTTGGG	GATACAGATCTAACTTGGGGTGACTTTGTCTTCTTCTTTTGCCAATTCCACTAATTGTTTGGG	-2.111	0.238	-1.817	-1.873	-0.409	0.0393569	S	I
4-A	23-C	4,23-A,C	GATACAGATCTAACTTGGGGTGGCTTTGTCTTCTTCTTTTGCCAATTCCACTAATTGTTTGGG	GATCCAGATCTAACTTGGGGTGCCTTTGTCTTCTTCTTTTGCCAATTCCACTAATTGTTTGGG	GATACAGATCTAACTTGGGGTGCCTTTGTCTTCTTCTTTTGCCAATTCCACTAATTGTTTGGG	-2.111	-0.164	-2.133	-2.274	-0.683	0.422905	S	S
4-A	24-A	4,24-A,A	GATACAGATCTAACTTGGGGTGGCTTTGTCTTCTTCTTTTGCCAATTCCACTAATTGTTTGGG	GATCCAGATCTAACTTGGGGTGGATTTGTCTTCTTCTTTTGCCAATTCCACTAATTGTTTGGG	GATACAGATCTAACTTGGGGTGGATTTGTCTTCTTCTTTTGCCAATTCCACTAATTGTTTGGG	-2.111	0.043	-1.537	-2.068	-0.164	0.21258	S	N
4-A	25-A	4,25-A,A	GATACAGATCTAACTTGGGGTGGCTTTGTCTTCTTCTTTTGCCAATTCCACTAATTGTTTGGG	GATCCAGATCTAACTTGGGGTGGCATTGTCTTCTTCTTTTGCCAATTCCACTAATTGTTTGGG	GATACAGATCTAACTTGGGGTGGCATTGTCTTCTTCTTTTGCCAATTCCACTAATTGTTTGGG	-2.111	0.211	-1.279	-1.9	0.097	0.299379	S	I
4-A	25-C	4,25-A,C	GATACAGATCTAACTTGGGGTGGCTTTGTCTTCTTCTTTTGCCAATTCCACTAATTGTTTGGG	GATCCAGATCTAACTTGGGGTGGCCTTGTCTTCTTCTTTTGCCAATTCCACTAATTGTTTGGG	GATACAGATCTAACTTGGGGTGGCCTTGTCTTCTTCTTTTGCCAATTCCACTAATTGTTTGGG	-2.111	0.429	-0.716	-1.681	0.528	0.19529	S	I
4-A	25-G	4,25-A,G	GATACAGATCTAACTTGGGGTGGCTTTGTCTTCTTCTTTTGCCAATTCCACTAATTGTTTGGG	GATCCAGATCTAACTTGGGGTGGCGTTGTCTTCTTCTTTTGCCAATTCCACTAATTGTTTGGG	GATACAGATCTAACTTGGGGTGGCGTTGTCTTCTTCTTTTGCCAATTCCACTAATTGTTTGGG	-2.111	0.284	-1.267	-1.827	0.051	0.526001	S	I
4-A	26-A	4,26-A,A	GATACAGATCTAACTTGGGGTGGCTTTGTCTTCTTCTTTTGCCAATTCCACTAATTGTTTGGG	GATCCAGATCTAACTTGGGGTGGCTATGTCTTCTTCTTTTGCCAATTCCACTAATTGTTTGGG	GATACAGATCTAACTTGGGGTGGCTATGTCTTCTTCTTTTGCCAATTCCACTAATTGTTTGGG	-2.111	0.39	-1.427	-1.72	-0.04	0.673609	S	I
4-A	26-C	4,26-A,C	GATACAGATCTAACTTGGGGTGGCTTTGTCTTCTTCTTTTGCCAATTCCACTAATTGTTTGGG	GATCCAGATCTAACTTGGGGTGGCTCTGTCTTCTTCTTTTGCCAATTCCACTAATTGTTTGGG	GATACAGATCTAACTTGGGGTGGCTCTGTCTTCTTCTTTTGCCAATTCCACTAATTGTTTGGG	-2.111	-0.07	-1.836	-2.18	0.001	0.52377	S	N
4-A	26-G	4,26-A,G	GATACAGATCTAACTTGGGGTGGCTTTGTCTTCTTCTTTTGCCAATTCCACTAATTGTTTGGG	GATCCAGATCTAACTTGGGGTGGCTGTGTCTTCTTCTTTTGCCAATTCCACTAATTGTTTGGG	GATACAGATCTAACTTGGGGTGGCTGTGTCTTCTTCTTTTGCCAATTCCACTAATTGTTTGGG	-2.111	-0.547	-1.675	-2.657	-0.003	0.45877	S	N
4-A	27-A	4,27-A,A	GATACAGATCTAACTTGGGGTGGCTTTGTCTTCTTCTTTTGCCAATTCCACTAATTGTTTGGG	GATCCAGATCTAACTTGGGGTGGCTTAGTCTTCTTCTTTTGCCAATTCCACTAATTGTTTGGG	GATACAGATCTAACTTGGGGTGGCTTAGTCTTCTTCTTTTGCCAATTCCACTAATTGTTTGGG	-2.111	-0.647	-2.862	-2.758	-1.019	0.134941	S	S
4-A	27-C	4,27-A,C	GATACAGATCTAACTTGGGGTGGCTTTGTCTTCTTCTTTTGCCAATTCCACTAATTGTTTGGG	GATCCAGATCTAACTTGGGGTGGCTTCGTCTTCTTCTTTTGCCAATTCCACTAATTGTTTGGG	GATACAGATCTAACTTGGGGTGGCTTCGTCTTCTTCTTTTGCCAATTCCACTAATTGTTTGGG	-2.111	0.72	-1.5	-1.39	-0.355	0.199583	S	I
4-A	27-G	4,27-A,G	GATACAGATCTAACTTGGGGTGGCTTTGTCTTCTTCTTTTGCCAATTCCACTAATTGTTTGGG	GATCCAGATCTAACTTGGGGTGGCTTGGTCTTCTTCTTTTGCCAATTCCACTAATTGTTTGGG	GATACAGATCTAACTTGGGGTGGCTTGGTCTTCTTCTTTTGCCAATTCCACTAATTGTTTGGG	-2.111	-0.115	-0.607	-2.226	1.018	0.108936	S	N
4-A	28-A	4,28-A,A	GATACAGATCTAACTTGGGGTGGCTTTGTCTTCTTCTTTTGCCAATTCCACTAATTGTTTGGG	GATCCAGATCTAACTTGGGGTGGCTTTATCTTCTTCTTTTGCCAATTCCACTAATTGTTTGGG	GATACAGATCTAACTTGGGGTGGCTTTATCTTCTTCTTTTGCCAATTCCACTAATTGTTTGGG	-2.111	-1.069	-5.367	-3.18	-3.274	0.0689048	S	S
4-A	28-C	4,28-A,C	GATACAGATCTAACTTGGGGTGGCTTTGTCTTCTTCTTTTGCCAATTCCACTAATTGTTTGGG	GATCCAGATCTAACTTGGGGTGGCTTTCTCTTCTTCTTTTGCCAATTCCACTAATTGTTTGGG	GATACAGATCTAACTTGGGGTGGCTTTCTCTTCTTCTTTTGCCAATTCCACTAATTGTTTGGG	-2.111	-1.838	-2.743	-3.949	-0.193	0.540224	S	S
4-A	29-A	4,29-A,A	GATACAGATCTAACTTGGGGTGGCTTTGTCTTCTTCTTTTGCCAATTCCACTAATTGTTTGGG	GATCCAGATCTAACTTGGGGTGGCTTTGACTTCTTCTTTTGCCAATTCCACTAATTGTTTGGG	GATACAGATCTAACTTGGGGTGGCTTTGACTTCTTCTTTTGCCAATTCCACTAATTGTTTGGG	-2.111	0.257	-1.158	-1.854	0.252	0.24531	S	N
4-A	29-C	4,29-A,C	GATACAGATCTAACTTGGGGTGGCTTTGTCTTCTTCTTTTGCCAATTCCACTAATTGTTTGGG	GATCCAGATCTAACTTGGGGTGGCTTTGCCTTCTTCTTTTGCCAATTCCACTAATTGTTTGGG	GATACAGATCTAACTTGGGGTGGCTTTGCCTTCTTCTTTTGCCAATTCCACTAATTGTTTGGG	-2.111	0.119	-1.649	-1.992	-0.035	0.939424	S	I
4-A	29-G	4,29-A,G	GATACAGATCTAACTTGGGGTGGCTTTGTCTTCTTCTTTTGCCAATTCCACTAATTGTTTGGG	GATCCAGATCTAACTTGGGGTGGCTTTGGCTTCTTCTTTTGCCAATTCCACTAATTGTTTGGG	GATACAGATCTAACTTGGGGTGGCTTTGGCTTCTTCTTTTGCCAATTCCACTAATTGTTTGGG	-2.111	-3.819	-8.61	-5.93	-4.756	0.0299436	S	S
4-A	30-A	4,30-A,A	GATACAGATCTAACTTGGGGTGGCTTTGTCTTCTTCTTTTGCCAATTCCACTAATTGTTTGGG	GATCCAGATCTAACTTGGGGTGGCTTTGTATTCTTCTTTTGCCAATTCCACTAATTGTTTGGG	GATACAGATCTAACTTGGGGTGGCTTTGTATTCTTCTTTTGCCAATTCCACTAATTGTTTGGG	-2.111	-0.973	-2.61	-3.084	-0.287	0.201717	S	S
4-A	31-A	4,31-A,A	GATACAGATCTAACTTGGGGTGGCTTTGTCTTCTTCTTTTGCCAATTCCACTAATTGTTTGGG	GATCCAGATCTAACTTGGGGTGGCTTTGTCATCTTCTTTTGCCAATTCCACTAATTGTTTGGG	GATACAGATCTAACTTGGGGTGGCTTTGTCATCTTCTTTTGCCAATTCCACTAATTGTTTGGG	-2.111	0.242	-1.372	-1.869	0.225	0.568667	S	I
4-A	31-C	4,31-A,C	GATACAGATCTAACTTGGGGTGGCTTTGTCTTCTTCTTTTGCCAATTCCACTAATTGTTTGGG	GATCCAGATCTAACTTGGGGTGGCTTTGTCCTCTTCTTTTGCCAATTCCACTAATTGTTTGGG	GATACAGATCTAACTTGGGGTGGCTTTGTCCTCTTCTTTTGCCAATTCCACTAATTGTTTGGG	-2.111	-0.076	-1.802	-2.186	-0.196	0.388675	S	N
4-A	31-G	4,31-A,G	GATACAGATCTAACTTGGGGTGGCTTTGTCTTCTTCTTTTGCCAATTCCACTAATTGTTTGGG	GATCCAGATCTAACTTGGGGTGGCTTTGTCGTCTTCTTTTGCCAATTCCACTAATTGTTTGGG	GATACAGATCTAACTTGGGGTGGCTTTGTCGTCTTCTTTTGCCAATTCCACTAATTGTTTGGG	-2.111	-1.199	-0.493	-3.31	2.06	0.0196489	S	X
4-A	32-A	4,32-A,A	GATACAGATCTAACTTGGGGTGGCTTTGTCTTCTTCTTTTGCCAATTCCACTAATTGTTTGGG	GATCCAGATCTAACTTGGGGTGGCTTTGTCTACTTCTTTTGCCAATTCCACTAATTGTTTGGG	GATACAGATCTAACTTGGGGTGGCTTTGTCTACTTCTTTTGCCAATTCCACTAATTGTTTGGG	-2.111	-0.129	-1.324	-2.239	0.323	0.0772517	S	N
4-A	32-C	4,32-A,C	GATACAGATCTAACTTGGGGTGGCTTTGTCTTCTTCTTTTGCCAATTCCACTAATTGTTTGGG	GATCCAGATCTAACTTGGGGTGGCTTTGTCTCCTTCTTTTGCCAATTCCACTAATTGTTTGGG	GATACAGATCTAACTTGGGGTGGCTTTGTCTCCTTCTTTTGCCAATTCCACTAATTGTTTGGG	-2.111	-0.05	-1.272	-2.16	0.086	0.318125	S	N
4-A	32-G	4,32-A,G	GATACAGATCTAACTTGGGGTGGCTTTGTCTTCTTCTTTTGCCAATTCCACTAATTGTTTGGG	GATCCAGATCTAACTTGGGGTGGCTTTGTCTGCTTCTTTTGCCAATTCCACTAATTGTTTGGG	GATACAGATCTAACTTGGGGTGGCTTTGTCTGCTTCTTTTGCCAATTCCACTAATTGTTTGGG	-2.111	0.176	-1.188	-1.935	0.19	0.528758	S	N
4-A	33-A	4,33-A,A	GATACAGATCTAACTTGGGGTGGCTTTGTCTTCTTCTTTTGCCAATTCCACTAATTGTTTGGG	GATCCAGATCTAACTTGGGGTGGCTTTGTCTTATTCTTTTGCCAATTCCACTAATTGTTTGGG	GATACAGATCTAACTTGGGGTGGCTTTGTCTTATTCTTTTGCCAATTCCACTAATTGTTTGGG	-2.111	-3.754	-9.52	-5.865	-5.589	0.0701987	S	S
4-A	34-A	4,34-A,A	GATACAGATCTAACTTGGGGTGGCTTTGTCTTCTTCTTTTGCCAATTCCACTAATTGTTTGGG	GATCCAGATCTAACTTGGGGTGGCTTTGTCTTCATCTTTTGCCAATTCCACTAATTGTTTGGG	GATACAGATCTAACTTGGGGTGGCTTTGTCTTCATCTTTTGCCAATTCCACTAATTGTTTGGG	-2.111	-0.179	-0.31	-2.29	1.105	0.030546	S	N
4-A	34-C	4,34-A,C	GATACAGATCTAACTTGGGGTGGCTTTGTCTTCTTCTTTTGCCAATTCCACTAATTGTTTGGG	GATCCAGATCTAACTTGGGGTGGCTTTGTCTTCCTCTTTTGCCAATTCCACTAATTGTTTGGG	GATACAGATCTAACTTGGGGTGGCTTTGTCTTCCTCTTTTGCCAATTCCACTAATTGTTTGGG	-2.111	-0.17	-1.612	-2.281	0.034	0.700081	S	N
4-A	34-G	4,34-A,G	GATACAGATCTAACTTGGGGTGGCTTTGTCTTCTTCTTTTGCCAATTCCACTAATTGTTTGGG	GATCCAGATCTAACTTGGGGTGGCTTTGTCTTCGTCTTTTGCCAATTCCACTAATTGTTTGGG	GATACAGATCTAACTTGGGGTGGCTTTGTCTTCGTCTTTTGCCAATTCCACTAATTGTTTGGG	-2.111	0.283	0.044	-1.828	1.424	0.00253264	S	I
4-A	35-A	4,35-A,A	GATACAGATCTAACTTGGGGTGGCTTTGTCTTCTTCTTTTGCCAATTCCACTAATTGTTTGGG	GATCCAGATCTAACTTGGGGTGGCTTTGTCTTCTACTTTTGCCAATTCCACTAATTGTTTGGG	GATACAGATCTAACTTGGGGTGGCTTTGTCTTCTACTTTTGCCAATTCCACTAATTGTTTGGG	-2.111	-0.045	-1.764	-2.156	-0.186	0.83393	S	N
4-A	35-C	4,35-A,C	GATACAGATCTAACTTGGGGTGGCTTTGTCTTCTTCTTTTGCCAATTCCACTAATTGTTTGGG	GATCCAGATCTAACTTGGGGTGGCTTTGTCTTCTCCTTTTGCCAATTCCACTAATTGTTTGGG	GATACAGATCTAACTTGGGGTGGCTTTGTCTTCTCCTTTTGCCAATTCCACTAATTGTTTGGG	-2.111	0.127	-2.807	-1.984	-1.034	0.0840805	S	N
4-A	35-G	4,35-A,G	GATACAGATCTAACTTGGGGTGGCTTTGTCTTCTTCTTTTGCCAATTCCACTAATTGTTTGGG	GATCCAGATCTAACTTGGGGTGGCTTTGTCTTCTGCTTTTGCCAATTCCACTAATTGTTTGGG	GATACAGATCTAACTTGGGGTGGCTTTGTCTTCTGCTTTTGCCAATTCCACTAATTGTTTGGG	-2.111	0.167	-1.29	-1.943	0.049	0.407134	S	N
4-A	36-A	4,36-A,A	GATACAGATCTAACTTGGGGTGGCTTTGTCTTCTTCTTTTGCCAATTCCACTAATTGTTTGGG	GATCCAGATCTAACTTGGGGTGGCTTTGTCTTCTTATTTTGCCAATTCCACTAATTGTTTGGG	GATACAGATCTAACTTGGGGTGGCTTTGTCTTCTTATTTTGCCAATTCCACTAATTGTTTGGG	-2.111	-0.688	-2.159	-2.799	-0.371	0.383329	S	S
4-A	37-A	4,37-A,A	GATACAGATCTAACTTGGGGTGGCTTTGTCTTCTTCTTTTGCCAATTCCACTAATTGTTTGGG	GATCCAGATCTAACTTGGGGTGGCTTTGTCTTCTTCATTTGCCAATTCCACTAATTGTTTGGG	GATACAGATCTAACTTGGGGTGGCTTTGTCTTCTTCATTTGCCAATTCCACTAATTGTTTGGG	-2.111	0.26	-1.465	-1.851	-0.152	0.422477	S	N
4-A	37-C	4,37-A,C	GATACAGATCTAACTTGGGGTGGCTTTGTCTTCTTCTTTTGCCAATTCCACTAATTGTTTGGG	GATCCAGATCTAACTTGGGGTGGCTTTGTCTTCTTCCTTTGCCAATTCCACTAATTGTTTGGG	GATACAGATCTAACTTGGGGTGGCTTTGTCTTCTTCCTTTGCCAATTCCACTAATTGTTTGGG	-2.111	0.225	-1.338	-1.886	0.233	0.798804	S	I
4-A	37-G	4,37-A,G	GATACAGATCTAACTTGGGGTGGCTTTGTCTTCTTCTTTTGCCAATTCCACTAATTGTTTGGG	GATCCAGATCTAACTTGGGGTGGCTTTGTCTTCTTCGTTTGCCAATTCCACTAATTGTTTGGG	GATACAGATCTAACTTGGGGTGGCTTTGTCTTCTTCGTTTGCCAATTCCACTAATTGTTTGGG	-2.111	0.33	-0.594	-1.781	0.598	0.0064553	S	N
4-A	38-A	4,38-A,A	GATACAGATCTAACTTGGGGTGGCTTTGTCTTCTTCTTTTGCCAATTCCACTAATTGTTTGGG	GATCCAGATCTAACTTGGGGTGGCTTTGTCTTCTTCTATTGCCAATTCCACTAATTGTTTGGG	GATACAGATCTAACTTGGGGTGGCTTTGTCTTCTTCTATTGCCAATTCCACTAATTGTTTGGG	-2.111	-0.025	-2.491	-2.136	-0.533	0.378962	S	N
4-A	38-C	4,38-A,C	GATACAGATCTAACTTGGGGTGGCTTTGTCTTCTTCTTTTGCCAATTCCACTAATTGTTTGGG	GATCCAGATCTAACTTGGGGTGGCTTTGTCTTCTTCTCTTGCCAATTCCACTAATTGTTTGGG	GATACAGATCTAACTTGGGGTGGCTTTGTCTTCTTCTCTTGCCAATTCCACTAATTGTTTGGG	-2.111	0.106	-1.707	-2.004	-0.302	0.529438	S	N
4-A	38-G	4,38-A,G	GATACAGATCTAACTTGGGGTGGCTTTGTCTTCTTCTTTTGCCAATTCCACTAATTGTTTGGG	GATCCAGATCTAACTTGGGGTGGCTTTGTCTTCTTCTGTTGCCAATTCCACTAATTGTTTGGG	GATACAGATCTAACTTGGGGTGGCTTTGTCTTCTTCTGTTGCCAATTCCACTAATTGTTTGGG	-2.111	0.274	-1.279	-1.837	0.236	0.0890471	S	N
4-A	39-A	4,39-A,A	GATACAGATCTAACTTGGGGTGGCTTTGTCTTCTTCTTTTGCCAATTCCACTAATTGTTTGGG	GATCCAGATCTAACTTGGGGTGGCTTTGTCTTCTTCTTATGCCAATTCCACTAATTGTTTGGG	GATACAGATCTAACTTGGGGTGGCTTTGTCTTCTTCTTATGCCAATTCCACTAATTGTTTGGG	-2.111	0.361	-1.448	-1.749	-0.215	0.279126	S	I
4-A	39-C	4,39-A,C	GATACAGATCTAACTTGGGGTGGCTTTGTCTTCTTCTTTTGCCAATTCCACTAATTGTTTGGG	GATCCAGATCTAACTTGGGGTGGCTTTGTCTTCTTCTTCTGCCAATTCCACTAATTGTTTGGG	GATACAGATCTAACTTGGGGTGGCTTTGTCTTCTTCTTCTGCCAATTCCACTAATTGTTTGGG	-2.111	0.236	-1.241	-1.875	0.253	0.509112	S	I
4-A	39-G	4,39-A,G	GATACAGATCTAACTTGGGGTGGCTTTGTCTTCTTCTTTTGCCAATTCCACTAATTGTTTGGG	GATCCAGATCTAACTTGGGGTGGCTTTGTCTTCTTCTTGTGCCAATTCCACTAATTGTTTGGG	GATACAGATCTAACTTGGGGTGGCTTTGTCTTCTTCTTGTGCCAATTCCACTAATTGTTTGGG	-2.111	0.267	-2.057	-1.844	-0.506	0.133801	S	I
4-A	40-A	4,40-A,A	GATACAGATCTAACTTGGGGTGGCTTTGTCTTCTTCTTTTGCCAATTCCACTAATTGTTTGGG	GATCCAGATCTAACTTGGGGTGGCTTTGTCTTCTTCTTTAGCCAATTCCACTAATTGTTTGGG	GATACAGATCTAACTTGGGGTGGCTTTGTCTTCTTCTTTAGCCAATTCCACTAATTGTTTGGG	-2.111	-2.389	-4.163	-4.5	-1.117	0.00816405	S	S
4-A	40-C	4,40-A,C	GATACAGATCTAACTTGGGGTGGCTTTGTCTTCTTCTTTTGCCAATTCCACTAATTGTTTGGG	GATCCAGATCTAACTTGGGGTGGCTTTGTCTTCTTCTTTCGCCAATTCCACTAATTGTTTGGG	GATACAGATCTAACTTGGGGTGGCTTTGTCTTCTTCTTTCGCCAATTCCACTAATTGTTTGGG	-2.111	0.287	-1.419	-1.824	-0.247	0.801246	S	I
4-A	40-G	4,40-A,G	GATACAGATCTAACTTGGGGTGGCTTTGTCTTCTTCTTTTGCCAATTCCACTAATTGTTTGGG	GATCCAGATCTAACTTGGGGTGGCTTTGTCTTCTTCTTTGGCCAATTCCACTAATTGTTTGGG	GATACAGATCTAACTTGGGGTGGCTTTGTCTTCTTCTTTGGCCAATTCCACTAATTGTTTGGG	-2.111	0.275	-1.316	-1.836	0.394	0.151123	S	I
4-A	41-A	4,41-A,A	GATACAGATCTAACTTGGGGTGGCTTTGTCTTCTTCTTTTGCCAATTCCACTAATTGTTTGGG	GATCCAGATCTAACTTGGGGTGGCTTTGTCTTCTTCTTTTACCAATTCCACTAATTGTTTGGG	GATACAGATCTAACTTGGGGTGGCTTTGTCTTCTTCTTTTACCAATTCCACTAATTGTTTGGG	-2.111	-0.772	-3.82	-2.882	-1.816	0.0603839	S	S
4-A	41-C	4,41-A,C	GATACAGATCTAACTTGGGGTGGCTTTGTCTTCTTCTTTTGCCAATTCCACTAATTGTTTGGG	GATCCAGATCTAACTTGGGGTGGCTTTGTCTTCTTCTTTTCCCAATTCCACTAATTGTTTGGG	GATACAGATCTAACTTGGGGTGGCTTTGTCTTCTTCTTTTCCCAATTCCACTAATTGTTTGGG	-2.111	-1.66	-3.36	-3.771	-0.504	0.415622	S	S
4-A	42-A	4,42-A,A	GATACAGATCTAACTTGGGGTGGCTTTGTCTTCTTCTTTTGCCAATTCCACTAATTGTTTGGG	GATCCAGATCTAACTTGGGGTGGCTTTGTCTTCTTCTTTTGACAATTCCACTAATTGTTTGGG	GATACAGATCTAACTTGGGGTGGCTTTGTCTTCTTCTTTTGACAATTCCACTAATTGTTTGGG	-2.111	-0.179	-2.537	-2.29	-0.578	0.153764	S	S
4-A	43-A	4,43-A,A	GATACAGATCTAACTTGGGGTGGCTTTGTCTTCTTCTTTTGCCAATTCCACTAATTGTTTGGG	GATCCAGATCTAACTTGGGGTGGCTTTGTCTTCTTCTTTTGCAAATTCCACTAATTGTTTGGG	GATACAGATCTAACTTGGGGTGGCTTTGTCTTCTTCTTTTGCAAATTCCACTAATTGTTTGGG	-2.111	-0.47	-2.477	-2.581	-0.342	0.155639	S	N
4-A	46-A	4,46-A,A	GATACAGATCTAACTTGGGGTGGCTTTGTCTTCTTCTTTTGCCAATTCCACTAATTGTTTGGG	GATCCAGATCTAACTTGGGGTGGCTTTGTCTTCTTCTTTTGCCAAATCCACTAATTGTTTGGG	GATACAGATCTAACTTGGGGTGGCTTTGTCTTCTTCTTTTGCCAAATCCACTAATTGTTTGGG	-2.111	0.041	-1.271	-2.07	0.246	0.816815	S	N
4-A	46-C	4,46-A,C	GATACAGATCTAACTTGGGGTGGCTTTGTCTTCTTCTTTTGCCAATTCCACTAATTGTTTGGG	GATCCAGATCTAACTTGGGGTGGCTTTGTCTTCTTCTTTTGCCAACTCCACTAATTGTTTGGG	GATACAGATCTAACTTGGGGTGGCTTTGTCTTCTTCTTTTGCCAACTCCACTAATTGTTTGGG	-2.111	0.336	-2.465	-1.775	-0.885	0.690328	S	I
4-A	46-G	4,46-A,G	GATACAGATCTAACTTGGGGTGGCTTTGTCTTCTTCTTTTGCCAATTCCACTAATTGTTTGGG	GATCCAGATCTAACTTGGGGTGGCTTTGTCTTCTTCTTTTGCCAAGTCCACTAATTGTTTGGG	GATACAGATCTAACTTGGGGTGGCTTTGTCTTCTTCTTTTGCCAAGTCCACTAATTGTTTGGG	-2.111	0.344	-0.836	-1.766	0.568	0.290235	S	I
4-A	47-A	4,47-A,A	GATACAGATCTAACTTGGGGTGGCTTTGTCTTCTTCTTTTGCCAATTCCACTAATTGTTTGGG	GATCCAGATCTAACTTGGGGTGGCTTTGTCTTCTTCTTTTGCCAATACCACTAATTGTTTGGG	GATACAGATCTAACTTGGGGTGGCTTTGTCTTCTTCTTTTGCCAATACCACTAATTGTTTGGG	-2.111	-0.214	-1.416	-2.325	0.069	0.327931	S	N
4-A	47-C	4,47-A,C	GATACAGATCTAACTTGGGGTGGCTTTGTCTTCTTCTTTTGCCAATTCCACTAATTGTTTGGG	GATCCAGATCTAACTTGGGGTGGCTTTGTCTTCTTCTTTTGCCAATCCCACTAATTGTTTGGG	GATACAGATCTAACTTGGGGTGGCTTTGTCTTCTTCTTTTGCCAATCCCACTAATTGTTTGGG	-2.111	-2.085	-3.642	-4.196	-0.923	0.402947	S	S
4-A	48-A	4,48-A,A	GATACAGATCTAACTTGGGGTGGCTTTGTCTTCTTCTTTTGCCAATTCCACTAATTGTTTGGG	GATCCAGATCTAACTTGGGGTGGCTTTGTCTTCTTCTTTTGCCAATTACACTAATTGTTTGGG	GATACAGATCTAACTTGGGGTGGCTTTGTCTTCTTCTTTTGCCAATTACACTAATTGTTTGGG	-2.111	-1.736	-4.015	-3.846	-1.417	0.00286255	S	S
4-A	49-A	4,49-A,A	GATACAGATCTAACTTGGGGTGGCTTTGTCTTCTTCTTTTGCCAATTCCACTAATTGTTTGGG	GATCCAGATCTAACTTGGGGTGGCTTTGTCTTCTTCTTTTGCCAATTCAACTAATTGTTTGGG	GATACAGATCTAACTTGGGGTGGCTTTGTCTTCTTCTTTTGCCAATTCAACTAATTGTTTGGG	-2.111	1.456	-0.027	-0.655	0.653	0.0200961	S	I
4-A	51-A	4,51-A,A	GATACAGATCTAACTTGGGGTGGCTTTGTCTTCTTCTTTTGCCAATTCCACTAATTGTTTGGG	GATCCAGATCTAACTTGGGGTGGCTTTGTCTTCTTCTTTTGCCAATTCCAATAATTGTTTGGG	GATACAGATCTAACTTGGGGTGGCTTTGTCTTCTTCTTTTGCCAATTCCAATAATTGTTTGGG	-2.111	-1.679	-3.762	-3.79	-0.937	0.106963	S	S
4-A	52-A	4,52-A,A	GATACAGATCTAACTTGGGGTGGCTTTGTCTTCTTCTTTTGCCAATTCCACTAATTGTTTGGG	GATCCAGATCTAACTTGGGGTGGCTTTGTCTTCTTCTTTTGCCAATTCCACAAATTGTTTGGG	GATACAGATCTAACTTGGGGTGGCTTTGTCTTCTTCTTTTGCCAATTCCACAAATTGTTTGGG	-2.111	0.166	-1.974	-1.945	-0.663	0.187311	S	N
4-A	52-C	4,52-A,C	GATACAGATCTAACTTGGGGTGGCTTTGTCTTCTTCTTTTGCCAATTCCACTAATTGTTTGGG	GATCCAGATCTAACTTGGGGTGGCTTTGTCTTCTTCTTTTGCCAATTCCACCAATTGTTTGGG	GATACAGATCTAACTTGGGGTGGCTTTGTCTTCTTCTTTTGCCAATTCCACCAATTGTTTGGG	-2.111	0.564	-1.14	-1.547	-0.143	0.484446	S	I
4-A	52-G	4,52-A,G	GATACAGATCTAACTTGGGGTGGCTTTGTCTTCTTCTTTTGCCAATTCCACTAATTGTTTGGG	GATCCAGATCTAACTTGGGGTGGCTTTGTCTTCTTCTTTTGCCAATTCCACGAATTGTTTGGG	GATACAGATCTAACTTGGGGTGGCTTTGTCTTCTTCTTTTGCCAATTCCACGAATTGTTTGGG	-2.111	0.635	-0.516	-1.476	0.586	0.00817399	S	I
4-A	55-A	4,55-A,A	GATACAGATCTAACTTGGGGTGGCTTTGTCTTCTTCTTTTGCCAATTCCACTAATTGTTTGGG	GATCCAGATCTAACTTGGGGTGGCTTTGTCTTCTTCTTTTGCCAATTCCACTAAATGTTTGGG	GATACAGATCTAACTTGGGGTGGCTTTGTCTTCTTCTTTTGCCAATTCCACTAAATGTTTGGG	-2.111	0.386	-1.495	-1.725	-0.211	0.4072	S	I
4-A	55-C	4,55-A,C	GATACAGATCTAACTTGGGGTGGCTTTGTCTTCTTCTTTTGCCAATTCCACTAATTGTTTGGG	GATCCAGATCTAACTTGGGGTGGCTTTGTCTTCTTCTTTTGCCAATTCCACTAACTGTTTGGG	GATACAGATCTAACTTGGGGTGGCTTTGTCTTCTTCTTTTGCCAATTCCACTAACTGTTTGGG	-2.111	0.069	-1.594	-2.042	-0.133	0.780921	S	N
4-A	55-G	4,55-A,G	GATACAGATCTAACTTGGGGTGGCTTTGTCTTCTTCTTTTGCCAATTCCACTAATTGTTTGGG	GATCCAGATCTAACTTGGGGTGGCTTTGTCTTCTTCTTTTGCCAATTCCACTAAGTGTTTGGG	GATACAGATCTAACTTGGGGTGGCTTTGTCTTCTTCTTTTGCCAATTCCACTAAGTGTTTGGG	-2.111	0.117	-2.122	-1.994	-0.345	0.195041	S	N
4-A	56-A	4,56-A,A	GATACAGATCTAACTTGGGGTGGCTTTGTCTTCTTCTTTTGCCAATTCCACTAATTGTTTGGG	GATCCAGATCTAACTTGGGGTGGCTTTGTCTTCTTCTTTTGCCAATTCCACTAATAGTTTGGG	GATACAGATCTAACTTGGGGTGGCTTTGTCTTCTTCTTTTGCCAATTCCACTAATAGTTTGGG	-2.111	-0.713	-2.965	-2.824	-0.739	0.192397	S	S
4-A	56-C	4,56-A,C	GATACAGATCTAACTTGGGGTGGCTTTGTCTTCTTCTTTTGCCAATTCCACTAATTGTTTGGG	GATCCAGATCTAACTTGGGGTGGCTTTGTCTTCTTCTTTTGCCAATTCCACTAATCGTTTGGG	GATACAGATCTAACTTGGGGTGGCTTTGTCTTCTTCTTTTGCCAATTCCACTAATCGTTTGGG	-2.111	0.215	-0.972	-1.896	0.375	0.00422076	S	N
4-A	56-G	4,56-A,G	GATACAGATCTAACTTGGGGTGGCTTTGTCTTCTTCTTTTGCCAATTCCACTAATTGTTTGGG	GATCCAGATCTAACTTGGGGTGGCTTTGTCTTCTTCTTTTGCCAATTCCACTAATGGTTTGGG	GATACAGATCTAACTTGGGGTGGCTTTGTCTTCTTCTTTTGCCAATTCCACTAATGGTTTGGG	-2.111	0.059	-1.584	-2.052	0.056	0.563841	S	N
4-A	57-A	4,57-A,A	GATACAGATCTAACTTGGGGTGGCTTTGTCTTCTTCTTTTGCCAATTCCACTAATTGTTTGGG	GATCCAGATCTAACTTGGGGTGGCTTTGTCTTCTTCTTTTGCCAATTCCACTAATTATTTGGG	GATACAGATCTAACTTGGGGTGGCTTTGTCTTCTTCTTTTGCCAATTCCACTAATTATTTGGG	-2.111	-0.066	-1.872	-2.177	-0.305	0.629188	S	N
4-A	57-C	4,57-A,C	GATACAGATCTAACTTGGGGTGGCTTTGTCTTCTTCTTTTGCCAATTCCACTAATTGTTTGGG	GATCCAGATCTAACTTGGGGTGGCTTTGTCTTCTTCTTTTGCCAATTCCACTAATTCTTTGGG	GATACAGATCTAACTTGGGGTGGCTTTGTCTTCTTCTTTTGCCAATTCCACTAATTCTTTGGG	-2.111	-0.537	-1.716	-2.648	-0.015	0.451211	S	S
4-A	58-A	4,58-A,A	GATACAGATCTAACTTGGGGTGGCTTTGTCTTCTTCTTTTGCCAATTCCACTAATTGTTTGGG	GATCCAGATCTAACTTGGGGTGGCTTTGTCTTCTTCTTTTGCCAATTCCACTAATTGATTGGG	GATACAGATCTAACTTGGGGTGGCTTTGTCTTCTTCTTTTGCCAATTCCACTAATTGATTGGG	-2.111	0.099	-1.966	-2.012	-0.474	0.146173	S	I
4-A	58-C	4,58-A,C	GATACAGATCTAACTTGGGGTGGCTTTGTCTTCTTCTTTTGCCAATTCCACTAATTGTTTGGG	GATCCAGATCTAACTTGGGGTGGCTTTGTCTTCTTCTTTTGCCAATTCCACTAATTGCTTGGG	GATACAGATCTAACTTGGGGTGGCTTTGTCTTCTTCTTTTGCCAATTCCACTAATTGCTTGGG	-2.111	-0.116	-1.219	-2.227	0.697	0.0545496	S	S
4-A	58-G	4,58-A,G	GATACAGATCTAACTTGGGGTGGCTTTGTCTTCTTCTTTTGCCAATTCCACTAATTGTTTGGG	GATCCAGATCTAACTTGGGGTGGCTTTGTCTTCTTCTTTTGCCAATTCCACTAATTGGTTGGG	GATACAGATCTAACTTGGGGTGGCTTTGTCTTCTTCTTTTGCCAATTCCACTAATTGGTTGGG	-2.111	-0.27	-1.955	-2.381	-0.036	0.442608	S	N
4-A	59-A	4,59-A,A	GATACAGATCTAACTTGGGGTGGCTTTGTCTTCTTCTTTTGCCAATTCCACTAATTGTTTGGG	GATCCAGATCTAACTTGGGGTGGCTTTGTCTTCTTCTTTTGCCAATTCCACTAATTGTATGGG	GATACAGATCTAACTTGGGGTGGCTTTGTCTTCTTCTTTTGCCAATTCCACTAATTGTATGGG	-2.111	-0.31	-2.279	-2.42	-0.444	0.165874	S	N
4-A	59-C	4,59-A,C	GATACAGATCTAACTTGGGGTGGCTTTGTCTTCTTCTTTTGCCAATTCCACTAATTGTTTGGG	GATCCAGATCTAACTTGGGGTGGCTTTGTCTTCTTCTTTTGCCAATTCCACTAATTGTCTGGG	GATACAGATCTAACTTGGGGTGGCTTTGTCTTCTTCTTTTGCCAATTCCACTAATTGTCTGGG	-2.111	-0.032	-2.07	-2.143	-0.193	0.319264	S	N
4-A	59-G	4,59-A,G	GATACAGATCTAACTTGGGGTGGCTTTGTCTTCTTCTTTTGCCAATTCCACTAATTGTTTGGG	GATCCAGATCTAACTTGGGGTGGCTTTGTCTTCTTCTTTTGCCAATTCCACTAATTGTGTGGG	GATACAGATCTAACTTGGGGTGGCTTTGTCTTCTTCTTTTGCCAATTCCACTAATTGTGTGGG	-2.111	-0.228	-1.818	-2.338	-0.11	0.159244	S	N
4-A	60-A	4,60-A,A	GATACAGATCTAACTTGGGGTGGCTTTGTCTTCTTCTTTTGCCAATTCCACTAATTGTTTGGG	GATCCAGATCTAACTTGGGGTGGCTTTGTCTTCTTCTTTTGCCAATTCCACTAATTGTTAGGG	GATACAGATCTAACTTGGGGTGGCTTTGTCTTCTTCTTTTGCCAATTCCACTAATTGTTAGGG	-2.111	-2.552	-2.68	-4.663	0.202	0.684367	S	S
4-A	60-C	4,60-A,C	GATACAGATCTAACTTGGGGTGGCTTTGTCTTCTTCTTTTGCCAATTCCACTAATTGTTTGGG	GATCCAGATCTAACTTGGGGTGGCTTTGTCTTCTTCTTTTGCCAATTCCACTAATTGTTCGGG	GATACAGATCTAACTTGGGGTGGCTTTGTCTTCTTCTTTTGCCAATTCCACTAATTGTTCGGG	-2.111	-0.19	-2.374	-2.301	-0.406	0.103721	S	N
4-A	60-G	4,60-A,G	GATACAGATCTAACTTGGGGTGGCTTTGTCTTCTTCTTTTGCCAATTCCACTAATTGTTTGGG	GATCCAGATCTAACTTGGGGTGGCTTTGTCTTCTTCTTTTGCCAATTCCACTAATTGTTGGGG	GATACAGATCTAACTTGGGGTGGCTTTGTCTTCTTCTTTTGCCAATTCCACTAATTGTTGGGG	-2.111	-0.709	-2.405	-2.819	-0.036	0.5066	S	S
4-A	61-A	4,61-A,A	GATACAGATCTAACTTGGGGTGGCTTTGTCTTCTTCTTTTGCCAATTCCACTAATTGTTTGGG	GATCCAGATCTAACTTGGGGTGGCTTTGTCTTCTTCTTTTGCCAATTCCACTAATTGTTTAGG	GATACAGATCTAACTTGGGGTGGCTTTGTCTTCTTCTTTTGCCAATTCCACTAATTGTTTAGG	-2.111	-1.318	-2.813	-3.428	-0.199	0.320997	S	S
4-A	61-C	4,61-A,C	GATACAGATCTAACTTGGGGTGGCTTTGTCTTCTTCTTTTGCCAATTCCACTAATTGTTTGGG	GATCCAGATCTAACTTGGGGTGGCTTTGTCTTCTTCTTTTGCCAATTCCACTAATTGTTTCGG	GATACAGATCTAACTTGGGGTGGCTTTGTCTTCTTCTTTTGCCAATTCCACTAATTGTTTCGG	-2.111	0.061	-1.87	-2.05	-0.318	0.324728	S	N
4-A	62-A	4,62-A,A	GATACAGATCTAACTTGGGGTGGCTTTGTCTTCTTCTTTTGCCAATTCCACTAATTGTTTGGG	GATCCAGATCTAACTTGGGGTGGCTTTGTCTTCTTCTTTTGCCAATTCCACTAATTGTTTGAG	GATACAGATCTAACTTGGGGTGGCTTTGTCTTCTTCTTTTGCCAATTCCACTAATTGTTTGAG	-2.111	-0.115	-1.827	-2.225	-0.366	0.116853	S	N
4-A	62-C	4,62-A,C	GATACAGATCTAACTTGGGGTGGCTTTGTCTTCTTCTTTTGCCAATTCCACTAATTGTTTGGG	GATCCAGATCTAACTTGGGGTGGCTTTGTCTTCTTCTTTTGCCAATTCCACTAATTGTTTGCG	GATACAGATCTAACTTGGGGTGGCTTTGTCTTCTTCTTTTGCCAATTCCACTAATTGTTTGCG	-2.111	-0.199	-2.205	-2.31	-0.451	0.149457	S	N
4-A	62-T	4,62-A,T	GATACAGATCTAACTTGGGGTGGCTTTGTCTTCTTCTTTTGCCAATTCCACTAATTGTTTGGG	GATCCAGATCTAACTTGGGGTGGCTTTGTCTTCTTCTTTTGCCAATTCCACTAATTGTTTGTG	GATACAGATCTAACTTGGGGTGGCTTTGTCTTCTTCTTTTGCCAATTCCACTAATTGTTTGTG	-2.111	-0.581	-2.735	-2.692	-0.974	0.0476335	S	S
4-A	61-T	4,61-A,T	GATACAGATCTAACTTGGGGTGGCTTTGTCTTCTTCTTTTGCCAATTCCACTAATTGTTTGGG	GATCCAGATCTAACTTGGGGTGGCTTTGTCTTCTTCTTTTGCCAATTCCACTAATTGTTTTGG	GATACAGATCTAACTTGGGGTGGCTTTGTCTTCTTCTTTTGCCAATTCCACTAATTGTTTTGG	-2.111	-0.154	-2.435	-2.264	-0.728	0.0164754	S	N
4-A	54-C	4,54-A,C	GATACAGATCTAACTTGGGGTGGCTTTGTCTTCTTCTTTTGCCAATTCCACTAATTGTTTGGG	GATCCAGATCTAACTTGGGGTGGCTTTGTCTTCTTCTTTTGCCAATTCCACTACTTGTTTGGG	GATACAGATCTAACTTGGGGTGGCTTTGTCTTCTTCTTTTGCCAATTCCACTACTTGTTTGGG	-2.111	0.187	-1.475	-1.924	-0.034	0.996701	S	I
4-A	54-G	4,54-A,G	GATACAGATCTAACTTGGGGTGGCTTTGTCTTCTTCTTTTGCCAATTCCACTAATTGTTTGGG	GATCCAGATCTAACTTGGGGTGGCTTTGTCTTCTTCTTTTGCCAATTCCACTAGTTGTTTGGG	GATACAGATCTAACTTGGGGTGGCTTTGTCTTCTTCTTTTGCCAATTCCACTAGTTGTTTGGG	-2.111	-0.319	-1.643	-2.43	0.232	0.527197	S	N
4-A	54-T	4,54-A,T	GATACAGATCTAACTTGGGGTGGCTTTGTCTTCTTCTTTTGCCAATTCCACTAATTGTTTGGG	GATCCAGATCTAACTTGGGGTGGCTTTGTCTTCTTCTTTTGCCAATTCCACTATTTGTTTGGG	GATACAGATCTAACTTGGGGTGGCTTTGTCTTCTTCTTTTGCCAATTCCACTATTTGTTTGGG	-2.111	-0.013	-1.367	-2.123	0.331	0.0412584	S	N
4-A	53-C	4,53-A,C	GATACAGATCTAACTTGGGGTGGCTTTGTCTTCTTCTTTTGCCAATTCCACTAATTGTTTGGG	GATCCAGATCTAACTTGGGGTGGCTTTGTCTTCTTCTTTTGCCAATTCCACTCATTGTTTGGG	GATACAGATCTAACTTGGGGTGGCTTTGTCTTCTTCTTTTGCCAATTCCACTCATTGTTTGGG	-2.111	-0.152	-2.253	-2.263	-0.268	0.193731	S	N
4-A	53-G	4,53-A,G	GATACAGATCTAACTTGGGGTGGCTTTGTCTTCTTCTTTTGCCAATTCCACTAATTGTTTGGG	GATCCAGATCTAACTTGGGGTGGCTTTGTCTTCTTCTTTTGCCAATTCCACTGATTGTTTGGG	GATACAGATCTAACTTGGGGTGGCTTTGTCTTCTTCTTTTGCCAATTCCACTGATTGTTTGGG	-2.111	0.229	-1.775	-1.882	-0.183	0.148527	S	N
4-A	53-T	4,53-A,T	GATACAGATCTAACTTGGGGTGGCTTTGTCTTCTTCTTTTGCCAATTCCACTAATTGTTTGGG	GATCCAGATCTAACTTGGGGTGGCTTTGTCTTCTTCTTTTGCCAATTCCACTTATTGTTTGGG	GATACAGATCTAACTTGGGGTGGCTTTGTCTTCTTCTTTTGCCAATTCCACTTATTGTTTGGG	-2.111	-0.046	-2.243	-2.157	-0.664	0.0495467	S	N
4-A	51-G	4,51-A,G	GATACAGATCTAACTTGGGGTGGCTTTGTCTTCTTCTTTTGCCAATTCCACTAATTGTTTGGG	GATCCAGATCTAACTTGGGGTGGCTTTGTCTTCTTCTTTTGCCAATTCCAGTAATTGTTTGGG	GATACAGATCTAACTTGGGGTGGCTTTGTCTTCTTCTTTTGCCAATTCCAGTAATTGTTTGGG	-2.111	0.038	-1.679	-2.073	-0.15	0.543216	S	N
4-A	51-T	4,51-A,T	GATACAGATCTAACTTGGGGTGGCTTTGTCTTCTTCTTTTGCCAATTCCACTAATTGTTTGGG	GATCCAGATCTAACTTGGGGTGGCTTTGTCTTCTTCTTTTGCCAATTCCATTAATTGTTTGGG	GATACAGATCTAACTTGGGGTGGCTTTGTCTTCTTCTTTTGCCAATTCCATTAATTGTTTGGG	-2.111	-1.533	-3.228	-3.644	-0.5	0.52041	S	S
4-A	50-G	4,50-A,G	GATACAGATCTAACTTGGGGTGGCTTTGTCTTCTTCTTTTGCCAATTCCACTAATTGTTTGGG	GATCCAGATCTAACTTGGGGTGGCTTTGTCTTCTTCTTTTGCCAATTCCGCTAATTGTTTGGG	GATACAGATCTAACTTGGGGTGGCTTTGTCTTCTTCTTTTGCCAATTCCGCTAATTGTTTGGG	-2.111	0.131	-1.949	-1.979	-0.137	0.73121	S	N
4-A	50-T	4,50-A,T	GATACAGATCTAACTTGGGGTGGCTTTGTCTTCTTCTTTTGCCAATTCCACTAATTGTTTGGG	GATCCAGATCTAACTTGGGGTGGCTTTGTCTTCTTCTTTTGCCAATTCCTCTAATTGTTTGGG	GATACAGATCTAACTTGGGGTGGCTTTGTCTTCTTCTTTTGCCAATTCCTCTAATTGTTTGGG	-2.111	-1.118	-2.179	-3.229	0.147	0.147799	S	S
4-A	49-G	4,49-A,G	GATACAGATCTAACTTGGGGTGGCTTTGTCTTCTTCTTTTGCCAATTCCACTAATTGTTTGGG	GATCCAGATCTAACTTGGGGTGGCTTTGTCTTCTTCTTTTGCCAATTCGACTAATTGTTTGGG	GATACAGATCTAACTTGGGGTGGCTTTGTCTTCTTCTTTTGCCAATTCGACTAATTGTTTGGG	-2.111	0.869	-1.38	-1.241	-0.209	0.31866	S	I
4-A	49-T	4,49-A,T	GATACAGATCTAACTTGGGGTGGCTTTGTCTTCTTCTTTTGCCAATTCCACTAATTGTTTGGG	GATCCAGATCTAACTTGGGGTGGCTTTGTCTTCTTCTTTTGCCAATTCTACTAATTGTTTGGG	GATACAGATCTAACTTGGGGTGGCTTTGTCTTCTTCTTTTGCCAATTCTACTAATTGTTTGGG	-2.111	-0.226	-1.347	-2.336	0.325	0.356442	S	N
4-A	48-G	4,48-A,G	GATACAGATCTAACTTGGGGTGGCTTTGTCTTCTTCTTTTGCCAATTCCACTAATTGTTTGGG	GATCCAGATCTAACTTGGGGTGGCTTTGTCTTCTTCTTTTGCCAATTGCACTAATTGTTTGGG	GATACAGATCTAACTTGGGGTGGCTTTGTCTTCTTCTTTTGCCAATTGCACTAATTGTTTGGG	-2.111	-1.23	-3.279	-3.341	-0.985	0.124171	S	S
4-A	48-T	4,48-A,T	GATACAGATCTAACTTGGGGTGGCTTTGTCTTCTTCTTTTGCCAATTCCACTAATTGTTTGGG	GATCCAGATCTAACTTGGGGTGGCTTTGTCTTCTTCTTTTGCCAATTTCACTAATTGTTTGGG	GATACAGATCTAACTTGGGGTGGCTTTGTCTTCTTCTTTTGCCAATTTCACTAATTGTTTGGG	-2.111	-2.349	-3.086	-4.46	-0.118	0.755958	S	S
4-A	45-G	4,45-A,G	GATACAGATCTAACTTGGGGTGGCTTTGTCTTCTTCTTTTGCCAATTCCACTAATTGTTTGGG	GATCCAGATCTAACTTGGGGTGGCTTTGTCTTCTTCTTTTGCCAGTTCCACTAATTGTTTGGG	GATACAGATCTAACTTGGGGTGGCTTTGTCTTCTTCTTTTGCCAGTTCCACTAATTGTTTGGG	-2.111	-0.008	-1.079	-2.119	0.477	0.00668866	S	N
4-A	45-T	4,45-A,T	GATACAGATCTAACTTGGGGTGGCTTTGTCTTCTTCTTTTGCCAATTCCACTAATTGTTTGGG	GATCCAGATCTAACTTGGGGTGGCTTTGTCTTCTTCTTTTGCCATTTCCACTAATTGTTTGGG	GATACAGATCTAACTTGGGGTGGCTTTGTCTTCTTCTTTTGCCATTTCCACTAATTGTTTGGG	-2.111	-1.329	-2.432	-3.44	-0.248	0.438338	S	S
4-A	44-C	4,44-A,C	GATACAGATCTAACTTGGGGTGGCTTTGTCTTCTTCTTTTGCCAATTCCACTAATTGTTTGGG	GATCCAGATCTAACTTGGGGTGGCTTTGTCTTCTTCTTTTGCCCATTCCACTAATTGTTTGGG	GATACAGATCTAACTTGGGGTGGCTTTGTCTTCTTCTTTTGCCCATTCCACTAATTGTTTGGG	-2.111	-0.731	-2.297	-2.842	-0.045	0.428514	S	S
4-A	44-G	4,44-A,G	GATACAGATCTAACTTGGGGTGGCTTTGTCTTCTTCTTTTGCCAATTCCACTAATTGTTTGGG	GATCCAGATCTAACTTGGGGTGGCTTTGTCTTCTTCTTTTGCCGATTCCACTAATTGTTTGGG	GATACAGATCTAACTTGGGGTGGCTTTGTCTTCTTCTTTTGCCGATTCCACTAATTGTTTGGG	-2.111	0.314	-1.337	-1.797	-0.183	0.809936	S	I
4-A	44-T	4,44-A,T	GATACAGATCTAACTTGGGGTGGCTTTGTCTTCTTCTTTTGCCAATTCCACTAATTGTTTGGG	GATCCAGATCTAACTTGGGGTGGCTTTGTCTTCTTCTTTTGCCTATTCCACTAATTGTTTGGG	GATACAGATCTAACTTGGGGTGGCTTTGTCTTCTTCTTTTGCCTATTCCACTAATTGTTTGGG	-2.111	-1.325	-2.328	-3.436	-0.103	0.534297	S	S
4-A	43-G	4,43-A,G	GATACAGATCTAACTTGGGGTGGCTTTGTCTTCTTCTTTTGCCAATTCCACTAATTGTTTGGG	GATCCAGATCTAACTTGGGGTGGCTTTGTCTTCTTCTTTTGCGAATTCCACTAATTGTTTGGG	GATACAGATCTAACTTGGGGTGGCTTTGTCTTCTTCTTTTGCGAATTCCACTAATTGTTTGGG	-2.111	0.061	-1.163	-2.049	0.351	0.376136	S	N
4-A	43-T	4,43-A,T	GATACAGATCTAACTTGGGGTGGCTTTGTCTTCTTCTTTTGCCAATTCCACTAATTGTTTGGG	GATCCAGATCTAACTTGGGGTGGCTTTGTCTTCTTCTTTTGCTAATTCCACTAATTGTTTGGG	GATACAGATCTAACTTGGGGTGGCTTTGTCTTCTTCTTTTGCTAATTCCACTAATTGTTTGGG	-2.111	-2.694	-3.89	-4.804	-0.528	0.178995	S	S
4-A	42-G	4,42-A,G	GATACAGATCTAACTTGGGGTGGCTTTGTCTTCTTCTTTTGCCAATTCCACTAATTGTTTGGG	GATCCAGATCTAACTTGGGGTGGCTTTGTCTTCTTCTTTTGGCAATTCCACTAATTGTTTGGG	GATACAGATCTAACTTGGGGTGGCTTTGTCTTCTTCTTTTGGCAATTCCACTAATTGTTTGGG	-2.111	-0.175	-1.25	-2.286	0.279	0.172763	S	N
4-A	42-T	4,42-A,T	GATACAGATCTAACTTGGGGTGGCTTTGTCTTCTTCTTTTGCCAATTCCACTAATTGTTTGGG	GATCCAGATCTAACTTGGGGTGGCTTTGTCTTCTTCTTTTGTCAATTCCACTAATTGTTTGGG	GATACAGATCTAACTTGGGGTGGCTTTGTCTTCTTCTTTTGTCAATTCCACTAATTGTTTGGG	-2.111	-1.197	-2.427	-3.308	-0.177	0.344053	S	S
4-A	41-T	4,41-A,T	GATACAGATCTAACTTGGGGTGGCTTTGTCTTCTTCTTTTGCCAATTCCACTAATTGTTTGGG	GATCCAGATCTAACTTGGGGTGGCTTTGTCTTCTTCTTTTTCCAATTCCACTAATTGTTTGGG	GATACAGATCTAACTTGGGGTGGCTTTGTCTTCTTCTTTTTCCAATTCCACTAATTGTTTGGG	-2.111	-1.238	-3.055	-3.349	-0.788	0.429094	S	S
4-A	36-G	4,36-A,G	GATACAGATCTAACTTGGGGTGGCTTTGTCTTCTTCTTTTGCCAATTCCACTAATTGTTTGGG	GATCCAGATCTAACTTGGGGTGGCTTTGTCTTCTTGTTTTGCCAATTCCACTAATTGTTTGGG	GATACAGATCTAACTTGGGGTGGCTTTGTCTTCTTGTTTTGCCAATTCCACTAATTGTTTGGG	-2.111	-0.112	-2.273	-2.223	-0.742	0.282242	S	N
4-A	36-T	4,36-A,T	GATACAGATCTAACTTGGGGTGGCTTTGTCTTCTTCTTTTGCCAATTCCACTAATTGTTTGGG	GATCCAGATCTAACTTGGGGTGGCTTTGTCTTCTTTTTTTGCCAATTCCACTAATTGTTTGGG	GATACAGATCTAACTTGGGGTGGCTTTGTCTTCTTTTTTTGCCAATTCCACTAATTGTTTGGG	-2.111	-2.314	-3.427	-4.424	-0.327	0.082748	S	S
4-A	33-T	4,33-A,T	GATACAGATCTAACTTGGGGTGGCTTTGTCTTCTTCTTTTGCCAATTCCACTAATTGTTTGGG	GATCCAGATCTAACTTGGGGTGGCTTTGTCTTTTTCTTTTGCCAATTCCACTAATTGTTTGGG	GATACAGATCTAACTTGGGGTGGCTTTGTCTTTTTCTTTTGCCAATTCCACTAATTGTTTGGG	-2.111	-4.539	-3.374	-6.65	1.019	0.20657	S	S
4-A	30-G	4,30-A,G	GATACAGATCTAACTTGGGGTGGCTTTGTCTTCTTCTTTTGCCAATTCCACTAATTGTTTGGG	GATCCAGATCTAACTTGGGGTGGCTTTGTGTTCTTCTTTTGCCAATTCCACTAATTGTTTGGG	GATACAGATCTAACTTGGGGTGGCTTTGTGTTCTTCTTTTGCCAATTCCACTAATTGTTTGGG	-2.111	-0.286	-2.077	-2.397	-0.086	0.434344	S	S
4-A	30-T	4,30-A,T	GATACAGATCTAACTTGGGGTGGCTTTGTCTTCTTCTTTTGCCAATTCCACTAATTGTTTGGG	GATCCAGATCTAACTTGGGGTGGCTTTGTTTTCTTCTTTTGCCAATTCCACTAATTGTTTGGG	GATACAGATCTAACTTGGGGTGGCTTTGTTTTCTTCTTTTGCCAATTCCACTAATTGTTTGGG	-2.111	-2.304	-3.679	-4.414	-0.738	0.17365	S	S
4-A	28-T	4,28-A,T	GATACAGATCTAACTTGGGGTGGCTTTGTCTTCTTCTTTTGCCAATTCCACTAATTGTTTGGG	GATCCAGATCTAACTTGGGGTGGCTTTTTCTTCTTCTTTTGCCAATTCCACTAATTGTTTGGG	GATACAGATCTAACTTGGGGTGGCTTTTTCTTCTTCTTTTGCCAATTCCACTAATTGTTTGGG	-2.111	-1.36	-7.13	-3.47	-4.266	0.0126439	S	S
4-A	24-T	4,24-A,T	GATACAGATCTAACTTGGGGTGGCTTTGTCTTCTTCTTTTGCCAATTCCACTAATTGTTTGGG	GATCCAGATCTAACTTGGGGTGGTTTTGTCTTCTTCTTTTGCCAATTCCACTAATTGTTTGGG	GATACAGATCTAACTTGGGGTGGTTTTGTCTTCTTCTTTTGCCAATTCCACTAATTGTTTGGG	-2.111	-1.636	-2.591	-3.747	-0.196	0.606955	S	S
4-A	23-T	4,23-A,T	GATACAGATCTAACTTGGGGTGGCTTTGTCTTCTTCTTTTGCCAATTCCACTAATTGTTTGGG	GATCCAGATCTAACTTGGGGTGTCTTTGTCTTCTTCTTTTGCCAATTCCACTAATTGTTTGGG	GATACAGATCTAACTTGGGGTGTCTTTGTCTTCTTCTTTTGCCAATTCCACTAATTGTTTGGG	-2.111	-0.765	-3.837	-2.876	-1.533	0.00875604	S	S
4-A	22-T	4,22-A,T	GATACAGATCTAACTTGGGGTGGCTTTGTCTTCTTCTTTTGCCAATTCCACTAATTGTTTGGG	GATCCAGATCTAACTTGGGGTTGCTTTGTCTTCTTCTTTTGCCAATTCCACTAATTGTTTGGG	GATACAGATCTAACTTGGGGTTGCTTTGTCTTCTTCTTTTGCCAATTCCACTAATTGTTTGGG	-2.111	-0.589	-1.82	-2.7	0.26	0.39758	S	S
4-A	20-T	4,20-A,T	GATACAGATCTAACTTGGGGTGGCTTTGTCTTCTTCTTTTGCCAATTCCACTAATTGTTTGGG	GATCCAGATCTAACTTGGGTTGGCTTTGTCTTCTTCTTTTGCCAATTCCACTAATTGTTTGGG	GATACAGATCTAACTTGGGTTGGCTTTGTCTTCTTCTTTTGCCAATTCCACTAATTGTTTGGG	-2.111	-2.17	-3.267	-4.281	-0.407	0.437984	S	S
4-A	19-T	4,19-A,T	GATACAGATCTAACTTGGGGTGGCTTTGTCTTCTTCTTTTGCCAATTCCACTAATTGTTTGGG	GATCCAGATCTAACTTGGTGTGGCTTTGTCTTCTTCTTTTGCCAATTCCACTAATTGTTTGGG	GATACAGATCTAACTTGGTGTGGCTTTGTCTTCTTCTTTTGCCAATTCCACTAATTGTTTGGG	-2.111	0.032	-1.924	-2.079	-0.593	0.459014	S	N
4-A	18-T	4,18-A,T	GATACAGATCTAACTTGGGGTGGCTTTGTCTTCTTCTTTTGCCAATTCCACTAATTGTTTGGG	GATCCAGATCTAACTTGTGGTGGCTTTGTCTTCTTCTTTTGCCAATTCCACTAATTGTTTGGG	GATACAGATCTAACTTGTGGTGGCTTTGTCTTCTTCTTTTGCCAATTCCACTAATTGTTTGGG	-2.111	0.258	-1.301	-1.853	-0.094	0.596452	S	I
4-A	17-T	4,17-A,T	GATACAGATCTAACTTGGGGTGGCTTTGTCTTCTTCTTTTGCCAATTCCACTAATTGTTTGGG	GATCCAGATCTAACTTTGGGTGGCTTTGTCTTCTTCTTTTGCCAATTCCACTAATTGTTTGGG	GATACAGATCTAACTTTGGGTGGCTTTGTCTTCTTCTTTTGCCAATTCCACTAATTGTTTGGG	-2.111	-0.191	-3.864	-2.301	-2.417	0.0704278	S	N
4-A	14-G	4,14-A,G	GATACAGATCTAACTTGGGGTGGCTTTGTCTTCTTCTTTTGCCAATTCCACTAATTGTTTGGG	GATCCAGATCTAAGTTGGGGTGGCTTTGTCTTCTTCTTTTGCCAATTCCACTAATTGTTTGGG	GATACAGATCTAAGTTGGGGTGGCTTTGTCTTCTTCTTTTGCCAATTCCACTAATTGTTTGGG	-2.111	-0.135	-1.144	-2.246	0.292	0.321779	S	S
4-A	14-T	4,14-A,T	GATACAGATCTAACTTGGGGTGGCTTTGTCTTCTTCTTTTGCCAATTCCACTAATTGTTTGGG	GATCCAGATCTAATTTGGGGTGGCTTTGTCTTCTTCTTTTGCCAATTCCACTAATTGTTTGGG	GATACAGATCTAATTTGGGGTGGCTTTGTCTTCTTCTTTTGCCAATTCCACTAATTGTTTGGG	-2.111	-0.791	-2.012	-2.902	-0.047	0.817811	S	S
4-A	13-C	4,13-A,C	GATACAGATCTAACTTGGGGTGGCTTTGTCTTCTTCTTTTGCCAATTCCACTAATTGTTTGGG	GATCCAGATCTACCTTGGGGTGGCTTTGTCTTCTTCTTTTGCCAATTCCACTAATTGTTTGGG	GATACAGATCTACCTTGGGGTGGCTTTGTCTTCTTCTTTTGCCAATTCCACTAATTGTTTGGG	-2.111	1.265	-0.936	-0.846	-0.03	0.714626	S	I
4-A	13-G	4,13-A,G	GATACAGATCTAACTTGGGGTGGCTTTGTCTTCTTCTTTTGCCAATTCCACTAATTGTTTGGG	GATCCAGATCTAGCTTGGGGTGGCTTTGTCTTCTTCTTTTGCCAATTCCACTAATTGTTTGGG	GATACAGATCTAGCTTGGGGTGGCTTTGTCTTCTTCTTTTGCCAATTCCACTAATTGTTTGGG	-2.111	-0.194	-1.453	-2.305	0.353	0.250241	S	S
4-A	13-T	4,13-A,T	GATACAGATCTAACTTGGGGTGGCTTTGTCTTCTTCTTTTGCCAATTCCACTAATTGTTTGGG	GATCCAGATCTATCTTGGGGTGGCTTTGTCTTCTTCTTTTGCCAATTCCACTAATTGTTTGGG	GATACAGATCTATCTTGGGGTGGCTTTGTCTTCTTCTTTTGCCAATTCCACTAATTGTTTGGG	-2.111	-0.29	-0.712	-2.401	1.314	0.0969351	S	S
4-A	12-C	4,12-A,C	GATACAGATCTAACTTGGGGTGGCTTTGTCTTCTTCTTTTGCCAATTCCACTAATTGTTTGGG	GATCCAGATCTCACTTGGGGTGGCTTTGTCTTCTTCTTTTGCCAATTCCACTAATTGTTTGGG	GATACAGATCTCACTTGGGGTGGCTTTGTCTTCTTCTTTTGCCAATTCCACTAATTGTTTGGG	-2.111	0.251	-0.547	-1.86	0.655	0.140826	S	I
4-A	12-G	4,12-A,G	GATACAGATCTAACTTGGGGTGGCTTTGTCTTCTTCTTTTGCCAATTCCACTAATTGTTTGGG	GATCCAGATCTGACTTGGGGTGGCTTTGTCTTCTTCTTTTGCCAATTCCACTAATTGTTTGGG	GATACAGATCTGACTTGGGGTGGCTTTGTCTTCTTCTTTTGCCAATTCCACTAATTGTTTGGG	-2.111	0.431	-0.779	-1.68	0.81	0.221091	S	I
4-A	12-T	4,12-A,T	GATACAGATCTAACTTGGGGTGGCTTTGTCTTCTTCTTTTGCCAATTCCACTAATTGTTTGGG	GATCCAGATCTTACTTGGGGTGGCTTTGTCTTCTTCTTTTGCCAATTCCACTAATTGTTTGGG	GATACAGATCTTACTTGGGGTGGCTTTGTCTTCTTCTTTTGCCAATTCCACTAATTGTTTGGG	-2.111	-0.405	-1.158	-2.516	0.553	0.46854	S	N
4-A	10-G	4,10-A,G	GATACAGATCTAACTTGGGGTGGCTTTGTCTTCTTCTTTTGCCAATTCCACTAATTGTTTGGG	GATCCAGATGTAACTTGGGGTGGCTTTGTCTTCTTCTTTTGCCAATTCCACTAATTGTTTGGG	GATACAGATGTAACTTGGGGTGGCTTTGTCTTCTTCTTTTGCCAATTCCACTAATTGTTTGGG	-2.111	-0.124	-2.614	-2.235	-0.662	0.153056	S	N
4-A	10-T	4,10-A,T	GATACAGATCTAACTTGGGGTGGCTTTGTCTTCTTCTTTTGCCAATTCCACTAATTGTTTGGG	GATCCAGATTTAACTTGGGGTGGCTTTGTCTTCTTCTTTTGCCAATTCCACTAATTGTTTGGG	GATACAGATTTAACTTGGGGTGGCTTTGTCTTCTTCTTTTGCCAATTCCACTAATTGTTTGGG	-2.111	0.024	0.096	-2.086	1.807	0.0144776	S	N
4-A	8-C	4,8-A,C	GATACAGATCTAACTTGGGGTGGCTTTGTCTTCTTCTTTTGCCAATTCCACTAATTGTTTGGG	GATCCAGCTCTAACTTGGGGTGGCTTTGTCTTCTTCTTTTGCCAATTCCACTAATTGTTTGGG	GATACAGCTCTAACTTGGGGTGGCTTTGTCTTCTTCTTTTGCCAATTCCACTAATTGTTTGGG	-2.111	0.321	-0.405	-1.79	1.025	0.056021	S	I
4-A	8-G	4,8-A,G	GATACAGATCTAACTTGGGGTGGCTTTGTCTTCTTCTTTTGCCAATTCCACTAATTGTTTGGG	GATCCAGGTCTAACTTGGGGTGGCTTTGTCTTCTTCTTTTGCCAATTCCACTAATTGTTTGGG	GATACAGGTCTAACTTGGGGTGGCTTTGTCTTCTTCTTTTGCCAATTCCACTAATTGTTTGGG	-2.111	0.152	-0.422	-1.959	1.047	0.0135104	S	I
4-A	8-T	4,8-A,T	GATACAGATCTAACTTGGGGTGGCTTTGTCTTCTTCTTTTGCCAATTCCACTAATTGTTTGGG	GATCCAGTTCTAACTTGGGGTGGCTTTGTCTTCTTCTTTTGCCAATTCCACTAATTGTTTGGG	GATACAGTTCTAACTTGGGGTGGCTTTGTCTTCTTCTTTTGCCAATTCCACTAATTGTTTGGG	-2.111	-0.416	-1.47	-2.526	0.427	0.751982	S	S
4-A	7-T	4,7-A,T	GATACAGATCTAACTTGGGGTGGCTTTGTCTTCTTCTTTTGCCAATTCCACTAATTGTTTGGG	GATCCATATCTAACTTGGGGTGGCTTTGTCTTCTTCTTTTGCCAATTCCACTAATTGTTTGGG	GATACATATCTAACTTGGGGTGGCTTTGTCTTCTTCTTTTGCCAATTCCACTAATTGTTTGGG	-2.111	-2.071	-2.484	-4.182	0.413	0.541881	S	S
4-A	6-G	4,6-A,G	GATACAGATCTAACTTGGGGTGGCTTTGTCTTCTTCTTTTGCCAATTCCACTAATTGTTTGGG	GATCCGGATCTAACTTGGGGTGGCTTTGTCTTCTTCTTTTGCCAATTCCACTAATTGTTTGGG	GATACGGATCTAACTTGGGGTGGCTTTGTCTTCTTCTTTTGCCAATTCCACTAATTGTTTGGG	-2.111	0.571	0.663	-1.539	1.656	0.00550411	S	I
4-A	6-T	4,6-A,T	GATACAGATCTAACTTGGGGTGGCTTTGTCTTCTTCTTTTGCCAATTCCACTAATTGTTTGGG	GATCCTGATCTAACTTGGGGTGGCTTTGTCTTCTTCTTTTGCCAATTCCACTAATTGTTTGGG	GATACTGATCTAACTTGGGGTGGCTTTGTCTTCTTCTTTTGCCAATTCCACTAATTGTTTGGG	-2.111	-0.25	-0.922	-2.361	0.801	0.110725	S	N
4-A	5-G	4,5-A,G	GATACAGATCTAACTTGGGGTGGCTTTGTCTTCTTCTTTTGCCAATTCCACTAATTGTTTGGG	GATCGAGATCTAACTTGGGGTGGCTTTGTCTTCTTCTTTTGCCAATTCCACTAATTGTTTGGG	GATAGAGATCTAACTTGGGGTGGCTTTGTCTTCTTCTTTTGCCAATTCCACTAATTGTTTGGG	-2.111	-0.076	-0.483	-2.187	1.081	0.00716087	S	N
4-A	5-T	4,5-A,T	GATACAGATCTAACTTGGGGTGGCTTTGTCTTCTTCTTTTGCCAATTCCACTAATTGTTTGGG	GATCTAGATCTAACTTGGGGTGGCTTTGTCTTCTTCTTTTGCCAATTCCACTAATTGTTTGGG	GATATAGATCTAACTTGGGGTGGCTTTGTCTTCTTCTTTTGCCAATTCCACTAATTGTTTGGG	-2.111	-4.593	-4.599	-6.703	0.038	0.857385	S	S
5-A	7-A	5,7-A,A	GATCAAGATCTAACTTGGGGTGGCTTTGTCTTCTTCTTTTGCCAATTCCACTAATTGTTTGGG	GATCCAAATCTAACTTGGGGTGGCTTTGTCTTCTTCTTTTGCCAATTCCACTAATTGTTTGGG	GATCAAAATCTAACTTGGGGTGGCTTTGTCTTCTTCTTTTGCCAATTCCACTAATTGTTTGGG	-0.066	-1.152	0.578	-1.218	1.596	0.00355525	N	S
5-A	7-C	5,7-A,C	GATCAAGATCTAACTTGGGGTGGCTTTGTCTTCTTCTTTTGCCAATTCCACTAATTGTTTGGG	GATCCACATCTAACTTGGGGTGGCTTTGTCTTCTTCTTTTGCCAATTCCACTAATTGTTTGGG	GATCAACATCTAACTTGGGGTGGCTTTGTCTTCTTCTTTTGCCAATTCCACTAATTGTTTGGG	-0.066	-0.443	-1.607	-0.509	-1.022	0.111944	N	S
5-A	9-A	5,9-A,A	GATCAAGATCTAACTTGGGGTGGCTTTGTCTTCTTCTTTTGCCAATTCCACTAATTGTTTGGG	GATCCAGAACTAACTTGGGGTGGCTTTGTCTTCTTCTTTTGCCAATTCCACTAATTGTTTGGG	GATCAAGAACTAACTTGGGGTGGCTTTGTCTTCTTCTTTTGCCAATTCCACTAATTGTTTGGG	-0.066	-0.097	0.064	-0.163	0.673	0.452357	N	N
5-A	9-C	5,9-A,C	GATCAAGATCTAACTTGGGGTGGCTTTGTCTTCTTCTTTTGCCAATTCCACTAATTGTTTGGG	GATCCAGACCTAACTTGGGGTGGCTTTGTCTTCTTCTTTTGCCAATTCCACTAATTGTTTGGG	GATCAAGACCTAACTTGGGGTGGCTTTGTCTTCTTCTTTTGCCAATTCCACTAATTGTTTGGG	-0.066	1.285	1.546	1.219	0.895	0.100957	N	I
5-A	9-G	5,9-A,G	GATCAAGATCTAACTTGGGGTGGCTTTGTCTTCTTCTTTTGCCAATTCCACTAATTGTTTGGG	GATCCAGAGCTAACTTGGGGTGGCTTTGTCTTCTTCTTTTGCCAATTCCACTAATTGTTTGGG	GATCAAGAGCTAACTTGGGGTGGCTTTGTCTTCTTCTTTTGCCAATTCCACTAATTGTTTGGG	-0.066	-0.183	-0.863	-0.249	-0.581	0.236518	N	N
5-A	10-A	5,10-A,A	GATCAAGATCTAACTTGGGGTGGCTTTGTCTTCTTCTTTTGCCAATTCCACTAATTGTTTGGG	GATCCAGATATAACTTGGGGTGGCTTTGTCTTCTTCTTTTGCCAATTCCACTAATTGTTTGGG	GATCAAGATATAACTTGGGGTGGCTTTGTCTTCTTCTTTTGCCAATTCCACTAATTGTTTGGG	-0.066	-0.393	-0.297	-0.46	0.247	0.0825136	N	S
5-A	11-A	5,11-A,A	GATCAAGATCTAACTTGGGGTGGCTTTGTCTTCTTCTTTTGCCAATTCCACTAATTGTTTGGG	GATCCAGATCAAACTTGGGGTGGCTTTGTCTTCTTCTTTTGCCAATTCCACTAATTGTTTGGG	GATCAAGATCAAACTTGGGGTGGCTTTGTCTTCTTCTTTTGCCAATTCCACTAATTGTTTGGG	-0.066	0.08	0.76	0.014	1.02	0.0424054	N	N
5-A	11-C	5,11-A,C	GATCAAGATCTAACTTGGGGTGGCTTTGTCTTCTTCTTTTGCCAATTCCACTAATTGTTTGGG	GATCCAGATCCAACTTGGGGTGGCTTTGTCTTCTTCTTTTGCCAATTCCACTAATTGTTTGGG	GATCAAGATCCAACTTGGGGTGGCTTTGTCTTCTTCTTTTGCCAATTCCACTAATTGTTTGGG	-0.066	0.559	1.352	0.493	1.337	0.0162233	N	I
5-A	11-G	5,11-A,G	GATCAAGATCTAACTTGGGGTGGCTTTGTCTTCTTCTTTTGCCAATTCCACTAATTGTTTGGG	GATCCAGATCGAACTTGGGGTGGCTTTGTCTTCTTCTTTTGCCAATTCCACTAATTGTTTGGG	GATCAAGATCGAACTTGGGGTGGCTTTGTCTTCTTCTTTTGCCAATTCCACTAATTGTTTGGG	-0.066	0.304	0.869	0.238	0.927	0.0181635	N	I
5-A	14-A	5,14-A,A	GATCAAGATCTAACTTGGGGTGGCTTTGTCTTCTTCTTTTGCCAATTCCACTAATTGTTTGGG	GATCCAGATCTAAATTGGGGTGGCTTTGTCTTCTTCTTTTGCCAATTCCACTAATTGTTTGGG	GATCAAGATCTAAATTGGGGTGGCTTTGTCTTCTTCTTTTGCCAATTCCACTAATTGTTTGGG	-0.066	-0.554	0.252	-0.621	0.837	0.0679535	N	S
5-A	15-A	5,15-A,A	GATCAAGATCTAACTTGGGGTGGCTTTGTCTTCTTCTTTTGCCAATTCCACTAATTGTTTGGG	GATCCAGATCTAACATGGGGTGGCTTTGTCTTCTTCTTTTGCCAATTCCACTAATTGTTTGGG	GATCAAGATCTAACATGGGGTGGCTTTGTCTTCTTCTTTTGCCAATTCCACTAATTGTTTGGG	-0.066	-0.077	0.026	-0.143	0.461	0.0249517	N	N
5-A	15-C	5,15-A,C	GATCAAGATCTAACTTGGGGTGGCTTTGTCTTCTTCTTTTGCCAATTCCACTAATTGTTTGGG	GATCCAGATCTAACCTGGGGTGGCTTTGTCTTCTTCTTTTGCCAATTCCACTAATTGTTTGGG	GATCAAGATCTAACCTGGGGTGGCTTTGTCTTCTTCTTTTGCCAATTCCACTAATTGTTTGGG	-0.066	0.272	0.659	0.206	0.813	0.0235064	N	I
5-A	15-G	5,15-A,G	GATCAAGATCTAACTTGGGGTGGCTTTGTCTTCTTCTTTTGCCAATTCCACTAATTGTTTGGG	GATCCAGATCTAACGTGGGGTGGCTTTGTCTTCTTCTTTTGCCAATTCCACTAATTGTTTGGG	GATCAAGATCTAACGTGGGGTGGCTTTGTCTTCTTCTTTTGCCAATTCCACTAATTGTTTGGG	-0.066	0.039	0.093	-0.027	0.459	0.145916	N	N
5-A	16-A	5,16-A,A	GATCAAGATCTAACTTGGGGTGGCTTTGTCTTCTTCTTTTGCCAATTCCACTAATTGTTTGGG	GATCCAGATCTAACTAGGGGTGGCTTTGTCTTCTTCTTTTGCCAATTCCACTAATTGTTTGGG	GATCAAGATCTAACTAGGGGTGGCTTTGTCTTCTTCTTTTGCCAATTCCACTAATTGTTTGGG	-0.066	-0.773	-0.903	-0.839	-0.043	0.714858	N	S
5-A	16-C	5,16-A,C	GATCAAGATCTAACTTGGGGTGGCTTTGTCTTCTTCTTTTGCCAATTCCACTAATTGTTTGGG	GATCCAGATCTAACTCGGGGTGGCTTTGTCTTCTTCTTTTGCCAATTCCACTAATTGTTTGGG	GATCAAGATCTAACTCGGGGTGGCTTTGTCTTCTTCTTTTGCCAATTCCACTAATTGTTTGGG	-0.066	0.271	0.1	0.205	0.194	0.114611	N	I
5-A	16-G	5,16-A,G	GATCAAGATCTAACTTGGGGTGGCTTTGTCTTCTTCTTTTGCCAATTCCACTAATTGTTTGGG	GATCCAGATCTAACTGGGGGTGGCTTTGTCTTCTTCTTTTGCCAATTCCACTAATTGTTTGGG	GATCAAGATCTAACTGGGGGTGGCTTTGTCTTCTTCTTTTGCCAATTCCACTAATTGTTTGGG	-0.066	-0.702	-0.807	-0.768	-0.413	0.544038	N	N
5-A	17-A	5,17-A,A	GATCAAGATCTAACTTGGGGTGGCTTTGTCTTCTTCTTTTGCCAATTCCACTAATTGTTTGGG	GATCCAGATCTAACTTAGGGTGGCTTTGTCTTCTTCTTTTGCCAATTCCACTAATTGTTTGGG	GATCAAGATCTAACTTAGGGTGGCTTTGTCTTCTTCTTTTGCCAATTCCACTAATTGTTTGGG	-0.066	-2.562	-2.382	-2.628	-0.455	0.732393	N	S
5-A	17-C	5,17-A,C	GATCAAGATCTAACTTGGGGTGGCTTTGTCTTCTTCTTTTGCCAATTCCACTAATTGTTTGGG	GATCCAGATCTAACTTCGGGTGGCTTTGTCTTCTTCTTTTGCCAATTCCACTAATTGTTTGGG	GATCAAGATCTAACTTCGGGTGGCTTTGTCTTCTTCTTTTGCCAATTCCACTAATTGTTTGGG	-0.066	-0.067	-0.847	-0.133	-0.409	0.0132258	N	N
5-A	18-A	5,18-A,A	GATCAAGATCTAACTTGGGGTGGCTTTGTCTTCTTCTTTTGCCAATTCCACTAATTGTTTGGG	GATCCAGATCTAACTTGAGGTGGCTTTGTCTTCTTCTTTTGCCAATTCCACTAATTGTTTGGG	GATCAAGATCTAACTTGAGGTGGCTTTGTCTTCTTCTTTTGCCAATTCCACTAATTGTTTGGG	-0.066	-0.636	-1.836	-0.702	-1.059	0.00933902	N	S
5-A	18-C	5,18-A,C	GATCAAGATCTAACTTGGGGTGGCTTTGTCTTCTTCTTTTGCCAATTCCACTAATTGTTTGGG	GATCCAGATCTAACTTGCGGTGGCTTTGTCTTCTTCTTTTGCCAATTCCACTAATTGTTTGGG	GATCAAGATCTAACTTGCGGTGGCTTTGTCTTCTTCTTTTGCCAATTCCACTAATTGTTTGGG	-0.066	0.301	-0.807	0.235	-0.689	0.0108573	N	I
5-A	19-A	5,19-A,A	GATCAAGATCTAACTTGGGGTGGCTTTGTCTTCTTCTTTTGCCAATTCCACTAATTGTTTGGG	GATCCAGATCTAACTTGGAGTGGCTTTGTCTTCTTCTTTTGCCAATTCCACTAATTGTTTGGG	GATCAAGATCTAACTTGGAGTGGCTTTGTCTTCTTCTTTTGCCAATTCCACTAATTGTTTGGG	-0.066	0.892	0.289	0.826	0.04	0.961994	N	I
5-A	19-C	5,19-A,C	GATCAAGATCTAACTTGGGGTGGCTTTGTCTTCTTCTTTTGCCAATTCCACTAATTGTTTGGG	GATCCAGATCTAACTTGGCGTGGCTTTGTCTTCTTCTTTTGCCAATTCCACTAATTGTTTGGG	GATCAAGATCTAACTTGGCGTGGCTTTGTCTTCTTCTTTTGCCAATTCCACTAATTGTTTGGG	-0.066	0.027	-1.464	-0.039	-1.003	0.013989	N	N
5-A	20-A	5,20-A,A	GATCAAGATCTAACTTGGGGTGGCTTTGTCTTCTTCTTTTGCCAATTCCACTAATTGTTTGGG	GATCCAGATCTAACTTGGGATGGCTTTGTCTTCTTCTTTTGCCAATTCCACTAATTGTTTGGG	GATCAAGATCTAACTTGGGATGGCTTTGTCTTCTTCTTTTGCCAATTCCACTAATTGTTTGGG	-0.066	0.232	-0.512	0.166	-0.459	0.0510521	N	N
5-A	20-C	5,20-A,C	GATCAAGATCTAACTTGGGGTGGCTTTGTCTTCTTCTTTTGCCAATTCCACTAATTGTTTGGG	GATCCAGATCTAACTTGGGCTGGCTTTGTCTTCTTCTTTTGCCAATTCCACTAATTGTTTGGG	GATCAAGATCTAACTTGGGCTGGCTTTGTCTTCTTCTTTTGCCAATTCCACTAATTGTTTGGG	-0.066	0	-1.007	-0.066	-0.735	0.0104981	N	N
5-A	21-A	5,21-A,A	GATCAAGATCTAACTTGGGGTGGCTTTGTCTTCTTCTTTTGCCAATTCCACTAATTGTTTGGG	GATCCAGATCTAACTTGGGGAGGCTTTGTCTTCTTCTTTTGCCAATTCCACTAATTGTTTGGG	GATCAAGATCTAACTTGGGGAGGCTTTGTCTTCTTCTTTTGCCAATTCCACTAATTGTTTGGG	-0.066	0.125	-0.764	0.059	-0.565	0.151444	N	I
5-A	21-C	5,21-A,C	GATCAAGATCTAACTTGGGGTGGCTTTGTCTTCTTCTTTTGCCAATTCCACTAATTGTTTGGG	GATCCAGATCTAACTTGGGGCGGCTTTGTCTTCTTCTTTTGCCAATTCCACTAATTGTTTGGG	GATCAAGATCTAACTTGGGGCGGCTTTGTCTTCTTCTTTTGCCAATTCCACTAATTGTTTGGG	-0.066	0.243	-0.205	0.177	-0.033	0.796624	N	N
5-A	21-G	5,21-A,G	GATCAAGATCTAACTTGGGGTGGCTTTGTCTTCTTCTTTTGCCAATTCCACTAATTGTTTGGG	GATCCAGATCTAACTTGGGGGGGCTTTGTCTTCTTCTTTTGCCAATTCCACTAATTGTTTGGG	GATCAAGATCTAACTTGGGGGGGCTTTGTCTTCTTCTTTTGCCAATTCCACTAATTGTTTGGG	-0.066	-5.29	-4.416	-5.356	-0.951	0.736906	N	S
5-A	22-A	5,22-A,A	GATCAAGATCTAACTTGGGGTGGCTTTGTCTTCTTCTTTTGCCAATTCCACTAATTGTTTGGG	GATCCAGATCTAACTTGGGGTAGCTTTGTCTTCTTCTTTTGCCAATTCCACTAATTGTTTGGG	GATCAAGATCTAACTTGGGGTAGCTTTGTCTTCTTCTTTTGCCAATTCCACTAATTGTTTGGG	-0.066	-2.091	-1.926	-2.157	-0.268	0.723076	N	S
5-A	22-C	5,22-A,C	GATCAAGATCTAACTTGGGGTGGCTTTGTCTTCTTCTTTTGCCAATTCCACTAATTGTTTGGG	GATCCAGATCTAACTTGGGGTCGCTTTGTCTTCTTCTTTTGCCAATTCCACTAATTGTTTGGG	GATCAAGATCTAACTTGGGGTCGCTTTGTCTTCTTCTTTTGCCAATTCCACTAATTGTTTGGG	-0.066	0.067	-0.844	0.001	-0.582	0.00147461	N	N
5-A	23-A	5,23-A,A	GATCAAGATCTAACTTGGGGTGGCTTTGTCTTCTTCTTTTGCCAATTCCACTAATTGTTTGGG	GATCCAGATCTAACTTGGGGTGACTTTGTCTTCTTCTTTTGCCAATTCCACTAATTGTTTGGG	GATCAAGATCTAACTTGGGGTGACTTTGTCTTCTTCTTTTGCCAATTCCACTAATTGTTTGGG	-0.066	0.238	-0.421	0.172	-0.247	0.224199	N	I
5-A	23-C	5,23-A,C	GATCAAGATCTAACTTGGGGTGGCTTTGTCTTCTTCTTTTGCCAATTCCACTAATTGTTTGGG	GATCCAGATCTAACTTGGGGTGCCTTTGTCTTCTTCTTTTGCCAATTCCACTAATTGTTTGGG	GATCAAGATCTAACTTGGGGTGCCTTTGTCTTCTTCTTTTGCCAATTCCACTAATTGTTTGGG	-0.066	-0.164	-0.787	-0.23	-0.344	0.114989	N	S
5-A	24-A	5,24-A,A	GATCAAGATCTAACTTGGGGTGGCTTTGTCTTCTTCTTTTGCCAATTCCACTAATTGTTTGGG	GATCCAGATCTAACTTGGGGTGGATTTGTCTTCTTCTTTTGCCAATTCCACTAATTGTTTGGG	GATCAAGATCTAACTTGGGGTGGATTTGTCTTCTTCTTTTGCCAATTCCACTAATTGTTTGGG	-0.066	0.043	-0.551	-0.023	-0.263	0.496093	N	N
5-A	25-A	5,25-A,A	GATCAAGATCTAACTTGGGGTGGCTTTGTCTTCTTCTTTTGCCAATTCCACTAATTGTTTGGG	GATCCAGATCTAACTTGGGGTGGCATTGTCTTCTTCTTTTGCCAATTCCACTAATTGTTTGGG	GATCAAGATCTAACTTGGGGTGGCATTGTCTTCTTCTTTTGCCAATTCCACTAATTGTTTGGG	-0.066	0.211	-0.333	0.145	-0.191	0.296745	N	I
5-A	25-C	5,25-A,C	GATCAAGATCTAACTTGGGGTGGCTTTGTCTTCTTCTTTTGCCAATTCCACTAATTGTTTGGG	GATCCAGATCTAACTTGGGGTGGCCTTGTCTTCTTCTTTTGCCAATTCCACTAATTGTTTGGG	GATCAAGATCTAACTTGGGGTGGCCTTGTCTTCTTCTTTTGCCAATTCCACTAATTGTTTGGG	-0.066	0.429	1.081	0.363	0.912	0.0658875	N	I
5-A	25-G	5,25-A,G	GATCAAGATCTAACTTGGGGTGGCTTTGTCTTCTTCTTTTGCCAATTCCACTAATTGTTTGGG	GATCCAGATCTAACTTGGGGTGGCGTTGTCTTCTTCTTTTGCCAATTCCACTAATTGTTTGGG	GATCAAGATCTAACTTGGGGTGGCGTTGTCTTCTTCTTTTGCCAATTCCACTAATTGTTTGGG	-0.066	0.284	-0.819	0.218	-0.56	0.0295544	N	I
5-A	26-A	5,26-A,A	GATCAAGATCTAACTTGGGGTGGCTTTGTCTTCTTCTTTTGCCAATTCCACTAATTGTTTGGG	GATCCAGATCTAACTTGGGGTGGCTATGTCTTCTTCTTTTGCCAATTCCACTAATTGTTTGGG	GATCAAGATCTAACTTGGGGTGGCTATGTCTTCTTCTTTTGCCAATTCCACTAATTGTTTGGG	-0.066	0.39	-0.494	0.324	-0.418	0.0133839	N	I
5-A	26-C	5,26-A,C	GATCAAGATCTAACTTGGGGTGGCTTTGTCTTCTTCTTTTGCCAATTCCACTAATTGTTTGGG	GATCCAGATCTAACTTGGGGTGGCTCTGTCTTCTTCTTTTGCCAATTCCACTAATTGTTTGGG	GATCAAGATCTAACTTGGGGTGGCTCTGTCTTCTTCTTTTGCCAATTCCACTAATTGTTTGGG	-0.066	-0.07	0.591	-0.136	0.782	0.0920879	N	N
5-A	26-G	5,26-A,G	GATCAAGATCTAACTTGGGGTGGCTTTGTCTTCTTCTTTTGCCAATTCCACTAATTGTTTGGG	GATCCAGATCTAACTTGGGGTGGCTGTGTCTTCTTCTTTTGCCAATTCCACTAATTGTTTGGG	GATCAAGATCTAACTTGGGGTGGCTGTGTCTTCTTCTTTTGCCAATTCCACTAATTGTTTGGG	-0.066	-0.547	-0.849	-0.613	-0.44	0.18583	N	N
5-A	27-A	5,27-A,A	GATCAAGATCTAACTTGGGGTGGCTTTGTCTTCTTCTTTTGCCAATTCCACTAATTGTTTGGG	GATCCAGATCTAACTTGGGGTGGCTTAGTCTTCTTCTTTTGCCAATTCCACTAATTGTTTGGG	GATCAAGATCTAACTTGGGGTGGCTTAGTCTTCTTCTTTTGCCAATTCCACTAATTGTTTGGG	-0.066	-0.647	-1.044	-0.713	-0.49	0.0107089	N	S
5-A	27-C	5,27-A,C	GATCAAGATCTAACTTGGGGTGGCTTTGTCTTCTTCTTTTGCCAATTCCACTAATTGTTTGGG	GATCCAGATCTAACTTGGGGTGGCTTCGTCTTCTTCTTTTGCCAATTCCACTAATTGTTTGGG	GATCAAGATCTAACTTGGGGTGGCTTCGTCTTCTTCTTTTGCCAATTCCACTAATTGTTTGGG	-0.066	0.72	0.46	0.654	0.336	0.261833	N	I
5-A	27-G	5,27-A,G	GATCAAGATCTAACTTGGGGTGGCTTTGTCTTCTTCTTTTGCCAATTCCACTAATTGTTTGGG	GATCCAGATCTAACTTGGGGTGGCTTGGTCTTCTTCTTTTGCCAATTCCACTAATTGTTTGGG	GATCAAGATCTAACTTGGGGTGGCTTGGTCTTCTTCTTTTGCCAATTCCACTAATTGTTTGGG	-0.066	-0.115	-1.073	-0.181	-0.73	0.0105886	N	N
5-A	28-A	5,28-A,A	GATCAAGATCTAACTTGGGGTGGCTTTGTCTTCTTCTTTTGCCAATTCCACTAATTGTTTGGG	GATCCAGATCTAACTTGGGGTGGCTTTATCTTCTTCTTTTGCCAATTCCACTAATTGTTTGGG	GATCAAGATCTAACTTGGGGTGGCTTTATCTTCTTCTTTTGCCAATTCCACTAATTGTTTGGG	-0.066	-1.069	-0.587	-1.136	0.352	0.0615679	N	S
5-A	28-C	5,28-A,C	GATCAAGATCTAACTTGGGGTGGCTTTGTCTTCTTCTTTTGCCAATTCCACTAATTGTTTGGG	GATCCAGATCTAACTTGGGGTGGCTTTCTCTTCTTCTTTTGCCAATTCCACTAATTGTTTGGG	GATCAAGATCTAACTTGGGGTGGCTTTCTCTTCTTCTTTTGCCAATTCCACTAATTGTTTGGG	-0.066	-1.838	-1.564	-1.904	-0.217	0.989781	N	S
5-A	29-A	5,29-A,A	GATCAAGATCTAACTTGGGGTGGCTTTGTCTTCTTCTTTTGCCAATTCCACTAATTGTTTGGG	GATCCAGATCTAACTTGGGGTGGCTTTGACTTCTTCTTTTGCCAATTCCACTAATTGTTTGGG	GATCAAGATCTAACTTGGGGTGGCTTTGACTTCTTCTTTTGCCAATTCCACTAATTGTTTGGG	-0.066	0.257	-0.644	0.191	-0.657	0.0696052	N	N
5-A	29-C	5,29-A,C	GATCAAGATCTAACTTGGGGTGGCTTTGTCTTCTTCTTTTGCCAATTCCACTAATTGTTTGGG	GATCCAGATCTAACTTGGGGTGGCTTTGCCTTCTTCTTTTGCCAATTCCACTAATTGTTTGGG	GATCAAGATCTAACTTGGGGTGGCTTTGCCTTCTTCTTTTGCCAATTCCACTAATTGTTTGGG	-0.066	0.119	0.582	0.053	0.824	0.0384785	N	I
5-A	29-G	5,29-A,G	GATCAAGATCTAACTTGGGGTGGCTTTGTCTTCTTCTTTTGCCAATTCCACTAATTGTTTGGG	GATCCAGATCTAACTTGGGGTGGCTTTGGCTTCTTCTTTTGCCAATTCCACTAATTGTTTGGG	GATCAAGATCTAACTTGGGGTGGCTTTGGCTTCTTCTTTTGCCAATTCCACTAATTGTTTGGG	-0.066	-3.819	-5.099	-3.885	-2.392	0.077214	N	S
5-A	30-A	5,30-A,A	GATCAAGATCTAACTTGGGGTGGCTTTGTCTTCTTCTTTTGCCAATTCCACTAATTGTTTGGG	GATCCAGATCTAACTTGGGGTGGCTTTGTATTCTTCTTTTGCCAATTCCACTAATTGTTTGGG	GATCAAGATCTAACTTGGGGTGGCTTTGTATTCTTCTTTTGCCAATTCCACTAATTGTTTGGG	-0.066	-0.973	-1.091	-1.039	-0.11	0.306131	N	S
5-A	31-A	5,31-A,A	GATCAAGATCTAACTTGGGGTGGCTTTGTCTTCTTCTTTTGCCAATTCCACTAATTGTTTGGG	GATCCAGATCTAACTTGGGGTGGCTTTGTCATCTTCTTTTGCCAATTCCACTAATTGTTTGGG	GATCAAGATCTAACTTGGGGTGGCTTTGTCATCTTCTTTTGCCAATTCCACTAATTGTTTGGG	-0.066	0.242	-0.357	0.176	-0.217	0.223798	N	I
5-A	31-C	5,31-A,C	GATCAAGATCTAACTTGGGGTGGCTTTGTCTTCTTCTTTTGCCAATTCCACTAATTGTTTGGG	GATCCAGATCTAACTTGGGGTGGCTTTGTCCTCTTCTTTTGCCAATTCCACTAATTGTTTGGG	GATCAAGATCTAACTTGGGGTGGCTTTGTCCTCTTCTTTTGCCAATTCCACTAATTGTTTGGG	-0.066	-0.076	0.486	-0.142	0.883	0.00140497	N	N
5-A	31-G	5,31-A,G	GATCAAGATCTAACTTGGGGTGGCTTTGTCTTCTTCTTTTGCCAATTCCACTAATTGTTTGGG	GATCCAGATCTAACTTGGGGTGGCTTTGTCGTCTTCTTTTGCCAATTCCACTAATTGTTTGGG	GATCAAGATCTAACTTGGGGTGGCTTTGTCGTCTTCTTTTGCCAATTCCACTAATTGTTTGGG	-0.066	-1.199	-0.606	-1.265	0.778	0.561021	N	X
5-A	32-A	5,32-A,A	GATCAAGATCTAACTTGGGGTGGCTTTGTCTTCTTCTTTTGCCAATTCCACTAATTGTTTGGG	GATCCAGATCTAACTTGGGGTGGCTTTGTCTACTTCTTTTGCCAATTCCACTAATTGTTTGGG	GATCAAGATCTAACTTGGGGTGGCTTTGTCTACTTCTTTTGCCAATTCCACTAATTGTTTGGG	-0.066	-0.129	0.138	-0.195	0.485	0.266315	N	N
5-A	32-C	5,32-A,C	GATCAAGATCTAACTTGGGGTGGCTTTGTCTTCTTCTTTTGCCAATTCCACTAATTGTTTGGG	GATCCAGATCTAACTTGGGGTGGCTTTGTCTCCTTCTTTTGCCAATTCCACTAATTGTTTGGG	GATCAAGATCTAACTTGGGGTGGCTTTGTCTCCTTCTTTTGCCAATTCCACTAATTGTTTGGG	-0.066	-0.05	0.288	-0.116	0.443	0.130356	N	N
5-A	32-G	5,32-A,G	GATCAAGATCTAACTTGGGGTGGCTTTGTCTTCTTCTTTTGCCAATTCCACTAATTGTTTGGG	GATCCAGATCTAACTTGGGGTGGCTTTGTCTGCTTCTTTTGCCAATTCCACTAATTGTTTGGG	GATCAAGATCTAACTTGGGGTGGCTTTGTCTGCTTCTTTTGCCAATTCCACTAATTGTTTGGG	-0.066	0.176	-0.609	0.11	-0.435	0.0398347	N	N
5-A	33-A	5,33-A,A	GATCAAGATCTAACTTGGGGTGGCTTTGTCTTCTTCTTTTGCCAATTCCACTAATTGTTTGGG	GATCCAGATCTAACTTGGGGTGGCTTTGTCTTATTCTTTTGCCAATTCCACTAATTGTTTGGG	GATCAAGATCTAACTTGGGGTGGCTTTGTCTTATTCTTTTGCCAATTCCACTAATTGTTTGGG	-0.066	-3.754	-2.671	-3.82	0.027	0.978543	N	S
5-A	34-A	5,34-A,A	GATCAAGATCTAACTTGGGGTGGCTTTGTCTTCTTCTTTTGCCAATTCCACTAATTGTTTGGG	GATCCAGATCTAACTTGGGGTGGCTTTGTCTTCATCTTTTGCCAATTCCACTAATTGTTTGGG	GATCAAGATCTAACTTGGGGTGGCTTTGTCTTCATCTTTTGCCAATTCCACTAATTGTTTGGG	-0.066	-0.179	-0.99	-0.245	-0.49	0.0614373	N	N
5-A	34-C	5,34-A,C	GATCAAGATCTAACTTGGGGTGGCTTTGTCTTCTTCTTTTGCCAATTCCACTAATTGTTTGGG	GATCCAGATCTAACTTGGGGTGGCTTTGTCTTCCTCTTTTGCCAATTCCACTAATTGTTTGGG	GATCAAGATCTAACTTGGGGTGGCTTTGTCTTCCTCTTTTGCCAATTCCACTAATTGTTTGGG	-0.066	-0.17	0.362	-0.237	0.74	0.0210174	N	N
5-A	34-G	5,34-A,G	GATCAAGATCTAACTTGGGGTGGCTTTGTCTTCTTCTTTTGCCAATTCCACTAATTGTTTGGG	GATCCAGATCTAACTTGGGGTGGCTTTGTCTTCGTCTTTTGCCAATTCCACTAATTGTTTGGG	GATCAAGATCTAACTTGGGGTGGCTTTGTCTTCGTCTTTTGCCAATTCCACTAATTGTTTGGG	-0.066	0.283	-1.069	0.217	-0.921	0.0459921	N	I
5-A	35-A	5,35-A,A	GATCAAGATCTAACTTGGGGTGGCTTTGTCTTCTTCTTTTGCCAATTCCACTAATTGTTTGGG	GATCCAGATCTAACTTGGGGTGGCTTTGTCTTCTACTTTTGCCAATTCCACTAATTGTTTGGG	GATCAAGATCTAACTTGGGGTGGCTTTGTCTTCTACTTTTGCCAATTCCACTAATTGTTTGGG	-0.066	-0.045	-0.279	-0.111	0.066	0.894819	N	N
5-A	35-C	5,35-A,C	GATCAAGATCTAACTTGGGGTGGCTTTGTCTTCTTCTTTTGCCAATTCCACTAATTGTTTGGG	GATCCAGATCTAACTTGGGGTGGCTTTGTCTTCTCCTTTTGCCAATTCCACTAATTGTTTGGG	GATCAAGATCTAACTTGGGGTGGCTTTGTCTTCTCCTTTTGCCAATTCCACTAATTGTTTGGG	-0.066	0.127	0.697	0.061	1.012	0.0435549	N	N
5-A	35-G	5,35-A,G	GATCAAGATCTAACTTGGGGTGGCTTTGTCTTCTTCTTTTGCCAATTCCACTAATTGTTTGGG	GATCCAGATCTAACTTGGGGTGGCTTTGTCTTCTGCTTTTGCCAATTCCACTAATTGTTTGGG	GATCAAGATCTAACTTGGGGTGGCTTTGTCTTCTGCTTTTGCCAATTCCACTAATTGTTTGGG	-0.066	0.167	-0.694	0.101	-0.588	0.0018817	N	N
5-A	36-A	5,36-A,A	GATCAAGATCTAACTTGGGGTGGCTTTGTCTTCTTCTTTTGCCAATTCCACTAATTGTTTGGG	GATCCAGATCTAACTTGGGGTGGCTTTGTCTTCTTATTTTGCCAATTCCACTAATTGTTTGGG	GATCAAGATCTAACTTGGGGTGGCTTTGTCTTCTTATTTTGCCAATTCCACTAATTGTTTGGG	-0.066	-0.688	-0.041	-0.755	0.688	0.0349058	N	S
5-A	37-A	5,37-A,A	GATCAAGATCTAACTTGGGGTGGCTTTGTCTTCTTCTTTTGCCAATTCCACTAATTGTTTGGG	GATCCAGATCTAACTTGGGGTGGCTTTGTCTTCTTCATTTGCCAATTCCACTAATTGTTTGGG	GATCAAGATCTAACTTGGGGTGGCTTTGTCTTCTTCATTTGCCAATTCCACTAATTGTTTGGG	-0.066	0.26	-0.47	0.194	-0.313	0.22229	N	N
5-A	37-C	5,37-A,C	GATCAAGATCTAACTTGGGGTGGCTTTGTCTTCTTCTTTTGCCAATTCCACTAATTGTTTGGG	GATCCAGATCTAACTTGGGGTGGCTTTGTCTTCTTCCTTTGCCAATTCCACTAATTGTTTGGG	GATCAAGATCTAACTTGGGGTGGCTTTGTCTTCTTCCTTTGCCAATTCCACTAATTGTTTGGG	-0.066	0.225	0.589	0.159	0.773	0.1518	N	I
5-A	37-G	5,37-A,G	GATCAAGATCTAACTTGGGGTGGCTTTGTCTTCTTCTTTTGCCAATTCCACTAATTGTTTGGG	GATCCAGATCTAACTTGGGGTGGCTTTGTCTTCTTCGTTTGCCAATTCCACTAATTGTTTGGG	GATCAAGATCTAACTTGGGGTGGCTTTGTCTTCTTCGTTTGCCAATTCCACTAATTGTTTGGG	-0.066	0.33	-0.443	0.264	-0.341	0.0889651	N	N
5-A	38-A	5,38-A,A	GATCAAGATCTAACTTGGGGTGGCTTTGTCTTCTTCTTTTGCCAATTCCACTAATTGTTTGGG	GATCCAGATCTAACTTGGGGTGGCTTTGTCTTCTTCTATTGCCAATTCCACTAATTGTTTGGG	GATCAAGATCTAACTTGGGGTGGCTTTGTCTTCTTCTATTGCCAATTCCACTAATTGTTTGGG	-0.066	-0.025	-1.023	-0.091	-0.62	0.0502456	N	N
5-A	38-C	5,38-A,C	GATCAAGATCTAACTTGGGGTGGCTTTGTCTTCTTCTTTTGCCAATTCCACTAATTGTTTGGG	GATCCAGATCTAACTTGGGGTGGCTTTGTCTTCTTCTCTTGCCAATTCCACTAATTGTTTGGG	GATCAAGATCTAACTTGGGGTGGCTTTGTCTTCTTCTCTTGCCAATTCCACTAATTGTTTGGG	-0.066	0.106	0.899	0.04	1.071	0.0217447	N	N
5-A	38-G	5,38-A,G	GATCAAGATCTAACTTGGGGTGGCTTTGTCTTCTTCTTTTGCCAATTCCACTAATTGTTTGGG	GATCCAGATCTAACTTGGGGTGGCTTTGTCTTCTTCTGTTGCCAATTCCACTAATTGTTTGGG	GATCAAGATCTAACTTGGGGTGGCTTTGTCTTCTTCTGTTGCCAATTCCACTAATTGTTTGGG	-0.066	0.274	-0.584	0.208	-0.469	0.0282977	N	N
5-A	39-A	5,39-A,A	GATCAAGATCTAACTTGGGGTGGCTTTGTCTTCTTCTTTTGCCAATTCCACTAATTGTTTGGG	GATCCAGATCTAACTTGGGGTGGCTTTGTCTTCTTCTTATGCCAATTCCACTAATTGTTTGGG	GATCAAGATCTAACTTGGGGTGGCTTTGTCTTCTTCTTATGCCAATTCCACTAATTGTTTGGG	-0.066	0.361	-0.539	0.295	-0.46	0.0466517	N	I
5-A	39-C	5,39-A,C	GATCAAGATCTAACTTGGGGTGGCTTTGTCTTCTTCTTTTGCCAATTCCACTAATTGTTTGGG	GATCCAGATCTAACTTGGGGTGGCTTTGTCTTCTTCTTCTGCCAATTCCACTAATTGTTTGGG	GATCAAGATCTAACTTGGGGTGGCTTTGTCTTCTTCTTCTGCCAATTCCACTAATTGTTTGGG	-0.066	0.236	0.078	0.17	0.327	0.188918	N	I
5-A	39-G	5,39-A,G	GATCAAGATCTAACTTGGGGTGGCTTTGTCTTCTTCTTTTGCCAATTCCACTAATTGTTTGGG	GATCCAGATCTAACTTGGGGTGGCTTTGTCTTCTTCTTGTGCCAATTCCACTAATTGTTTGGG	GATCAAGATCTAACTTGGGGTGGCTTTGTCTTCTTCTTGTGCCAATTCCACTAATTGTTTGGG	-0.066	0.267	-1.089	0.201	-0.844	0.0377838	N	I
5-A	40-A	5,40-A,A	GATCAAGATCTAACTTGGGGTGGCTTTGTCTTCTTCTTTTGCCAATTCCACTAATTGTTTGGG	GATCCAGATCTAACTTGGGGTGGCTTTGTCTTCTTCTTTAGCCAATTCCACTAATTGTTTGGG	GATCAAGATCTAACTTGGGGTGGCTTTGTCTTCTTCTTTAGCCAATTCCACTAATTGTTTGGG	-0.066	-2.389	-1.869	-2.455	-0.086	0.799783	N	S
5-A	40-C	5,40-A,C	GATCAAGATCTAACTTGGGGTGGCTTTGTCTTCTTCTTTTGCCAATTCCACTAATTGTTTGGG	GATCCAGATCTAACTTGGGGTGGCTTTGTCTTCTTCTTTCGCCAATTCCACTAATTGTTTGGG	GATCAAGATCTAACTTGGGGTGGCTTTGTCTTCTTCTTTCGCCAATTCCACTAATTGTTTGGG	-0.066	0.287	0.194	0.221	0.327	0.433772	N	I
5-A	40-G	5,40-A,G	GATCAAGATCTAACTTGGGGTGGCTTTGTCTTCTTCTTTTGCCAATTCCACTAATTGTTTGGG	GATCCAGATCTAACTTGGGGTGGCTTTGTCTTCTTCTTTGGCCAATTCCACTAATTGTTTGGG	GATCAAGATCTAACTTGGGGTGGCTTTGTCTTCTTCTTTGGCCAATTCCACTAATTGTTTGGG	-0.066	0.275	-0.354	0.209	-0.116	0.157815	N	I
5-A	41-A	5,41-A,A	GATCAAGATCTAACTTGGGGTGGCTTTGTCTTCTTCTTTTGCCAATTCCACTAATTGTTTGGG	GATCCAGATCTAACTTGGGGTGGCTTTGTCTTCTTCTTTTACCAATTCCACTAATTGTTTGGG	GATCAAGATCTAACTTGGGGTGGCTTTGTCTTCTTCTTTTACCAATTCCACTAATTGTTTGGG	-0.066	-0.772	-0.647	-0.838	0.163	0.092686	N	S
5-A	41-C	5,41-A,C	GATCAAGATCTAACTTGGGGTGGCTTTGTCTTCTTCTTTTGCCAATTCCACTAATTGTTTGGG	GATCCAGATCTAACTTGGGGTGGCTTTGTCTTCTTCTTTTCCCAATTCCACTAATTGTTTGGG	GATCAAGATCTAACTTGGGGTGGCTTTGTCTTCTTCTTTTCCCAATTCCACTAATTGTTTGGG	-0.066	-1.66	-2.097	-1.726	-0.842	0.0463357	N	S
5-A	42-A	5,42-A,A	GATCAAGATCTAACTTGGGGTGGCTTTGTCTTCTTCTTTTGCCAATTCCACTAATTGTTTGGG	GATCCAGATCTAACTTGGGGTGGCTTTGTCTTCTTCTTTTGACAATTCCACTAATTGTTTGGG	GATCAAGATCTAACTTGGGGTGGCTTTGTCTTCTTCTTTTGACAATTCCACTAATTGTTTGGG	-0.066	-0.179	-1.358	-0.245	-0.935	0.0511464	N	S
5-A	43-A	5,43-A,A	GATCAAGATCTAACTTGGGGTGGCTTTGTCTTCTTCTTTTGCCAATTCCACTAATTGTTTGGG	GATCCAGATCTAACTTGGGGTGGCTTTGTCTTCTTCTTTTGCAAATTCCACTAATTGTTTGGG	GATCAAGATCTAACTTGGGGTGGCTTTGTCTTCTTCTTTTGCAAATTCCACTAATTGTTTGGG	-0.066	-0.47	-0.577	-0.536	0.005	0.530907	N	N
5-A	46-A	5,46-A,A	GATCAAGATCTAACTTGGGGTGGCTTTGTCTTCTTCTTTTGCCAATTCCACTAATTGTTTGGG	GATCCAGATCTAACTTGGGGTGGCTTTGTCTTCTTCTTTTGCCAAATCCACTAATTGTTTGGG	GATCAAGATCTAACTTGGGGTGGCTTTGTCTTCTTCTTTTGCCAAATCCACTAATTGTTTGGG	-0.066	0.041	-0.549	-0.025	-0.265	0.753424	N	N
5-A	46-C	5,46-A,C	GATCAAGATCTAACTTGGGGTGGCTTTGTCTTCTTCTTTTGCCAATTCCACTAATTGTTTGGG	GATCCAGATCTAACTTGGGGTGGCTTTGTCTTCTTCTTTTGCCAACTCCACTAATTGTTTGGG	GATCAAGATCTAACTTGGGGTGGCTTTGTCTTCTTCTTTTGCCAACTCCACTAATTGTTTGGG	-0.066	0.336	0.729	0.27	0.823	0.00700013	N	I
5-A	46-G	5,46-A,G	GATCAAGATCTAACTTGGGGTGGCTTTGTCTTCTTCTTTTGCCAATTCCACTAATTGTTTGGG	GATCCAGATCTAACTTGGGGTGGCTTTGTCTTCTTCTTTTGCCAAGTCCACTAATTGTTTGGG	GATCAAGATCTAACTTGGGGTGGCTTTGTCTTCTTCTTTTGCCAAGTCCACTAATTGTTTGGG	-0.066	0.344	-0.648	0.278	-0.513	0.116117	N	I
5-A	47-A	5,47-A,A	GATCAAGATCTAACTTGGGGTGGCTTTGTCTTCTTCTTTTGCCAATTCCACTAATTGTTTGGG	GATCCAGATCTAACTTGGGGTGGCTTTGTCTTCTTCTTTTGCCAATACCACTAATTGTTTGGG	GATCAAGATCTAACTTGGGGTGGCTTTGTCTTCTTCTTTTGCCAATACCACTAATTGTTTGGG	-0.066	-0.214	-0.764	-0.28	-0.364	0.0428848	N	N
5-A	47-C	5,47-A,C	GATCAAGATCTAACTTGGGGTGGCTTTGTCTTCTTCTTTTGCCAATTCCACTAATTGTTTGGG	GATCCAGATCTAACTTGGGGTGGCTTTGTCTTCTTCTTTTGCCAATCCCACTAATTGTTTGGG	GATCAAGATCTAACTTGGGGTGGCTTTGTCTTCTTCTTTTGCCAATCCCACTAATTGTTTGGG	-0.066	-2.085	-0.301	-2.151	1.214	0.035552	N	S
5-A	47-G	5,47-A,G	GATCAAGATCTAACTTGGGGTGGCTTTGTCTTCTTCTTTTGCCAATTCCACTAATTGTTTGGG	GATCCAGATCTAACTTGGGGTGGCTTTGTCTTCTTCTTTTGCCAATGCCACTAATTGTTTGGG	GATCAAGATCTAACTTGGGGTGGCTTTGTCTTCTTCTTTTGCCAATGCCACTAATTGTTTGGG	-0.066	-1.617	0.548	-1.683	1.935	0.715798	N	S
5-A	48-A	5,48-A,A	GATCAAGATCTAACTTGGGGTGGCTTTGTCTTCTTCTTTTGCCAATTCCACTAATTGTTTGGG	GATCCAGATCTAACTTGGGGTGGCTTTGTCTTCTTCTTTTGCCAATTACACTAATTGTTTGGG	GATCAAGATCTAACTTGGGGTGGCTTTGTCTTCTTCTTTTGCCAATTACACTAATTGTTTGGG	-0.066	-1.736	-1.716	-1.802	-0.351	0.244634	N	S
5-A	49-A	5,49-A,A	GATCAAGATCTAACTTGGGGTGGCTTTGTCTTCTTCTTTTGCCAATTCCACTAATTGTTTGGG	GATCCAGATCTAACTTGGGGTGGCTTTGTCTTCTTCTTTTGCCAATTCAACTAATTGTTTGGG	GATCAAGATCTAACTTGGGGTGGCTTTGTCTTCTTCTTTTGCCAATTCAACTAATTGTTTGGG	-0.066	1.456	0.082	1.39	-0.471	0.077905	N	I
5-A	51-A	5,51-A,A	GATCAAGATCTAACTTGGGGTGGCTTTGTCTTCTTCTTTTGCCAATTCCACTAATTGTTTGGG	GATCCAGATCTAACTTGGGGTGGCTTTGTCTTCTTCTTTTGCCAATTCCAATAATTGTTTGGG	GATCAAGATCTAACTTGGGGTGGCTTTGTCTTCTTCTTTTGCCAATTCCAATAATTGTTTGGG	-0.066	-1.679	-2.449	-1.745	-1.082	0.013326	N	S
5-A	52-A	5,52-A,A	GATCAAGATCTAACTTGGGGTGGCTTTGTCTTCTTCTTTTGCCAATTCCACTAATTGTTTGGG	GATCCAGATCTAACTTGGGGTGGCTTTGTCTTCTTCTTTTGCCAATTCCACAAATTGTTTGGG	GATCAAGATCTAACTTGGGGTGGCTTTGTCTTCTTCTTTTGCCAATTCCACAAATTGTTTGGG	-0.066	0.166	-0.378	0.1	-0.086	0.765249	N	N
5-A	52-C	5,52-A,C	GATCAAGATCTAACTTGGGGTGGCTTTGTCTTCTTCTTTTGCCAATTCCACTAATTGTTTGGG	GATCCAGATCTAACTTGGGGTGGCTTTGTCTTCTTCTTTTGCCAATTCCACCAATTGTTTGGG	GATCAAGATCTAACTTGGGGTGGCTTTGTCTTCTTCTTTTGCCAATTCCACCAATTGTTTGGG	-0.066	0.564	0.547	0.498	0.588	0.0192213	N	I
5-A	52-G	5,52-A,G	GATCAAGATCTAACTTGGGGTGGCTTTGTCTTCTTCTTTTGCCAATTCCACTAATTGTTTGGG	GATCCAGATCTAACTTGGGGTGGCTTTGTCTTCTTCTTTTGCCAATTCCACGAATTGTTTGGG	GATCAAGATCTAACTTGGGGTGGCTTTGTCTTCTTCTTTTGCCAATTCCACGAATTGTTTGGG	-0.066	0.635	-0.52	0.569	-0.669	0.000546184	N	I
5-A	55-A	5,55-A,A	GATCAAGATCTAACTTGGGGTGGCTTTGTCTTCTTCTTTTGCCAATTCCACTAATTGTTTGGG	GATCCAGATCTAACTTGGGGTGGCTTTGTCTTCTTCTTTTGCCAATTCCACTAAATGTTTGGG	GATCAAGATCTAACTTGGGGTGGCTTTGTCTTCTTCTTTTGCCAATTCCACTAAATGTTTGGG	-0.066	0.386	-0.606	0.32	-0.55	0.00503413	N	I
5-A	55-C	5,55-A,C	GATCAAGATCTAACTTGGGGTGGCTTTGTCTTCTTCTTTTGCCAATTCCACTAATTGTTTGGG	GATCCAGATCTAACTTGGGGTGGCTTTGTCTTCTTCTTTTGCCAATTCCACTAACTGTTTGGG	GATCAAGATCTAACTTGGGGTGGCTTTGTCTTCTTCTTTTGCCAATTCCACTAACTGTTTGGG	-0.066	0.069	-0.272	0.003	0.004	0.464956	N	N
5-A	55-G	5,55-A,G	GATCAAGATCTAACTTGGGGTGGCTTTGTCTTCTTCTTTTGCCAATTCCACTAATTGTTTGGG	GATCCAGATCTAACTTGGGGTGGCTTTGTCTTCTTCTTTTGCCAATTCCACTAAGTGTTTGGG	GATCAAGATCTAACTTGGGGTGGCTTTGTCTTCTTCTTTTGCCAATTCCACTAAGTGTTTGGG	-0.066	0.117	-0.983	0.051	-0.715	0.0259874	N	N
5-A	56-A	5,56-A,A	GATCAAGATCTAACTTGGGGTGGCTTTGTCTTCTTCTTTTGCCAATTCCACTAATTGTTTGGG	GATCCAGATCTAACTTGGGGTGGCTTTGTCTTCTTCTTTTGCCAATTCCACTAATAGTTTGGG	GATCAAGATCTAACTTGGGGTGGCTTTGTCTTCTTCTTTTGCCAATTCCACTAATAGTTTGGG	-0.066	-0.713	-0.878	-0.779	-0.13	0.164916	N	S
5-A	56-C	5,56-A,C	GATCAAGATCTAACTTGGGGTGGCTTTGTCTTCTTCTTTTGCCAATTCCACTAATTGTTTGGG	GATCCAGATCTAACTTGGGGTGGCTTTGTCTTCTTCTTTTGCCAATTCCACTAATCGTTTGGG	GATCAAGATCTAACTTGGGGTGGCTTTGTCTTCTTCTTTTGCCAATTCCACTAATCGTTTGGG	-0.066	0.215	0.329	0.149	0.585	0.0146665	N	N
5-A	56-G	5,56-A,G	GATCAAGATCTAACTTGGGGTGGCTTTGTCTTCTTCTTTTGCCAATTCCACTAATTGTTTGGG	GATCCAGATCTAACTTGGGGTGGCTTTGTCTTCTTCTTTTGCCAATTCCACTAATGGTTTGGG	GATCAAGATCTAACTTGGGGTGGCTTTGTCTTCTTCTTTTGCCAATTCCACTAATGGTTTGGG	-0.066	0.059	-0.911	-0.007	-0.555	0.016845	N	N
5-A	57-A	5,57-A,A	GATCAAGATCTAACTTGGGGTGGCTTTGTCTTCTTCTTTTGCCAATTCCACTAATTGTTTGGG	GATCCAGATCTAACTTGGGGTGGCTTTGTCTTCTTCTTTTGCCAATTCCACTAATTATTTGGG	GATCAAGATCTAACTTGGGGTGGCTTTGTCTTCTTCTTTTGCCAATTCCACTAATTATTTGGG	-0.066	-0.066	-0.666	-0.132	-0.381	0.289047	N	N
5-A	57-C	5,57-A,C	GATCAAGATCTAACTTGGGGTGGCTTTGTCTTCTTCTTTTGCCAATTCCACTAATTGTTTGGG	GATCCAGATCTAACTTGGGGTGGCTTTGTCTTCTTCTTTTGCCAATTCCACTAATTCTTTGGG	GATCAAGATCTAACTTGGGGTGGCTTTGTCTTCTTCTTTTGCCAATTCCACTAATTCTTTGGG	-0.066	-0.537	-1.015	-0.603	-0.334	0.0273639	N	S
5-A	58-A	5,58-A,A	GATCAAGATCTAACTTGGGGTGGCTTTGTCTTCTTCTTTTGCCAATTCCACTAATTGTTTGGG	GATCCAGATCTAACTTGGGGTGGCTTTGTCTTCTTCTTTTGCCAATTCCACTAATTGATTGGG	GATCAAGATCTAACTTGGGGTGGCTTTGTCTTCTTCTTTTGCCAATTCCACTAATTGATTGGG	-0.066	0.099	-0.641	0.033	-0.39	0.0720775	N	I
5-A	58-C	5,58-A,C	GATCAAGATCTAACTTGGGGTGGCTTTGTCTTCTTCTTTTGCCAATTCCACTAATTGTTTGGG	GATCCAGATCTAACTTGGGGTGGCTTTGTCTTCTTCTTTTGCCAATTCCACTAATTGCTTGGG	GATCAAGATCTAACTTGGGGTGGCTTTGTCTTCTTCTTTTGCCAATTCCACTAATTGCTTGGG	-0.066	-0.116	-0.741	-0.182	-0.387	0.0522789	N	S
5-A	58-G	5,58-A,G	GATCAAGATCTAACTTGGGGTGGCTTTGTCTTCTTCTTTTGCCAATTCCACTAATTGTTTGGG	GATCCAGATCTAACTTGGGGTGGCTTTGTCTTCTTCTTTTGCCAATTCCACTAATTGGTTGGG	GATCAAGATCTAACTTGGGGTGGCTTTGTCTTCTTCTTTTGCCAATTCCACTAATTGGTTGGG	-0.066	-0.27	-1.716	-0.336	-1.162	0.00101517	N	N
5-A	59-A	5,59-A,A	GATCAAGATCTAACTTGGGGTGGCTTTGTCTTCTTCTTTTGCCAATTCCACTAATTGTTTGGG	GATCCAGATCTAACTTGGGGTGGCTTTGTCTTCTTCTTTTGCCAATTCCACTAATTGTATGGG	GATCAAGATCTAACTTGGGGTGGCTTTGTCTTCTTCTTTTGCCAATTCCACTAATTGTATGGG	-0.066	-0.31	-1.217	-0.376	-0.674	0.00990759	N	N
5-A	59-C	5,59-A,C	GATCAAGATCTAACTTGGGGTGGCTTTGTCTTCTTCTTTTGCCAATTCCACTAATTGTTTGGG	GATCCAGATCTAACTTGGGGTGGCTTTGTCTTCTTCTTTTGCCAATTCCACTAATTGTCTGGG	GATCAAGATCTAACTTGGGGTGGCTTTGTCTTCTTCTTTTGCCAATTCCACTAATTGTCTGGG	-0.066	-0.032	0.142	-0.098	0.486	0.143425	N	N
5-A	59-G	5,59-A,G	GATCAAGATCTAACTTGGGGTGGCTTTGTCTTCTTCTTTTGCCAATTCCACTAATTGTTTGGG	GATCCAGATCTAACTTGGGGTGGCTTTGTCTTCTTCTTTTGCCAATTCCACTAATTGTGTGGG	GATCAAGATCTAACTTGGGGTGGCTTTGTCTTCTTCTTTTGCCAATTCCACTAATTGTGTGGG	-0.066	-0.228	-1.331	-0.294	-1.04	0.030832	N	N
5-A	60-A	5,60-A,A	GATCAAGATCTAACTTGGGGTGGCTTTGTCTTCTTCTTTTGCCAATTCCACTAATTGTTTGGG	GATCCAGATCTAACTTGGGGTGGCTTTGTCTTCTTCTTTTGCCAATTCCACTAATTGTTAGGG	GATCAAGATCTAACTTGGGGTGGCTTTGTCTTCTTCTTTTGCCAATTCCACTAATTGTTAGGG	-0.066	-2.552	-1.65	-2.618	0.205	0.339764	N	S
5-A	60-C	5,60-A,C	GATCAAGATCTAACTTGGGGTGGCTTTGTCTTCTTCTTTTGCCAATTCCACTAATTGTTTGGG	GATCCAGATCTAACTTGGGGTGGCTTTGTCTTCTTCTTTTGCCAATTCCACTAATTGTTCGGG	GATCAAGATCTAACTTGGGGTGGCTTTGTCTTCTTCTTTTGCCAATTCCACTAATTGTTCGGG	-0.066	-0.19	-0.15	-0.256	0.318	0.202544	N	N
5-A	60-G	5,60-A,G	GATCAAGATCTAACTTGGGGTGGCTTTGTCTTCTTCTTTTGCCAATTCCACTAATTGTTTGGG	GATCCAGATCTAACTTGGGGTGGCTTTGTCTTCTTCTTTTGCCAATTCCACTAATTGTTGGGG	GATCAAGATCTAACTTGGGGTGGCTTTGTCTTCTTCTTTTGCCAATTCCACTAATTGTTGGGG	-0.066	-0.709	-1.025	-0.775	-0.358	0.20557	N	S
5-A	61-A	5,61-A,A	GATCAAGATCTAACTTGGGGTGGCTTTGTCTTCTTCTTTTGCCAATTCCACTAATTGTTTGGG	GATCCAGATCTAACTTGGGGTGGCTTTGTCTTCTTCTTTTGCCAATTCCACTAATTGTTTAGG	GATCAAGATCTAACTTGGGGTGGCTTTGTCTTCTTCTTTTGCCAATTCCACTAATTGTTTAGG	-0.066	-1.318	-1.464	-1.384	-0.351	0.266956	N	S
5-A	61-C	5,61-A,C	GATCAAGATCTAACTTGGGGTGGCTTTGTCTTCTTCTTTTGCCAATTCCACTAATTGTTTGGG	GATCCAGATCTAACTTGGGGTGGCTTTGTCTTCTTCTTTTGCCAATTCCACTAATTGTTTCGG	GATCAAGATCTAACTTGGGGTGGCTTTGTCTTCTTCTTTTGCCAATTCCACTAATTGTTTCGG	-0.066	0.061	-1.132	-0.005	-0.777	0.987237	N	N
5-A	62-A	5,62-A,A	GATCAAGATCTAACTTGGGGTGGCTTTGTCTTCTTCTTTTGCCAATTCCACTAATTGTTTGGG	GATCCAGATCTAACTTGGGGTGGCTTTGTCTTCTTCTTTTGCCAATTCCACTAATTGTTTGAG	GATCAAGATCTAACTTGGGGTGGCTTTGTCTTCTTCTTTTGCCAATTCCACTAATTGTTTGAG	-0.066	-0.115	-0.793	-0.181	-0.5	0.056445	N	N
5-A	62-C	5,62-A,C	GATCAAGATCTAACTTGGGGTGGCTTTGTCTTCTTCTTTTGCCAATTCCACTAATTGTTTGGG	GATCCAGATCTAACTTGGGGTGGCTTTGTCTTCTTCTTTTGCCAATTCCACTAATTGTTTGCG	GATCAAGATCTAACTTGGGGTGGCTTTGTCTTCTTCTTTTGCCAATTCCACTAATTGTTTGCG	-0.066	-0.199	-1.671	-0.265	-1.159	0.0147993	N	N
5-A	63-A	5,63-A,A	GATCAAGATCTAACTTGGGGTGGCTTTGTCTTCTTCTTTTGCCAATTCCACTAATTGTTTGGG	GATCCAGATCTAACTTGGGGTGGCTTTGTCTTCTTCTTTTGCCAATTCCACTAATTGTTTGGA	GATCAAGATCTAACTTGGGGTGGCTTTGTCTTCTTCTTTTGCCAATTCCACTAATTGTTTGGA	-0.066	-5.697	-3.642	-5.763	0.047	0.352326	N	S
5-A	63-C	5,63-A,C	GATCAAGATCTAACTTGGGGTGGCTTTGTCTTCTTCTTTTGCCAATTCCACTAATTGTTTGGG	GATCCAGATCTAACTTGGGGTGGCTTTGTCTTCTTCTTTTGCCAATTCCACTAATTGTTTGGC	GATCAAGATCTAACTTGGGGTGGCTTTGTCTTCTTCTTTTGCCAATTCCACTAATTGTTTGGC	-0.066	-6.234	-4.044	-6.3	0.047	0.587098	N	S
5-A	63-T	5,63-A,T	GATCAAGATCTAACTTGGGGTGGCTTTGTCTTCTTCTTTTGCCAATTCCACTAATTGTTTGGG	GATCCAGATCTAACTTGGGGTGGCTTTGTCTTCTTCTTTTGCCAATTCCACTAATTGTTTGGT	GATCAAGATCTAACTTGGGGTGGCTTTGTCTTCTTCTTTTGCCAATTCCACTAATTGTTTGGT	-0.066	-5.097	-4.516	-5.163	-0.86	0.0970274	N	S
5-A	62-T	5,62-A,T	GATCAAGATCTAACTTGGGGTGGCTTTGTCTTCTTCTTTTGCCAATTCCACTAATTGTTTGGG	GATCCAGATCTAACTTGGGGTGGCTTTGTCTTCTTCTTTTGCCAATTCCACTAATTGTTTGTG	GATCAAGATCTAACTTGGGGTGGCTTTGTCTTCTTCTTTTGCCAATTCCACTAATTGTTTGTG	-0.066	-0.581	-2.062	-0.647	-1.312	0.0156319	N	S
5-A	61-T	5,61-A,T	GATCAAGATCTAACTTGGGGTGGCTTTGTCTTCTTCTTTTGCCAATTCCACTAATTGTTTGGG	GATCCAGATCTAACTTGGGGTGGCTTTGTCTTCTTCTTTTGCCAATTCCACTAATTGTTTTGG	GATCAAGATCTAACTTGGGGTGGCTTTGTCTTCTTCTTTTGCCAATTCCACTAATTGTTTTGG	-0.066	-0.154	-1.155	-0.22	-0.785	0.0342199	N	N
5-A	57-T	5,57-A,T	GATCAAGATCTAACTTGGGGTGGCTTTGTCTTCTTCTTTTGCCAATTCCACTAATTGTTTGGG	GATCCAGATCTAACTTGGGGTGGCTTTGTCTTCTTCTTTTGCCAATTCCACTAATTTTTTGGG	GATCAAGATCTAACTTGGGGTGGCTTTGTCTTCTTCTTTTGCCAATTCCACTAATTTTTTGGG	-0.066	0.003	-0.062	-0.063	0.288	0.340789	N	N
5-A	54-C	5,54-A,C	GATCAAGATCTAACTTGGGGTGGCTTTGTCTTCTTCTTTTGCCAATTCCACTAATTGTTTGGG	GATCCAGATCTAACTTGGGGTGGCTTTGTCTTCTTCTTTTGCCAATTCCACTACTTGTTTGGG	GATCAAGATCTAACTTGGGGTGGCTTTGTCTTCTTCTTTTGCCAATTCCACTACTTGTTTGGG	-0.066	0.187	-0.934	0.121	-0.726	0.0144757	N	I
5-A	54-G	5,54-A,G	GATCAAGATCTAACTTGGGGTGGCTTTGTCTTCTTCTTTTGCCAATTCCACTAATTGTTTGGG	GATCCAGATCTAACTTGGGGTGGCTTTGTCTTCTTCTTTTGCCAATTCCACTAGTTGTTTGGG	GATCAAGATCTAACTTGGGGTGGCTTTGTCTTCTTCTTTTGCCAATTCCACTAGTTGTTTGGG	-0.066	-0.319	-0.433	-0.385	0.099	0.397045	N	N
5-A	54-T	5,54-A,T	GATCAAGATCTAACTTGGGGTGGCTTTGTCTTCTTCTTTTGCCAATTCCACTAATTGTTTGGG	GATCCAGATCTAACTTGGGGTGGCTTTGTCTTCTTCTTTTGCCAATTCCACTATTTGTTTGGG	GATCAAGATCTAACTTGGGGTGGCTTTGTCTTCTTCTTTTGCCAATTCCACTATTTGTTTGGG	-0.066	-0.013	-0.733	-0.079	-0.361	0.106079	N	N
5-A	53-C	5,53-A,C	GATCAAGATCTAACTTGGGGTGGCTTTGTCTTCTTCTTTTGCCAATTCCACTAATTGTTTGGG	GATCCAGATCTAACTTGGGGTGGCTTTGTCTTCTTCTTTTGCCAATTCCACTCATTGTTTGGG	GATCAAGATCTAACTTGGGGTGGCTTTGTCTTCTTCTTTTGCCAATTCCACTCATTGTTTGGG	-0.066	-0.152	-0.913	-0.218	-0.578	0.121231	N	N
5-A	53-G	5,53-A,G	GATCAAGATCTAACTTGGGGTGGCTTTGTCTTCTTCTTTTGCCAATTCCACTAATTGTTTGGG	GATCCAGATCTAACTTGGGGTGGCTTTGTCTTCTTCTTTTGCCAATTCCACTGATTGTTTGGG	GATCAAGATCTAACTTGGGGTGGCTTTGTCTTCTTCTTTTGCCAATTCCACTGATTGTTTGGG	-0.066	0.229	-0.094	0.163	0.134	0.502839	N	N
5-A	53-T	5,53-A,T	GATCAAGATCTAACTTGGGGTGGCTTTGTCTTCTTCTTTTGCCAATTCCACTAATTGTTTGGG	GATCCAGATCTAACTTGGGGTGGCTTTGTCTTCTTCTTTTGCCAATTCCACTTATTGTTTGGG	GATCAAGATCTAACTTGGGGTGGCTTTGTCTTCTTCTTTTGCCAATTCCACTTATTGTTTGGG	-0.066	-0.046	-0.618	-0.112	-0.272	0.12356	N	N
5-A	51-G	5,51-A,G	GATCAAGATCTAACTTGGGGTGGCTTTGTCTTCTTCTTTTGCCAATTCCACTAATTGTTTGGG	GATCCAGATCTAACTTGGGGTGGCTTTGTCTTCTTCTTTTGCCAATTCCAGTAATTGTTTGGG	GATCAAGATCTAACTTGGGGTGGCTTTGTCTTCTTCTTTTGCCAATTCCAGTAATTGTTTGGG	-0.066	0.038	-0.703	-0.028	-0.428	0.0350439	N	N
5-A	51-T	5,51-A,T	GATCAAGATCTAACTTGGGGTGGCTTTGTCTTCTTCTTTTGCCAATTCCACTAATTGTTTGGG	GATCCAGATCTAACTTGGGGTGGCTTTGTCTTCTTCTTTTGCCAATTCCATTAATTGTTTGGG	GATCAAGATCTAACTTGGGGTGGCTTTGTCTTCTTCTTTTGCCAATTCCATTAATTGTTTGGG	-0.066	-1.533	-0.814	-1.599	0.371	0.344293	N	S
5-A	50-G	5,50-A,G	GATCAAGATCTAACTTGGGGTGGCTTTGTCTTCTTCTTTTGCCAATTCCACTAATTGTTTGGG	GATCCAGATCTAACTTGGGGTGGCTTTGTCTTCTTCTTTTGCCAATTCCGCTAATTGTTTGGG	GATCAAGATCTAACTTGGGGTGGCTTTGTCTTCTTCTTTTGCCAATTCCGCTAATTGTTTGGG	-0.066	0.131	0.277	0.065	0.364	0.0377886	N	N
5-A	50-T	5,50-A,T	GATCAAGATCTAACTTGGGGTGGCTTTGTCTTCTTCTTTTGCCAATTCCACTAATTGTTTGGG	GATCCAGATCTAACTTGGGGTGGCTTTGTCTTCTTCTTTTGCCAATTCCTCTAATTGTTTGGG	GATCAAGATCTAACTTGGGGTGGCTTTGTCTTCTTCTTTTGCCAATTCCTCTAATTGTTTGGG	-0.066	-1.118	-0.908	-1.184	0.084	0.556731	N	S
5-A	49-G	5,49-A,G	GATCAAGATCTAACTTGGGGTGGCTTTGTCTTCTTCTTTTGCCAATTCCACTAATTGTTTGGG	GATCCAGATCTAACTTGGGGTGGCTTTGTCTTCTTCTTTTGCCAATTCGACTAATTGTTTGGG	GATCAAGATCTAACTTGGGGTGGCTTTGTCTTCTTCTTTTGCCAATTCGACTAATTGTTTGGG	-0.066	0.869	-0.758	0.803	-0.874	0.0160638	N	I
5-A	49-T	5,49-A,T	GATCAAGATCTAACTTGGGGTGGCTTTGTCTTCTTCTTTTGCCAATTCCACTAATTGTTTGGG	GATCCAGATCTAACTTGGGGTGGCTTTGTCTTCTTCTTTTGCCAATTCTACTAATTGTTTGGG	GATCAAGATCTAACTTGGGGTGGCTTTGTCTTCTTCTTTTGCCAATTCTACTAATTGTTTGGG	-0.066	-0.226	0.062	-0.292	0.449	0.0582881	N	N
5-A	48-G	5,48-A,G	GATCAAGATCTAACTTGGGGTGGCTTTGTCTTCTTCTTTTGCCAATTCCACTAATTGTTTGGG	GATCCAGATCTAACTTGGGGTGGCTTTGTCTTCTTCTTTTGCCAATTGCACTAATTGTTTGGG	GATCAAGATCTAACTTGGGGTGGCTTTGTCTTCTTCTTTTGCCAATTGCACTAATTGTTTGGG	-0.066	-1.23	-1.106	-1.296	-0.043	0.718372	N	S
5-A	48-T	5,48-A,T	GATCAAGATCTAACTTGGGGTGGCTTTGTCTTCTTCTTTTGCCAATTCCACTAATTGTTTGGG	GATCCAGATCTAACTTGGGGTGGCTTTGTCTTCTTCTTTTGCCAATTTCACTAATTGTTTGGG	GATCAAGATCTAACTTGGGGTGGCTTTGTCTTCTTCTTTTGCCAATTTCACTAATTGTTTGGG	-0.066	-2.349	-1.119	-2.415	0.653	0.0404862	N	S
5-A	45-C	5,45-A,C	GATCAAGATCTAACTTGGGGTGGCTTTGTCTTCTTCTTTTGCCAATTCCACTAATTGTTTGGG	GATCCAGATCTAACTTGGGGTGGCTTTGTCTTCTTCTTTTGCCACTTCCACTAATTGTTTGGG	GATCAAGATCTAACTTGGGGTGGCTTTGTCTTCTTCTTTTGCCACTTCCACTAATTGTTTGGG	-0.066	-3.692	-3.97	-3.758	-1.469	0.000100644	N	S
5-A	45-G	5,45-A,G	GATCAAGATCTAACTTGGGGTGGCTTTGTCTTCTTCTTTTGCCAATTCCACTAATTGTTTGGG	GATCCAGATCTAACTTGGGGTGGCTTTGTCTTCTTCTTTTGCCAGTTCCACTAATTGTTTGGG	GATCAAGATCTAACTTGGGGTGGCTTTGTCTTCTTCTTTTGCCAGTTCCACTAATTGTTTGGG	-0.066	-0.008	0.043	-0.075	0.366	0.0772878	N	N
5-A	45-T	5,45-A,T	GATCAAGATCTAACTTGGGGTGGCTTTGTCTTCTTCTTTTGCCAATTCCACTAATTGTTTGGG	GATCCAGATCTAACTTGGGGTGGCTTTGTCTTCTTCTTTTGCCATTTCCACTAATTGTTTGGG	GATCAAGATCTAACTTGGGGTGGCTTTGTCTTCTTCTTTTGCCATTTCCACTAATTGTTTGGG	-0.066	-1.329	-1.783	-1.395	-0.731	0.00433689	N	S
5-A	44-C	5,44-A,C	GATCAAGATCTAACTTGGGGTGGCTTTGTCTTCTTCTTTTGCCAATTCCACTAATTGTTTGGG	GATCCAGATCTAACTTGGGGTGGCTTTGTCTTCTTCTTTTGCCCATTCCACTAATTGTTTGGG	GATCAAGATCTAACTTGGGGTGGCTTTGTCTTCTTCTTTTGCCCATTCCACTAATTGTTTGGG	-0.066	-0.731	-1.285	-0.797	-0.464	0.0631547	N	S
5-A	44-G	5,44-A,G	GATCAAGATCTAACTTGGGGTGGCTTTGTCTTCTTCTTTTGCCAATTCCACTAATTGTTTGGG	GATCCAGATCTAACTTGGGGTGGCTTTGTCTTCTTCTTTTGCCGATTCCACTAATTGTTTGGG	GATCAAGATCTAACTTGGGGTGGCTTTGTCTTCTTCTTTTGCCGATTCCACTAATTGTTTGGG	-0.066	0.314	0.039	0.248	-0.01	0.49613	N	I
5-A	44-T	5,44-A,T	GATCAAGATCTAACTTGGGGTGGCTTTGTCTTCTTCTTTTGCCAATTCCACTAATTGTTTGGG	GATCCAGATCTAACTTGGGGTGGCTTTGTCTTCTTCTTTTGCCTATTCCACTAATTGTTTGGG	GATCAAGATCTAACTTGGGGTGGCTTTGTCTTCTTCTTTTGCCTATTCCACTAATTGTTTGGG	-0.066	-1.325	-0.899	-1.391	0.08	0.403781	N	S
5-A	43-G	5,43-A,G	GATCAAGATCTAACTTGGGGTGGCTTTGTCTTCTTCTTTTGCCAATTCCACTAATTGTTTGGG	GATCCAGATCTAACTTGGGGTGGCTTTGTCTTCTTCTTTTGCGAATTCCACTAATTGTTTGGG	GATCAAGATCTAACTTGGGGTGGCTTTGTCTTCTTCTTTTGCGAATTCCACTAATTGTTTGGG	-0.066	0.061	-0.162	-0.005	0.12	0.333989	N	N
5-A	43-T	5,43-A,T	GATCAAGATCTAACTTGGGGTGGCTTTGTCTTCTTCTTTTGCCAATTCCACTAATTGTTTGGG	GATCCAGATCTAACTTGGGGTGGCTTTGTCTTCTTCTTTTGCTAATTCCACTAATTGTTTGGG	GATCAAGATCTAACTTGGGGTGGCTTTGTCTTCTTCTTTTGCTAATTCCACTAATTGTTTGGG	-0.066	-2.694	-1.229	-2.76	0.506	0.0783223	N	S
5-A	42-G	5,42-A,G	GATCAAGATCTAACTTGGGGTGGCTTTGTCTTCTTCTTTTGCCAATTCCACTAATTGTTTGGG	GATCCAGATCTAACTTGGGGTGGCTTTGTCTTCTTCTTTTGGCAATTCCACTAATTGTTTGGG	GATCAAGATCTAACTTGGGGTGGCTTTGTCTTCTTCTTTTGGCAATTCCACTAATTGTTTGGG	-0.066	-0.175	-0.025	-0.241	-0.008	0.606195	N	N
5-A	42-T	5,42-A,T	GATCAAGATCTAACTTGGGGTGGCTTTGTCTTCTTCTTTTGCCAATTCCACTAATTGTTTGGG	GATCCAGATCTAACTTGGGGTGGCTTTGTCTTCTTCTTTTGTCAATTCCACTAATTGTTTGGG	GATCAAGATCTAACTTGGGGTGGCTTTGTCTTCTTCTTTTGTCAATTCCACTAATTGTTTGGG	-0.066	-1.197	-0.313	-1.263	0.652	0.178761	N	S
5-A	41-T	5,41-A,T	GATCAAGATCTAACTTGGGGTGGCTTTGTCTTCTTCTTTTGCCAATTCCACTAATTGTTTGGG	GATCCAGATCTAACTTGGGGTGGCTTTGTCTTCTTCTTTTTCCAATTCCACTAATTGTTTGGG	GATCAAGATCTAACTTGGGGTGGCTTTGTCTTCTTCTTTTTCCAATTCCACTAATTGTTTGGG	-0.066	-1.238	-1.458	-1.304	-0.425	0.148367	N	S
5-A	36-G	5,36-A,G	GATCAAGATCTAACTTGGGGTGGCTTTGTCTTCTTCTTTTGCCAATTCCACTAATTGTTTGGG	GATCCAGATCTAACTTGGGGTGGCTTTGTCTTCTTGTTTTGCCAATTCCACTAATTGTTTGGG	GATCAAGATCTAACTTGGGGTGGCTTTGTCTTCTTGTTTTGCCAATTCCACTAATTGTTTGGG	-0.066	-0.112	-0.624	-0.178	-0.168	0.169183	N	N
5-A	36-T	5,36-A,T	GATCAAGATCTAACTTGGGGTGGCTTTGTCTTCTTCTTTTGCCAATTCCACTAATTGTTTGGG	GATCCAGATCTAACTTGGGGTGGCTTTGTCTTCTTTTTTTGCCAATTCCACTAATTGTTTGGG	GATCAAGATCTAACTTGGGGTGGCTTTGTCTTCTTTTTTTGCCAATTCCACTAATTGTTTGGG	-0.066	-2.314	-1.079	-2.38	0.52	0.122629	N	S
5-A	33-G	5,33-A,G	GATCAAGATCTAACTTGGGGTGGCTTTGTCTTCTTCTTTTGCCAATTCCACTAATTGTTTGGG	GATCCAGATCTAACTTGGGGTGGCTTTGTCTTGTTCTTTTGCCAATTCCACTAATTGTTTGGG	GATCAAGATCTAACTTGGGGTGGCTTTGTCTTGTTCTTTTGCCAATTCCACTAATTGTTTGGG	-0.066	-2.399	-2.286	-2.465	-0.521	0.0109089	N	S
5-A	33-T	5,33-A,T	GATCAAGATCTAACTTGGGGTGGCTTTGTCTTCTTCTTTTGCCAATTCCACTAATTGTTTGGG	GATCCAGATCTAACTTGGGGTGGCTTTGTCTTTTTCTTTTGCCAATTCCACTAATTGTTTGGG	GATCAAGATCTAACTTGGGGTGGCTTTGTCTTTTTCTTTTGCCAATTCCACTAATTGTTTGGG	-0.066	-4.539	-0.83	-4.605	2.211	0.0104557	N	S
5-A	30-G	5,30-A,G	GATCAAGATCTAACTTGGGGTGGCTTTGTCTTCTTCTTTTGCCAATTCCACTAATTGTTTGGG	GATCCAGATCTAACTTGGGGTGGCTTTGTGTTCTTCTTTTGCCAATTCCACTAATTGTTTGGG	GATCAAGATCTAACTTGGGGTGGCTTTGTGTTCTTCTTTTGCCAATTCCACTAATTGTTTGGG	-0.066	-0.286	-1.057	-0.352	-0.685	0.0765699	N	S
5-A	30-T	5,30-A,T	GATCAAGATCTAACTTGGGGTGGCTTTGTCTTCTTCTTTTGCCAATTCCACTAATTGTTTGGG	GATCCAGATCTAACTTGGGGTGGCTTTGTTTTCTTCTTTTGCCAATTCCACTAATTGTTTGGG	GATCAAGATCTAACTTGGGGTGGCTTTGTTTTCTTCTTTTGCCAATTCCACTAATTGTTTGGG	-0.066	-2.304	-2.69	-2.37	-0.748	0.0933082	N	S
5-A	28-T	5,28-A,T	GATCAAGATCTAACTTGGGGTGGCTTTGTCTTCTTCTTTTGCCAATTCCACTAATTGTTTGGG	GATCCAGATCTAACTTGGGGTGGCTTTTTCTTCTTCTTTTGCCAATTCCACTAATTGTTTGGG	GATCAAGATCTAACTTGGGGTGGCTTTTTCTTCTTCTTTTGCCAATTCCACTAATTGTTTGGG	-0.066	-1.36	0.257	-1.426	1.257	0.0214375	N	S
5-A	24-G	5,24-A,G	GATCAAGATCTAACTTGGGGTGGCTTTGTCTTCTTCTTTTGCCAATTCCACTAATTGTTTGGG	GATCCAGATCTAACTTGGGGTGGGTTTGTCTTCTTCTTTTGCCAATTCCACTAATTGTTTGGG	GATCAAGATCTAACTTGGGGTGGGTTTGTCTTCTTCTTTTGCCAATTCCACTAATTGTTTGGG	-0.066	-6.715	-3.548	-6.781	1.061	0.624544	N	S
5-A	24-T	5,24-A,T	GATCAAGATCTAACTTGGGGTGGCTTTGTCTTCTTCTTTTGCCAATTCCACTAATTGTTTGGG	GATCCAGATCTAACTTGGGGTGGTTTTGTCTTCTTCTTTTGCCAATTCCACTAATTGTTTGGG	GATCAAGATCTAACTTGGGGTGGTTTTGTCTTCTTCTTTTGCCAATTCCACTAATTGTTTGGG	-0.066	-1.636	-0.082	-1.702	1.223	0.14574	N	S
5-A	23-T	5,23-A,T	GATCAAGATCTAACTTGGGGTGGCTTTGTCTTCTTCTTTTGCCAATTCCACTAATTGTTTGGG	GATCCAGATCTAACTTGGGGTGTCTTTGTCTTCTTCTTTTGCCAATTCCACTAATTGTTTGGG	GATCAAGATCTAACTTGGGGTGTCTTTGTCTTCTTCTTTTGCCAATTCCACTAATTGTTTGGG	-0.066	-0.765	-0.748	-0.831	-0.007	0.692598	N	S
5-A	22-T	5,22-A,T	GATCAAGATCTAACTTGGGGTGGCTTTGTCTTCTTCTTTTGCCAATTCCACTAATTGTTTGGG	GATCCAGATCTAACTTGGGGTTGCTTTGTCTTCTTCTTTTGCCAATTCCACTAATTGTTTGGG	GATCAAGATCTAACTTGGGGTTGCTTTGTCTTCTTCTTTTGCCAATTCCACTAATTGTTTGGG	-0.066	-0.589	-0.818	-0.655	-0.204	0.160447	N	S
5-A	20-T	5,20-A,T	GATCAAGATCTAACTTGGGGTGGCTTTGTCTTCTTCTTTTGCCAATTCCACTAATTGTTTGGG	GATCCAGATCTAACTTGGGTTGGCTTTGTCTTCTTCTTTTGCCAATTCCACTAATTGTTTGGG	GATCAAGATCTAACTTGGGTTGGCTTTGTCTTCTTCTTTTGCCAATTCCACTAATTGTTTGGG	-0.066	-2.17	-2.643	-2.236	-0.975	0.00436227	N	S
5-A	19-T	5,19-A,T	GATCAAGATCTAACTTGGGGTGGCTTTGTCTTCTTCTTTTGCCAATTCCACTAATTGTTTGGG	GATCCAGATCTAACTTGGTGTGGCTTTGTCTTCTTCTTTTGCCAATTCCACTAATTGTTTGGG	GATCAAGATCTAACTTGGTGTGGCTTTGTCTTCTTCTTTTGCCAATTCCACTAATTGTTTGGG	-0.066	0.032	-0.83	-0.034	-0.654	0.00483249	N	N
5-A	18-T	5,18-A,T	GATCAAGATCTAACTTGGGGTGGCTTTGTCTTCTTCTTTTGCCAATTCCACTAATTGTTTGGG	GATCCAGATCTAACTTGTGGTGGCTTTGTCTTCTTCTTTTGCCAATTCCACTAATTGTTTGGG	GATCAAGATCTAACTTGTGGTGGCTTTGTCTTCTTCTTTTGCCAATTCCACTAATTGTTTGGG	-0.066	0.258	-0.583	0.192	-0.544	0.624118	N	I
5-A	17-T	5,17-A,T	GATCAAGATCTAACTTGGGGTGGCTTTGTCTTCTTCTTTTGCCAATTCCACTAATTGTTTGGG	GATCCAGATCTAACTTTGGGTGGCTTTGTCTTCTTCTTTTGCCAATTCCACTAATTGTTTGGG	GATCAAGATCTAACTTTGGGTGGCTTTGTCTTCTTCTTTTGCCAATTCCACTAATTGTTTGGG	-0.066	-0.191	-0.199	-0.257	0.044	0.579314	N	N
5-A	14-G	5,14-A,G	GATCAAGATCTAACTTGGGGTGGCTTTGTCTTCTTCTTTTGCCAATTCCACTAATTGTTTGGG	GATCCAGATCTAAGTTGGGGTGGCTTTGTCTTCTTCTTTTGCCAATTCCACTAATTGTTTGGG	GATCAAGATCTAAGTTGGGGTGGCTTTGTCTTCTTCTTTTGCCAATTCCACTAATTGTTTGGG	-0.066	-0.135	-0.864	-0.201	-0.467	0.00622625	N	S
5-A	14-T	5,14-A,T	GATCAAGATCTAACTTGGGGTGGCTTTGTCTTCTTCTTTTGCCAATTCCACTAATTGTTTGGG	GATCCAGATCTAATTTGGGGTGGCTTTGTCTTCTTCTTTTGCCAATTCCACTAATTGTTTGGG	GATCAAGATCTAATTTGGGGTGGCTTTGTCTTCTTCTTTTGCCAATTCCACTAATTGTTTGGG	-0.066	-0.791	-0.257	-0.857	0.519	0.0557476	N	S
5-A	13-C	5,13-A,C	GATCAAGATCTAACTTGGGGTGGCTTTGTCTTCTTCTTTTGCCAATTCCACTAATTGTTTGGG	GATCCAGATCTACCTTGGGGTGGCTTTGTCTTCTTCTTTTGCCAATTCCACTAATTGTTTGGG	GATCAAGATCTACCTTGGGGTGGCTTTGTCTTCTTCTTTTGCCAATTCCACTAATTGTTTGGG	-0.066	1.265	-3.195	1.199	-3.694	0.00185262	N	I
5-A	13-G	5,13-A,G	GATCAAGATCTAACTTGGGGTGGCTTTGTCTTCTTCTTTTGCCAATTCCACTAATTGTTTGGG	GATCCAGATCTAGCTTGGGGTGGCTTTGTCTTCTTCTTTTGCCAATTCCACTAATTGTTTGGG	GATCAAGATCTAGCTTGGGGTGGCTTTGTCTTCTTCTTTTGCCAATTCCACTAATTGTTTGGG	-0.066	-0.194	0.252	-0.26	0.737	0.00866986	N	S
5-A	13-T	5,13-A,T	GATCAAGATCTAACTTGGGGTGGCTTTGTCTTCTTCTTTTGCCAATTCCACTAATTGTTTGGG	GATCCAGATCTATCTTGGGGTGGCTTTGTCTTCTTCTTTTGCCAATTCCACTAATTGTTTGGG	GATCAAGATCTATCTTGGGGTGGCTTTGTCTTCTTCTTTTGCCAATTCCACTAATTGTTTGGG	-0.066	-0.29	-1.099	-0.356	-0.531	0.122415	N	S
5-A	12-C	5,12-A,C	GATCAAGATCTAACTTGGGGTGGCTTTGTCTTCTTCTTTTGCCAATTCCACTAATTGTTTGGG	GATCCAGATCTCACTTGGGGTGGCTTTGTCTTCTTCTTTTGCCAATTCCACTAATTGTTTGGG	GATCAAGATCTCACTTGGGGTGGCTTTGTCTTCTTCTTTTGCCAATTCCACTAATTGTTTGGG	-0.066	0.251	0.094	0.185	0.261	0.483273	N	I
5-A	12-G	5,12-A,G	GATCAAGATCTAACTTGGGGTGGCTTTGTCTTCTTCTTTTGCCAATTCCACTAATTGTTTGGG	GATCCAGATCTGACTTGGGGTGGCTTTGTCTTCTTCTTTTGCCAATTCCACTAATTGTTTGGG	GATCAAGATCTGACTTGGGGTGGCTTTGTCTTCTTCTTTTGCCAATTCCACTAATTGTTTGGG	-0.066	0.431	0.315	0.365	0.213	0.100525	N	I
5-A	12-T	5,12-A,T	GATCAAGATCTAACTTGGGGTGGCTTTGTCTTCTTCTTTTGCCAATTCCACTAATTGTTTGGG	GATCCAGATCTTACTTGGGGTGGCTTTGTCTTCTTCTTTTGCCAATTCCACTAATTGTTTGGG	GATCAAGATCTTACTTGGGGTGGCTTTGTCTTCTTCTTTTGCCAATTCCACTAATTGTTTGGG	-0.066	-0.405	-0.748	-0.471	-0.342	0.349092	N	N
5-A	10-G	5,10-A,G	GATCAAGATCTAACTTGGGGTGGCTTTGTCTTCTTCTTTTGCCAATTCCACTAATTGTTTGGG	GATCCAGATGTAACTTGGGGTGGCTTTGTCTTCTTCTTTTGCCAATTCCACTAATTGTTTGGG	GATCAAGATGTAACTTGGGGTGGCTTTGTCTTCTTCTTTTGCCAATTCCACTAATTGTTTGGG	-0.066	-0.124	0.406	-0.19	0.832	0.0115719	N	N
5-A	10-T	5,10-A,T	GATCAAGATCTAACTTGGGGTGGCTTTGTCTTCTTCTTTTGCCAATTCCACTAATTGTTTGGG	GATCCAGATTTAACTTGGGGTGGCTTTGTCTTCTTCTTTTGCCAATTCCACTAATTGTTTGGG	GATCAAGATTTAACTTGGGGTGGCTTTGTCTTCTTCTTTTGCCAATTCCACTAATTGTTTGGG	-0.066	0.024	0.958	-0.042	1.265	0.0664136	N	N
5-A	8-C	5,8-A,C	GATCAAGATCTAACTTGGGGTGGCTTTGTCTTCTTCTTTTGCCAATTCCACTAATTGTTTGGG	GATCCAGCTCTAACTTGGGGTGGCTTTGTCTTCTTCTTTTGCCAATTCCACTAATTGTTTGGG	GATCAAGCTCTAACTTGGGGTGGCTTTGTCTTCTTCTTTTGCCAATTCCACTAATTGTTTGGG	-0.066	0.321	-2.712	0.255	-2.581	0.00461656	N	I
5-A	8-G	5,8-A,G	GATCAAGATCTAACTTGGGGTGGCTTTGTCTTCTTCTTTTGCCAATTCCACTAATTGTTTGGG	GATCCAGGTCTAACTTGGGGTGGCTTTGTCTTCTTCTTTTGCCAATTCCACTAATTGTTTGGG	GATCAAGGTCTAACTTGGGGTGGCTTTGTCTTCTTCTTTTGCCAATTCCACTAATTGTTTGGG	-0.066	0.152	-2.007	0.086	-1.707	0.0219471	N	I
5-A	8-T	5,8-A,T	GATCAAGATCTAACTTGGGGTGGCTTTGTCTTCTTCTTTTGCCAATTCCACTAATTGTTTGGG	GATCCAGTTCTAACTTGGGGTGGCTTTGTCTTCTTCTTTTGCCAATTCCACTAATTGTTTGGG	GATCAAGTTCTAACTTGGGGTGGCTTTGTCTTCTTCTTTTGCCAATTCCACTAATTGTTTGGG	-0.066	-0.416	-0.61	-0.482	0.053	0.568993	N	S
5-A	7-T	5,7-A,T	GATCAAGATCTAACTTGGGGTGGCTTTGTCTTCTTCTTTTGCCAATTCCACTAATTGTTTGGG	GATCCATATCTAACTTGGGGTGGCTTTGTCTTCTTCTTTTGCCAATTCCACTAATTGTTTGGG	GATCAATATCTAACTTGGGGTGGCTTTGTCTTCTTCTTTTGCCAATTCCACTAATTGTTTGGG	-0.066	-2.071	-0.618	-2.137	0.73	0.0240434	N	S
5-A	6-C	5,6-A,C	GATCAAGATCTAACTTGGGGTGGCTTTGTCTTCTTCTTTTGCCAATTCCACTAATTGTTTGGG	GATCCCGATCTAACTTGGGGTGGCTTTGTCTTCTTCTTTTGCCAATTCCACTAATTGTTTGGG	GATCACGATCTAACTTGGGGTGGCTTTGTCTTCTTCTTTTGCCAATTCCACTAATTGTTTGGG	-0.066	-0.522	-1.25	-0.588	-0.917	0.34812	N	N
5-A	6-G	5,6-A,G	GATCAAGATCTAACTTGGGGTGGCTTTGTCTTCTTCTTTTGCCAATTCCACTAATTGTTTGGG	GATCCGGATCTAACTTGGGGTGGCTTTGTCTTCTTCTTTTGCCAATTCCACTAATTGTTTGGG	GATCAGGATCTAACTTGGGGTGGCTTTGTCTTCTTCTTTTGCCAATTCCACTAATTGTTTGGG	-0.066	0.571	0.984	0.505	0.774	0.00903754	N	I
5-A	6-T	5,6-A,T	GATCAAGATCTAACTTGGGGTGGCTTTGTCTTCTTCTTTTGCCAATTCCACTAATTGTTTGGG	GATCCTGATCTAACTTGGGGTGGCTTTGTCTTCTTCTTTTGCCAATTCCACTAATTGTTTGGG	GATCATGATCTAACTTGGGGTGGCTTTGTCTTCTTCTTTTGCCAATTCCACTAATTGTTTGGG	-0.066	-0.25	-2.663	-0.316	-2.289	0.00602053	N	N
7-A	9-A	7,9-A,A	GATCCAAATCTAACTTGGGGTGGCTTTGTCTTCTTCTTTTGCCAATTCCACTAATTGTTTGGG	GATCCAGAACTAACTTGGGGTGGCTTTGTCTTCTTCTTTTGCCAATTCCACTAATTGTTTGGG	GATCCAAAACTAACTTGGGGTGGCTTTGTCTTCTTCTTTTGCCAATTCCACTAATTGTTTGGG	-1.152	-0.097	-3.339	-1.248	-2.067	0.0429575	S	N
7-A	9-C	7,9-A,C	GATCCAAATCTAACTTGGGGTGGCTTTGTCTTCTTCTTTTGCCAATTCCACTAATTGTTTGGG	GATCCAGACCTAACTTGGGGTGGCTTTGTCTTCTTCTTTTGCCAATTCCACTAATTGTTTGGG	GATCCAAACCTAACTTGGGGTGGCTTTGTCTTCTTCTTTTGCCAATTCCACTAATTGTTTGGG	-1.152	1.285	1.223	0.133	1.376	0.0396697	S	I
7-A	9-G	7,9-A,G	GATCCAAATCTAACTTGGGGTGGCTTTGTCTTCTTCTTTTGCCAATTCCACTAATTGTTTGGG	GATCCAGAGCTAACTTGGGGTGGCTTTGTCTTCTTCTTTTGCCAATTCCACTAATTGTTTGGG	GATCCAAAGCTAACTTGGGGTGGCTTTGTCTTCTTCTTTTGCCAATTCCACTAATTGTTTGGG	-1.152	-0.183	0.288	-1.334	1.454	0.0610348	S	N
7-A	10-A	7,10-A,A	GATCCAAATCTAACTTGGGGTGGCTTTGTCTTCTTCTTTTGCCAATTCCACTAATTGTTTGGG	GATCCAGATATAACTTGGGGTGGCTTTGTCTTCTTCTTTTGCCAATTCCACTAATTGTTTGGG	GATCCAAATATAACTTGGGGTGGCTTTGTCTTCTTCTTTTGCCAATTCCACTAATTGTTTGGG	-1.152	-0.393	-0.453	-1.545	0.795	0.0710766	S	S
7-A	11-A	7,11-A,A	GATCCAAATCTAACTTGGGGTGGCTTTGTCTTCTTCTTTTGCCAATTCCACTAATTGTTTGGG	GATCCAGATCAAACTTGGGGTGGCTTTGTCTTCTTCTTTTGCCAATTCCACTAATTGTTTGGG	GATCCAAATCAAACTTGGGGTGGCTTTGTCTTCTTCTTTTGCCAATTCCACTAATTGTTTGGG	-1.152	0.08	-0.027	-1.072	0.912	0.0276161	S	N
7-A	11-C	7,11-A,C	GATCCAAATCTAACTTGGGGTGGCTTTGTCTTCTTCTTTTGCCAATTCCACTAATTGTTTGGG	GATCCAGATCCAACTTGGGGTGGCTTTGTCTTCTTCTTTTGCCAATTCCACTAATTGTTTGGG	GATCCAAATCCAACTTGGGGTGGCTTTGTCTTCTTCTTTTGCCAATTCCACTAATTGTTTGGG	-1.152	0.559	0.911	-0.593	1.552	0.0062072	S	I
7-A	11-G	7,11-A,G	GATCCAAATCTAACTTGGGGTGGCTTTGTCTTCTTCTTTTGCCAATTCCACTAATTGTTTGGG	GATCCAGATCGAACTTGGGGTGGCTTTGTCTTCTTCTTTTGCCAATTCCACTAATTGTTTGGG	GATCCAAATCGAACTTGGGGTGGCTTTGTCTTCTTCTTTTGCCAATTCCACTAATTGTTTGGG	-1.152	0.304	1.236	-0.848	2.063	0.00306949	S	I
7-A	14-A	7,14-A,A	GATCCAAATCTAACTTGGGGTGGCTTTGTCTTCTTCTTTTGCCAATTCCACTAATTGTTTGGG	GATCCAGATCTAAATTGGGGTGGCTTTGTCTTCTTCTTTTGCCAATTCCACTAATTGTTTGGG	GATCCAAATCTAAATTGGGGTGGCTTTGTCTTCTTCTTTTGCCAATTCCACTAATTGTTTGGG	-1.152	-0.554	-0.007	-1.706	1.265	0.0379745	S	S
7-A	15-A	7,15-A,A	GATCCAAATCTAACTTGGGGTGGCTTTGTCTTCTTCTTTTGCCAATTCCACTAATTGTTTGGG	GATCCAGATCTAACATGGGGTGGCTTTGTCTTCTTCTTTTGCCAATTCCACTAATTGTTTGGG	GATCCAAATCTAACATGGGGTGGCTTTGTCTTCTTCTTTTGCCAATTCCACTAATTGTTTGGG	-1.152	-0.077	-0.47	-1.229	0.548	0.281827	S	N
7-A	15-C	7,15-A,C	GATCCAAATCTAACTTGGGGTGGCTTTGTCTTCTTCTTTTGCCAATTCCACTAATTGTTTGGG	GATCCAGATCTAACCTGGGGTGGCTTTGTCTTCTTCTTTTGCCAATTCCACTAATTGTTTGGG	GATCCAAATCTAACCTGGGGTGGCTTTGTCTTCTTCTTTTGCCAATTCCACTAATTGTTTGGG	-1.152	0.272	-2.871	-0.88	-2.039	0.0385716	S	I
7-A	15-G	7,15-A,G	GATCCAAATCTAACTTGGGGTGGCTTTGTCTTCTTCTTTTGCCAATTCCACTAATTGTTTGGG	GATCCAGATCTAACGTGGGGTGGCTTTGTCTTCTTCTTTTGCCAATTCCACTAATTGTTTGGG	GATCCAAATCTAACGTGGGGTGGCTTTGTCTTCTTCTTTTGCCAATTCCACTAATTGTTTGGG	-1.152	0.039	-1.163	-1.113	-0.213	0.276921	S	N
7-A	16-A	7,16-A,A	GATCCAAATCTAACTTGGGGTGGCTTTGTCTTCTTCTTTTGCCAATTCCACTAATTGTTTGGG	GATCCAGATCTAACTAGGGGTGGCTTTGTCTTCTTCTTTTGCCAATTCCACTAATTGTTTGGG	GATCCAAATCTAACTAGGGGTGGCTTTGTCTTCTTCTTTTGCCAATTCCACTAATTGTTTGGG	-1.152	-0.773	-2.99	-1.925	-1.467	0.049199	S	S
7-A	16-C	7,16-A,C	GATCCAAATCTAACTTGGGGTGGCTTTGTCTTCTTCTTTTGCCAATTCCACTAATTGTTTGGG	GATCCAGATCTAACTCGGGGTGGCTTTGTCTTCTTCTTTTGCCAATTCCACTAATTGTTTGGG	GATCCAAATCTAACTCGGGGTGGCTTTGTCTTCTTCTTTTGCCAATTCCACTAATTGTTTGGG	-1.152	0.271	-0.411	-0.881	0.411	0.244292	S	I
7-A	16-G	7,16-A,G	GATCCAAATCTAACTTGGGGTGGCTTTGTCTTCTTCTTTTGCCAATTCCACTAATTGTTTGGG	GATCCAGATCTAACTGGGGGTGGCTTTGTCTTCTTCTTTTGCCAATTCCACTAATTGTTTGGG	GATCCAAATCTAACTGGGGGTGGCTTTGTCTTCTTCTTTTGCCAATTCCACTAATTGTTTGGG	-1.152	-0.702	-1.764	-1.854	-0.422	0.183065	S	N
7-A	17-A	7,17-A,A	GATCCAAATCTAACTTGGGGTGGCTTTGTCTTCTTCTTTTGCCAATTCCACTAATTGTTTGGG	GATCCAGATCTAACTTAGGGTGGCTTTGTCTTCTTCTTTTGCCAATTCCACTAATTGTTTGGG	GATCCAAATCTAACTTAGGGTGGCTTTGTCTTCTTCTTTTGCCAATTCCACTAATTGTTTGGG	-1.152	-2.562	-3.28	-3.714	-0.731	0.150823	S	S
7-A	17-C	7,17-A,C	GATCCAAATCTAACTTGGGGTGGCTTTGTCTTCTTCTTTTGCCAATTCCACTAATTGTTTGGG	GATCCAGATCTAACTTCGGGTGGCTTTGTCTTCTTCTTTTGCCAATTCCACTAATTGTTTGGG	GATCCAAATCTAACTTCGGGTGGCTTTGTCTTCTTCTTTTGCCAATTCCACTAATTGTTTGGG	-1.152	-0.067	-0.006	-1.219	1.066	0.00390977	S	N
7-A	18-A	7,18-A,A	GATCCAAATCTAACTTGGGGTGGCTTTGTCTTCTTCTTTTGCCAATTCCACTAATTGTTTGGG	GATCCAGATCTAACTTGAGGTGGCTTTGTCTTCTTCTTTTGCCAATTCCACTAATTGTTTGGG	GATCCAAATCTAACTTGAGGTGGCTTTGTCTTCTTCTTTTGCCAATTCCACTAATTGTTTGGG	-1.152	-0.636	-1.302	-1.788	0.137	0.402529	S	S
7-A	18-C	7,18-A,C	GATCCAAATCTAACTTGGGGTGGCTTTGTCTTCTTCTTTTGCCAATTCCACTAATTGTTTGGG	GATCCAGATCTAACTTGCGGTGGCTTTGTCTTCTTCTTTTGCCAATTCCACTAATTGTTTGGG	GATCCAAATCTAACTTGCGGTGGCTTTGTCTTCTTCTTTTGCCAATTCCACTAATTGTTTGGG	-1.152	0.301	3.725	-0.851	4.517	0.00142066	S	I
7-A	19-A	7,19-A,A	GATCCAAATCTAACTTGGGGTGGCTTTGTCTTCTTCTTTTGCCAATTCCACTAATTGTTTGGG	GATCCAGATCTAACTTGGAGTGGCTTTGTCTTCTTCTTTTGCCAATTCCACTAATTGTTTGGG	GATCCAAATCTAACTTGGAGTGGCTTTGTCTTCTTCTTTTGCCAATTCCACTAATTGTTTGGG	-1.152	0.892	-0.079	-0.259	0.435	0.0913214	S	I
7-A	19-C	7,19-A,C	GATCCAAATCTAACTTGGGGTGGCTTTGTCTTCTTCTTTTGCCAATTCCACTAATTGTTTGGG	GATCCAGATCTAACTTGGCGTGGCTTTGTCTTCTTCTTTTGCCAATTCCACTAATTGTTTGGG	GATCCAAATCTAACTTGGCGTGGCTTTGTCTTCTTCTTTTGCCAATTCCACTAATTGTTTGGG	-1.152	0.027	-0.251	-1.125	0.872	0.0786248	S	N
7-A	20-A	7,20-A,A	GATCCAAATCTAACTTGGGGTGGCTTTGTCTTCTTCTTTTGCCAATTCCACTAATTGTTTGGG	GATCCAGATCTAACTTGGGATGGCTTTGTCTTCTTCTTTTGCCAATTCCACTAATTGTTTGGG	GATCCAAATCTAACTTGGGATGGCTTTGTCTTCTTCTTTTGCCAATTCCACTAATTGTTTGGG	-1.152	0.232	-0.552	-0.92	0.268	0.0388743	S	N
7-A	20-C	7,20-A,C	GATCCAAATCTAACTTGGGGTGGCTTTGTCTTCTTCTTTTGCCAATTCCACTAATTGTTTGGG	GATCCAGATCTAACTTGGGCTGGCTTTGTCTTCTTCTTTTGCCAATTCCACTAATTGTTTGGG	GATCCAAATCTAACTTGGGCTGGCTTTGTCTTCTTCTTTTGCCAATTCCACTAATTGTTTGGG	-1.152	0	-0.573	-1.152	0.482	0.387876	S	N
7-A	21-A	7,21-A,A	GATCCAAATCTAACTTGGGGTGGCTTTGTCTTCTTCTTTTGCCAATTCCACTAATTGTTTGGG	GATCCAGATCTAACTTGGGGAGGCTTTGTCTTCTTCTTTTGCCAATTCCACTAATTGTTTGGG	GATCCAAATCTAACTTGGGGAGGCTTTGTCTTCTTCTTTTGCCAATTCCACTAATTGTTTGGG	-1.152	0.125	1.528	-1.027	2.507	0.00563376	S	I
7-A	21-C	7,21-A,C	GATCCAAATCTAACTTGGGGTGGCTTTGTCTTCTTCTTTTGCCAATTCCACTAATTGTTTGGG	GATCCAGATCTAACTTGGGGCGGCTTTGTCTTCTTCTTTTGCCAATTCCACTAATTGTTTGGG	GATCCAAATCTAACTTGGGGCGGCTTTGTCTTCTTCTTTTGCCAATTCCACTAATTGTTTGGG	-1.152	0.243	-0.421	-0.909	0.395	0.460458	S	N
7-A	21-G	7,21-A,G	GATCCAAATCTAACTTGGGGTGGCTTTGTCTTCTTCTTTTGCCAATTCCACTAATTGTTTGGG	GATCCAGATCTAACTTGGGGGGGCTTTGTCTTCTTCTTTTGCCAATTCCACTAATTGTTTGGG	GATCCAAATCTAACTTGGGGGGGCTTTGTCTTCTTCTTTTGCCAATTCCACTAATTGTTTGGG	-1.152	-5.29	-3.36	-6.442	0.952	0.161968	S	S
7-A	22-A	7,22-A,A	GATCCAAATCTAACTTGGGGTGGCTTTGTCTTCTTCTTTTGCCAATTCCACTAATTGTTTGGG	GATCCAGATCTAACTTGGGGTAGCTTTGTCTTCTTCTTTTGCCAATTCCACTAATTGTTTGGG	GATCCAAATCTAACTTGGGGTAGCTTTGTCTTCTTCTTTTGCCAATTCCACTAATTGTTTGGG	-1.152	-2.091	-5.998	-3.243	-3.677	0.00322359	S	S
7-A	22-C	7,22-A,C	GATCCAAATCTAACTTGGGGTGGCTTTGTCTTCTTCTTTTGCCAATTCCACTAATTGTTTGGG	GATCCAGATCTAACTTGGGGTCGCTTTGTCTTCTTCTTTTGCCAATTCCACTAATTGTTTGGG	GATCCAAATCTAACTTGGGGTCGCTTTGTCTTCTTCTTTTGCCAATTCCACTAATTGTTTGGG	-1.152	0.067	-1.403	-1.085	-0.486	0.0256178	S	N
7-A	23-A	7,23-A,A	GATCCAAATCTAACTTGGGGTGGCTTTGTCTTCTTCTTTTGCCAATTCCACTAATTGTTTGGG	GATCCAGATCTAACTTGGGGTGACTTTGTCTTCTTCTTTTGCCAATTCCACTAATTGTTTGGG	GATCCAAATCTAACTTGGGGTGACTTTGTCTTCTTCTTTTGCCAATTCCACTAATTGTTTGGG	-1.152	0.238	-0.402	-0.914	0.428	0.160797	S	I
7-A	23-C	7,23-A,C	GATCCAAATCTAACTTGGGGTGGCTTTGTCTTCTTCTTTTGCCAATTCCACTAATTGTTTGGG	GATCCAGATCTAACTTGGGGTGCCTTTGTCTTCTTCTTTTGCCAATTCCACTAATTGTTTGGG	GATCCAAATCTAACTTGGGGTGCCTTTGTCTTCTTCTTTTGCCAATTCCACTAATTGTTTGGG	-1.152	-0.164	-0.767	-1.316	0.34	0.498774	S	S
7-A	24-A	7,24-A,A	GATCCAAATCTAACTTGGGGTGGCTTTGTCTTCTTCTTTTGCCAATTCCACTAATTGTTTGGG	GATCCAGATCTAACTTGGGGTGGATTTGTCTTCTTCTTTTGCCAATTCCACTAATTGTTTGGG	GATCCAAATCTAACTTGGGGTGGATTTGTCTTCTTCTTTTGCCAATTCCACTAATTGTTTGGG	-1.152	0.043	-0.014	-1.109	0.929	0.0075624	S	N
7-A	25-A	7,25-A,A	GATCCAAATCTAACTTGGGGTGGCTTTGTCTTCTTCTTTTGCCAATTCCACTAATTGTTTGGG	GATCCAGATCTAACTTGGGGTGGCATTGTCTTCTTCTTTTGCCAATTCCACTAATTGTTTGGG	GATCCAAATCTAACTTGGGGTGGCATTGTCTTCTTCTTTTGCCAATTCCACTAATTGTTTGGG	-1.152	0.211	-0.295	-0.941	0.502	0.0998188	S	I
7-A	25-C	7,25-A,C	GATCCAAATCTAACTTGGGGTGGCTTTGTCTTCTTCTTTTGCCAATTCCACTAATTGTTTGGG	GATCCAGATCTAACTTGGGGTGGCCTTGTCTTCTTCTTTTGCCAATTCCACTAATTGTTTGGG	GATCCAAATCTAACTTGGGGTGGCCTTGTCTTCTTCTTTTGCCAATTCCACTAATTGTTTGGG	-1.152	0.429	-0.903	-0.723	-0.189	0.232805	S	I
7-A	25-G	7,25-A,G	GATCCAAATCTAACTTGGGGTGGCTTTGTCTTCTTCTTTTGCCAATTCCACTAATTGTTTGGG	GATCCAGATCTAACTTGGGGTGGCGTTGTCTTCTTCTTTTGCCAATTCCACTAATTGTTTGGG	GATCCAAATCTAACTTGGGGTGGCGTTGTCTTCTTCTTTTGCCAATTCCACTAATTGTTTGGG	-1.152	0.284	-1.007	-0.868	-0.243	0.948443	S	I
7-A	26-A	7,26-A,A	GATCCAAATCTAACTTGGGGTGGCTTTGTCTTCTTCTTTTGCCAATTCCACTAATTGTTTGGG	GATCCAGATCTAACTTGGGGTGGCTATGTCTTCTTCTTTTGCCAATTCCACTAATTGTTTGGG	GATCCAAATCTAACTTGGGGTGGCTATGTCTTCTTCTTTTGCCAATTCCACTAATTGTTTGGG	-1.152	0.39	-0.263	-0.762	0.488	0.00892543	S	I
7-A	26-C	7,26-A,C	GATCCAAATCTAACTTGGGGTGGCTTTGTCTTCTTCTTTTGCCAATTCCACTAATTGTTTGGG	GATCCAGATCTAACTTGGGGTGGCTCTGTCTTCTTCTTTTGCCAATTCCACTAATTGTTTGGG	GATCCAAATCTAACTTGGGGTGGCTCTGTCTTCTTCTTTTGCCAATTCCACTAATTGTTTGGG	-1.152	-0.07	-0.055	-1.222	0.837	0.0471457	S	N
7-A	26-G	7,26-A,G	GATCCAAATCTAACTTGGGGTGGCTTTGTCTTCTTCTTTTGCCAATTCCACTAATTGTTTGGG	GATCCAGATCTAACTTGGGGTGGCTGTGTCTTCTTCTTTTGCCAATTCCACTAATTGTTTGGG	GATCCAAATCTAACTTGGGGTGGCTGTGTCTTCTTCTTTTGCCAATTCCACTAATTGTTTGGG	-1.152	-0.547	-1.132	-1.699	0.171	0.560564	S	N
7-A	27-A	7,27-A,A	GATCCAAATCTAACTTGGGGTGGCTTTGTCTTCTTCTTTTGCCAATTCCACTAATTGTTTGGG	GATCCAGATCTAACTTGGGGTGGCTTAGTCTTCTTCTTTTGCCAATTCCACTAATTGTTTGGG	GATCCAAATCTAACTTGGGGTGGCTTAGTCTTCTTCTTTTGCCAATTCCACTAATTGTTTGGG	-1.152	-0.647	-0.547	-1.799	0.8	0.074792	S	S
7-A	27-C	7,27-A,C	GATCCAAATCTAACTTGGGGTGGCTTTGTCTTCTTCTTTTGCCAATTCCACTAATTGTTTGGG	GATCCAGATCTAACTTGGGGTGGCTTCGTCTTCTTCTTTTGCCAATTCCACTAATTGTTTGGG	GATCCAAATCTAACTTGGGGTGGCTTCGTCTTCTTCTTTTGCCAATTCCACTAATTGTTTGGG	-1.152	0.72	0.342	-0.431	0.874	0.0508321	S	I
7-A	27-G	7,27-A,G	GATCCAAATCTAACTTGGGGTGGCTTTGTCTTCTTCTTTTGCCAATTCCACTAATTGTTTGGG	GATCCAGATCTAACTTGGGGTGGCTTGGTCTTCTTCTTTTGCCAATTCCACTAATTGTTTGGG	GATCCAAATCTAACTTGGGGTGGCTTGGTCTTCTTCTTTTGCCAATTCCACTAATTGTTTGGG	-1.152	-0.115	-1.542	-1.267	-0.447	0.34719	S	N
7-A	28-A	7,28-A,A	GATCCAAATCTAACTTGGGGTGGCTTTGTCTTCTTCTTTTGCCAATTCCACTAATTGTTTGGG	GATCCAGATCTAACTTGGGGTGGCTTTATCTTCTTCTTTTGCCAATTCCACTAATTGTTTGGG	GATCCAAATCTAACTTGGGGTGGCTTTATCTTCTTCTTTTGCCAATTCCACTAATTGTTTGGG	-1.152	-1.069	-1.328	-2.221	0.374	0.0786121	S	S
7-A	29-A	7,29-A,A	GATCCAAATCTAACTTGGGGTGGCTTTGTCTTCTTCTTTTGCCAATTCCACTAATTGTTTGGG	GATCCAGATCTAACTTGGGGTGGCTTTGACTTCTTCTTTTGCCAATTCCACTAATTGTTTGGG	GATCCAAATCTAACTTGGGGTGGCTTTGACTTCTTCTTTTGCCAATTCCACTAATTGTTTGGG	-1.152	0.257	-1.065	-0.895	-0.34	0.328279	S	N
7-A	29-C	7,29-A,C	GATCCAAATCTAACTTGGGGTGGCTTTGTCTTCTTCTTTTGCCAATTCCACTAATTGTTTGGG	GATCCAGATCTAACTTGGGGTGGCTTTGCCTTCTTCTTTTGCCAATTCCACTAATTGTTTGGG	GATCCAAATCTAACTTGGGGTGGCTTTGCCTTCTTCTTTTGCCAATTCCACTAATTGTTTGGG	-1.152	0.119	-0.582	-1.033	0.316	0.286532	S	I
7-A	29-G	7,29-A,G	GATCCAAATCTAACTTGGGGTGGCTTTGTCTTCTTCTTTTGCCAATTCCACTAATTGTTTGGG	GATCCAGATCTAACTTGGGGTGGCTTTGGCTTCTTCTTTTGCCAATTCCACTAATTGTTTGGG	GATCCAAATCTAACTTGGGGTGGCTTTGGCTTCTTCTTTTGCCAATTCCACTAATTGTTTGGG	-1.152	-3.819	-6.92	-4.971	-3.549	0.0119799	S	S
7-A	30-A	7,30-A,A	GATCCAAATCTAACTTGGGGTGGCTTTGTCTTCTTCTTTTGCCAATTCCACTAATTGTTTGGG	GATCCAGATCTAACTTGGGGTGGCTTTGTATTCTTCTTTTGCCAATTCCACTAATTGTTTGGG	GATCCAAATCTAACTTGGGGTGGCTTTGTATTCTTCTTTTGCCAATTCCACTAATTGTTTGGG	-1.152	-0.973	-1.142	-2.125	0.502	0.0535149	S	S
7-A	31-A	7,31-A,A	GATCCAAATCTAACTTGGGGTGGCTTTGTCTTCTTCTTTTGCCAATTCCACTAATTGTTTGGG	GATCCAGATCTAACTTGGGGTGGCTTTGTCATCTTCTTTTGCCAATTCCACTAATTGTTTGGG	GATCCAAATCTAACTTGGGGTGGCTTTGTCATCTTCTTTTGCCAATTCCACTAATTGTTTGGG	-1.152	0.242	-0.604	-0.91	0.191	0.294592	S	I
7-A	31-C	7,31-A,C	GATCCAAATCTAACTTGGGGTGGCTTTGTCTTCTTCTTTTGCCAATTCCACTAATTGTTTGGG	GATCCAGATCTAACTTGGGGTGGCTTTGTCCTCTTCTTTTGCCAATTCCACTAATTGTTTGGG	GATCCAAATCTAACTTGGGGTGGCTTTGTCCTCTTCTTTTGCCAATTCCACTAATTGTTTGGG	-1.152	-0.076	-2.061	-1.228	-1.033	0.0770472	S	N
7-A	31-G	7,31-A,G	GATCCAAATCTAACTTGGGGTGGCTTTGTCTTCTTCTTTTGCCAATTCCACTAATTGTTTGGG	GATCCAGATCTAACTTGGGGTGGCTTTGTCGTCTTCTTTTGCCAATTCCACTAATTGTTTGGG	GATCCAAATCTAACTTGGGGTGGCTTTGTCGTCTTCTTTTGCCAATTCCACTAATTGTTTGGG	-1.152	-1.199	-1.349	-2.351	0.347	0.260626	S	X
7-A	32-A	7,32-A,A	GATCCAAATCTAACTTGGGGTGGCTTTGTCTTCTTCTTTTGCCAATTCCACTAATTGTTTGGG	GATCCAGATCTAACTTGGGGTGGCTTTGTCTACTTCTTTTGCCAATTCCACTAATTGTTTGGG	GATCCAAATCTAACTTGGGGTGGCTTTGTCTACTTCTTTTGCCAATTCCACTAATTGTTTGGG	-1.152	-0.129	-0.372	-1.281	0.671	0.0182973	S	N
7-A	32-C	7,32-A,C	GATCCAAATCTAACTTGGGGTGGCTTTGTCTTCTTCTTTTGCCAATTCCACTAATTGTTTGGG	GATCCAGATCTAACTTGGGGTGGCTTTGTCTCCTTCTTTTGCCAATTCCACTAATTGTTTGGG	GATCCAAATCTAACTTGGGGTGGCTTTGTCTCCTTCTTTTGCCAATTCCACTAATTGTTTGGG	-1.152	-0.05	-1.623	-1.202	-0.674	0.0365759	S	N
7-A	32-G	7,32-A,G	GATCCAAATCTAACTTGGGGTGGCTTTGTCTTCTTCTTTTGCCAATTCCACTAATTGTTTGGG	GATCCAGATCTAACTTGGGGTGGCTTTGTCTGCTTCTTTTGCCAATTCCACTAATTGTTTGGG	GATCCAAATCTAACTTGGGGTGGCTTTGTCTGCTTCTTTTGCCAATTCCACTAATTGTTTGGG	-1.152	0.176	-0.435	-0.976	0.403	0.264769	S	N
7-A	33-A	7,33-A,A	GATCCAAATCTAACTTGGGGTGGCTTTGTCTTCTTCTTTTGCCAATTCCACTAATTGTTTGGG	GATCCAGATCTAACTTGGGGTGGCTTTGTCTTATTCTTTTGCCAATTCCACTAATTGTTTGGG	GATCCAAATCTAACTTGGGGTGGCTTTGTCTTATTCTTTTGCCAATTCCACTAATTGTTTGGG	-1.152	-3.754	-3.055	-4.906	0.289	0.780773	S	S
7-A	34-A	7,34-A,A	GATCCAAATCTAACTTGGGGTGGCTTTGTCTTCTTCTTTTGCCAATTCCACTAATTGTTTGGG	GATCCAGATCTAACTTGGGGTGGCTTTGTCTTCATCTTTTGCCAATTCCACTAATTGTTTGGG	GATCCAAATCTAACTTGGGGTGGCTTTGTCTTCATCTTTTGCCAATTCCACTAATTGTTTGGG	-1.152	-0.179	-1.501	-1.331	-0.395	0.73327	S	N
7-A	34-C	7,34-A,C	GATCCAAATCTAACTTGGGGTGGCTTTGTCTTCTTCTTTTGCCAATTCCACTAATTGTTTGGG	GATCCAGATCTAACTTGGGGTGGCTTTGTCTTCCTCTTTTGCCAATTCCACTAATTGTTTGGG	GATCCAAATCTAACTTGGGGTGGCTTTGTCTTCCTCTTTTGCCAATTCCACTAATTGTTTGGG	-1.152	-0.17	-0.269	-1.322	0.78	0.042392	S	N
7-A	34-G	7,34-A,G	GATCCAAATCTAACTTGGGGTGGCTTTGTCTTCTTCTTTTGCCAATTCCACTAATTGTTTGGG	GATCCAGATCTAACTTGGGGTGGCTTTGTCTTCGTCTTTTGCCAATTCCACTAATTGTTTGGG	GATCCAAATCTAACTTGGGGTGGCTTTGTCTTCGTCTTTTGCCAATTCCACTAATTGTTTGGG	-1.152	0.283	-0.343	-0.869	0.505	0.558934	S	I
7-A	35-A	7,35-A,A	GATCCAAATCTAACTTGGGGTGGCTTTGTCTTCTTCTTTTGCCAATTCCACTAATTGTTTGGG	GATCCAGATCTAACTTGGGGTGGCTTTGTCTTCTACTTTTGCCAATTCCACTAATTGTTTGGG	GATCCAAATCTAACTTGGGGTGGCTTTGTCTTCTACTTTTGCCAATTCCACTAATTGTTTGGG	-1.152	-0.045	-0.842	-1.197	0.158	0.718004	S	N
7-A	35-C	7,35-A,C	GATCCAAATCTAACTTGGGGTGGCTTTGTCTTCTTCTTTTGCCAATTCCACTAATTGTTTGGG	GATCCAGATCTAACTTGGGGTGGCTTTGTCTTCTCCTTTTGCCAATTCCACTAATTGTTTGGG	GATCCAAATCTAACTTGGGGTGGCTTTGTCTTCTCCTTTTGCCAATTCCACTAATTGTTTGGG	-1.152	0.127	-0.007	-1.025	0.862	0.000399648	S	N
7-A	35-G	7,35-A,G	GATCCAAATCTAACTTGGGGTGGCTTTGTCTTCTTCTTTTGCCAATTCCACTAATTGTTTGGG	GATCCAGATCTAACTTGGGGTGGCTTTGTCTTCTGCTTTTGCCAATTCCACTAATTGTTTGGG	GATCCAAATCTAACTTGGGGTGGCTTTGTCTTCTGCTTTTGCCAATTCCACTAATTGTTTGGG	-1.152	0.167	-0.712	-0.985	0.242	0.31551	S	N
7-A	36-A	7,36-A,A	GATCCAAATCTAACTTGGGGTGGCTTTGTCTTCTTCTTTTGCCAATTCCACTAATTGTTTGGG	GATCCAGATCTAACTTGGGGTGGCTTTGTCTTCTTATTTTGCCAATTCCACTAATTGTTTGGG	GATCCAAATCTAACTTGGGGTGGCTTTGTCTTCTTATTTTGCCAATTCCACTAATTGTTTGGG	-1.152	-0.688	-2.671	-1.84	-1.271	0.0351838	S	S
7-A	37-A	7,37-A,A	GATCCAAATCTAACTTGGGGTGGCTTTGTCTTCTTCTTTTGCCAATTCCACTAATTGTTTGGG	GATCCAGATCTAACTTGGGGTGGCTTTGTCTTCTTCATTTGCCAATTCCACTAATTGTTTGGG	GATCCAAATCTAACTTGGGGTGGCTTTGTCTTCTTCATTTGCCAATTCCACTAATTGTTTGGG	-1.152	0.26	0.131	-0.892	1.034	0.219897	S	N
7-A	37-C	7,37-A,C	GATCCAAATCTAACTTGGGGTGGCTTTGTCTTCTTCTTTTGCCAATTCCACTAATTGTTTGGG	GATCCAGATCTAACTTGGGGTGGCTTTGTCTTCTTCCTTTGCCAATTCCACTAATTGTTTGGG	GATCCAAATCTAACTTGGGGTGGCTTTGTCTTCTTCCTTTGCCAATTCCACTAATTGTTTGGG	-1.152	0.225	-0.3	-0.927	0.539	8.17432e-05	S	I
7-A	37-G	7,37-A,G	GATCCAAATCTAACTTGGGGTGGCTTTGTCTTCTTCTTTTGCCAATTCCACTAATTGTTTGGG	GATCCAGATCTAACTTGGGGTGGCTTTGTCTTCTTCGTTTGCCAATTCCACTAATTGTTTGGG	GATCCAAATCTAACTTGGGGTGGCTTTGTCTTCTTCGTTTGCCAATTCCACTAATTGTTTGGG	-1.152	0.33	-0.574	-0.822	0.178	0.287447	S	N
7-A	38-A	7,38-A,A	GATCCAAATCTAACTTGGGGTGGCTTTGTCTTCTTCTTTTGCCAATTCCACTAATTGTTTGGG	GATCCAGATCTAACTTGGGGTGGCTTTGTCTTCTTCTATTGCCAATTCCACTAATTGTTTGGG	GATCCAAATCTAACTTGGGGTGGCTTTGTCTTCTTCTATTGCCAATTCCACTAATTGTTTGGG	-1.152	-0.025	-0.87	-1.177	0.02	0.592354	S	N
7-A	38-C	7,38-A,C	GATCCAAATCTAACTTGGGGTGGCTTTGTCTTCTTCTTTTGCCAATTCCACTAATTGTTTGGG	GATCCAGATCTAACTTGGGGTGGCTTTGTCTTCTTCTCTTGCCAATTCCACTAATTGTTTGGG	GATCCAAATCTAACTTGGGGTGGCTTTGTCTTCTTCTCTTGCCAATTCCACTAATTGTTTGGG	-1.152	0.106	-0.622	-1.045	0.204	0.281637	S	N
7-A	38-G	7,38-A,G	GATCCAAATCTAACTTGGGGTGGCTTTGTCTTCTTCTTTTGCCAATTCCACTAATTGTTTGGG	GATCCAGATCTAACTTGGGGTGGCTTTGTCTTCTTCTGTTGCCAATTCCACTAATTGTTTGGG	GATCCAAATCTAACTTGGGGTGGCTTTGTCTTCTTCTGTTGCCAATTCCACTAATTGTTTGGG	-1.152	0.274	-0.454	-0.878	0.316	0.149267	S	N
7-A	39-A	7,39-A,A	GATCCAAATCTAACTTGGGGTGGCTTTGTCTTCTTCTTTTGCCAATTCCACTAATTGTTTGGG	GATCCAGATCTAACTTGGGGTGGCTTTGTCTTCTTCTTATGCCAATTCCACTAATTGTTTGGG	GATCCAAATCTAACTTGGGGTGGCTTTGTCTTCTTCTTATGCCAATTCCACTAATTGTTTGGG	-1.152	0.361	-0.099	-0.79	0.741	0.0382708	S	I
7-A	39-C	7,39-A,C	GATCCAAATCTAACTTGGGGTGGCTTTGTCTTCTTCTTTTGCCAATTCCACTAATTGTTTGGG	GATCCAGATCTAACTTGGGGTGGCTTTGTCTTCTTCTTCTGCCAATTCCACTAATTGTTTGGG	GATCCAAATCTAACTTGGGGTGGCTTTGTCTTCTTCTTCTGCCAATTCCACTAATTGTTTGGG	-1.152	0.236	-0.333	-0.916	0.579	0.087617	S	I
7-A	39-G	7,39-A,G	GATCCAAATCTAACTTGGGGTGGCTTTGTCTTCTTCTTTTGCCAATTCCACTAATTGTTTGGG	GATCCAGATCTAACTTGGGGTGGCTTTGTCTTCTTCTTGTGCCAATTCCACTAATTGTTTGGG	GATCCAAATCTAACTTGGGGTGGCTTTGTCTTCTTCTTGTGCCAATTCCACTAATTGTTTGGG	-1.152	0.267	-1.468	-0.885	-0.656	0.153363	S	I
7-A	40-A	7,40-A,A	GATCCAAATCTAACTTGGGGTGGCTTTGTCTTCTTCTTTTGCCAATTCCACTAATTGTTTGGG	GATCCAGATCTAACTTGGGGTGGCTTTGTCTTCTTCTTTAGCCAATTCCACTAATTGTTTGGG	GATCCAAATCTAACTTGGGGTGGCTTTGTCTTCTTCTTTAGCCAATTCCACTAATTGTTTGGG	-1.152	-2.389	-2.786	-3.541	-0.321	0.594436	S	S
7-A	40-C	7,40-A,C	GATCCAAATCTAACTTGGGGTGGCTTTGTCTTCTTCTTTTGCCAATTCCACTAATTGTTTGGG	GATCCAGATCTAACTTGGGGTGGCTTTGTCTTCTTCTTTCGCCAATTCCACTAATTGTTTGGG	GATCCAAATCTAACTTGGGGTGGCTTTGTCTTCTTCTTTCGCCAATTCCACTAATTGTTTGGG	-1.152	0.287	-0.374	-0.865	0.392	0.0331293	S	I
7-A	40-G	7,40-A,G	GATCCAAATCTAACTTGGGGTGGCTTTGTCTTCTTCTTTTGCCAATTCCACTAATTGTTTGGG	GATCCAGATCTAACTTGGGGTGGCTTTGTCTTCTTCTTTGGCCAATTCCACTAATTGTTTGGG	GATCCAAATCTAACTTGGGGTGGCTTTGTCTTCTTCTTTGGCCAATTCCACTAATTGTTTGGG	-1.152	0.275	-0.222	-0.877	0.693	0.0633303	S	I
7-A	41-A	7,41-A,A	GATCCAAATCTAACTTGGGGTGGCTTTGTCTTCTTCTTTTGCCAATTCCACTAATTGTTTGGG	GATCCAGATCTAACTTGGGGTGGCTTTGTCTTCTTCTTTTACCAATTCCACTAATTGTTTGGG	GATCCAAATCTAACTTGGGGTGGCTTTGTCTTCTTCTTTTACCAATTCCACTAATTGTTTGGG	-1.152	-0.772	-1.053	-1.924	0.452	0.0308354	S	S
7-A	41-C	7,41-A,C	GATCCAAATCTAACTTGGGGTGGCTTTGTCTTCTTCTTTTGCCAATTCCACTAATTGTTTGGG	GATCCAGATCTAACTTGGGGTGGCTTTGTCTTCTTCTTTTCCCAATTCCACTAATTGTTTGGG	GATCCAAATCTAACTTGGGGTGGCTTTGTCTTCTTCTTTTCCCAATTCCACTAATTGTTTGGG	-1.152	-1.66	-2.564	-2.812	-0.599	0.951851	S	S
7-A	42-A	7,42-A,A	GATCCAAATCTAACTTGGGGTGGCTTTGTCTTCTTCTTTTGCCAATTCCACTAATTGTTTGGG	GATCCAGATCTAACTTGGGGTGGCTTTGTCTTCTTCTTTTGACAATTCCACTAATTGTTTGGG	GATCCAAATCTAACTTGGGGTGGCTTTGTCTTCTTCTTTTGACAATTCCACTAATTGTTTGGG	-1.152	-0.179	-1.907	-1.331	-0.793	0.0157102	S	S
7-A	43-A	7,43-A,A	GATCCAAATCTAACTTGGGGTGGCTTTGTCTTCTTCTTTTGCCAATTCCACTAATTGTTTGGG	GATCCAGATCTAACTTGGGGTGGCTTTGTCTTCTTCTTTTGCAAATTCCACTAATTGTTTGGG	GATCCAAATCTAACTTGGGGTGGCTTTGTCTTCTTCTTTTGCAAATTCCACTAATTGTTTGGG	-1.152	-0.47	-1.127	-1.622	0.204	0.34143	S	N
7-A	46-A	7,46-A,A	GATCCAAATCTAACTTGGGGTGGCTTTGTCTTCTTCTTTTGCCAATTCCACTAATTGTTTGGG	GATCCAGATCTAACTTGGGGTGGCTTTGTCTTCTTCTTTTGCCAAATCCACTAATTGTTTGGG	GATCCAAATCTAACTTGGGGTGGCTTTGTCTTCTTCTTTTGCCAAATCCACTAATTGTTTGGG	-1.152	0.041	-0.743	-1.111	0.195	0.778373	S	N
7-A	46-C	7,46-A,C	GATCCAAATCTAACTTGGGGTGGCTTTGTCTTCTTCTTTTGCCAATTCCACTAATTGTTTGGG	GATCCAGATCTAACTTGGGGTGGCTTTGTCTTCTTCTTTTGCCAACTCCACTAATTGTTTGGG	GATCCAAATCTAACTTGGGGTGGCTTTGTCTTCTTCTTTTGCCAACTCCACTAATTGTTTGGG	-1.152	0.336	-0.685	-0.816	-0.019	0.545355	S	I
7-A	46-G	7,46-A,G	GATCCAAATCTAACTTGGGGTGGCTTTGTCTTCTTCTTTTGCCAATTCCACTAATTGTTTGGG	GATCCAGATCTAACTTGGGGTGGCTTTGTCTTCTTCTTTTGCCAAGTCCACTAATTGTTTGGG	GATCCAAATCTAACTTGGGGTGGCTTTGTCTTCTTCTTTTGCCAAGTCCACTAATTGTTTGGG	-1.152	0.344	-0.382	-0.807	0.343	0.136161	S	I
7-A	47-A	7,47-A,A	GATCCAAATCTAACTTGGGGTGGCTTTGTCTTCTTCTTTTGCCAATTCCACTAATTGTTTGGG	GATCCAGATCTAACTTGGGGTGGCTTTGTCTTCTTCTTTTGCCAATACCACTAATTGTTTGGG	GATCCAAATCTAACTTGGGGTGGCTTTGTCTTCTTCTTTTGCCAATACCACTAATTGTTTGGG	-1.152	-0.214	-0.718	-1.366	0.407	0.452962	S	N
7-A	47-C	7,47-A,C	GATCCAAATCTAACTTGGGGTGGCTTTGTCTTCTTCTTTTGCCAATTCCACTAATTGTTTGGG	GATCCAGATCTAACTTGGGGTGGCTTTGTCTTCTTCTTTTGCCAATCCCACTAATTGTTTGGG	GATCCAAATCTAACTTGGGGTGGCTTTGTCTTCTTCTTTTGCCAATCCCACTAATTGTTTGGG	-1.152	-2.085	-2.115	-3.237	0.194	0.379488	S	S
7-A	47-G	7,47-A,G	GATCCAAATCTAACTTGGGGTGGCTTTGTCTTCTTCTTTTGCCAATTCCACTAATTGTTTGGG	GATCCAGATCTAACTTGGGGTGGCTTTGTCTTCTTCTTTTGCCAATGCCACTAATTGTTTGGG	GATCCAAATCTAACTTGGGGTGGCTTTGTCTTCTTCTTTTGCCAATGCCACTAATTGTTTGGG	-1.152	-1.617	-2.863	-2.769	-0.915	0.0195263	S	S
7-A	48-A	7,48-A,A	GATCCAAATCTAACTTGGGGTGGCTTTGTCTTCTTCTTTTGCCAATTCCACTAATTGTTTGGG	GATCCAGATCTAACTTGGGGTGGCTTTGTCTTCTTCTTTTGCCAATTACACTAATTGTTTGGG	GATCCAAATCTAACTTGGGGTGGCTTTGTCTTCTTCTTTTGCCAATTACACTAATTGTTTGGG	-1.152	-1.736	-2.355	-2.887	-0.247	0.172657	S	S
7-A	49-A	7,49-A,A	GATCCAAATCTAACTTGGGGTGGCTTTGTCTTCTTCTTTTGCCAATTCCACTAATTGTTTGGG	GATCCAGATCTAACTTGGGGTGGCTTTGTCTTCTTCTTTTGCCAATTCAACTAATTGTTTGGG	GATCCAAATCTAACTTGGGGTGGCTTTGTCTTCTTCTTTTGCCAATTCAACTAATTGTTTGGG	-1.152	1.456	-1.671	0.304	-1.569	0.00659403	S	I
7-A	51-A	7,51-A,A	GATCCAAATCTAACTTGGGGTGGCTTTGTCTTCTTCTTTTGCCAATTCCACTAATTGTTTGGG	GATCCAGATCTAACTTGGGGTGGCTTTGTCTTCTTCTTTTGCCAATTCCAATAATTGTTTGGG	GATCCAAATCTAACTTGGGGTGGCTTTGTCTTCTTCTTTTGCCAATTCCAATAATTGTTTGGG	-1.152	-1.679	-2.421	-2.831	-0.391	0.69832	S	S
7-A	52-A	7,52-A,A	GATCCAAATCTAACTTGGGGTGGCTTTGTCTTCTTCTTTTGCCAATTCCACTAATTGTTTGGG	GATCCAGATCTAACTTGGGGTGGCTTTGTCTTCTTCTTTTGCCAATTCCACAAATTGTTTGGG	GATCCAAATCTAACTTGGGGTGGCTTTGTCTTCTTCTTTTGCCAATTCCACAAATTGTTTGGG	-1.152	0.166	-1.049	-0.986	-0.094	0.682071	S	N
7-A	52-C	7,52-A,C	GATCCAAATCTAACTTGGGGTGGCTTTGTCTTCTTCTTTTGCCAATTCCACTAATTGTTTGGG	GATCCAGATCTAACTTGGGGTGGCTTTGTCTTCTTCTTTTGCCAATTCCACCAATTGTTTGGG	GATCCAAATCTAACTTGGGGTGGCTTTGTCTTCTTCTTTTGCCAATTCCACCAATTGTTTGGG	-1.152	0.564	0.064	-0.588	0.768	0.0892273	S	I
7-A	52-G	7,52-A,G	GATCCAAATCTAACTTGGGGTGGCTTTGTCTTCTTCTTTTGCCAATTCCACTAATTGTTTGGG	GATCCAGATCTAACTTGGGGTGGCTTTGTCTTCTTCTTTTGCCAATTCCACGAATTGTTTGGG	GATCCAAATCTAACTTGGGGTGGCTTTGTCTTCTTCTTTTGCCAATTCCACGAATTGTTTGGG	-1.152	0.635	-0.394	-0.517	0.176	0.552565	S	I
7-A	55-A	7,55-A,A	GATCCAAATCTAACTTGGGGTGGCTTTGTCTTCTTCTTTTGCCAATTCCACTAATTGTTTGGG	GATCCAGATCTAACTTGGGGTGGCTTTGTCTTCTTCTTTTGCCAATTCCACTAAATGTTTGGG	GATCCAAATCTAACTTGGGGTGGCTTTGTCTTCTTCTTTTGCCAATTCCACTAAATGTTTGGG	-1.152	0.386	-0.006	-0.766	0.815	0.16695	S	I
7-A	55-C	7,55-A,C	GATCCAAATCTAACTTGGGGTGGCTTTGTCTTCTTCTTTTGCCAATTCCACTAATTGTTTGGG	GATCCAGATCTAACTTGGGGTGGCTTTGTCTTCTTCTTTTGCCAATTCCACTAACTGTTTGGG	GATCCAAATCTAACTTGGGGTGGCTTTGTCTTCTTCTTTTGCCAATTCCACTAACTGTTTGGG	-1.152	0.069	-0.885	-1.083	0.046	0.425661	S	N
7-A	55-G	7,55-A,G	GATCCAAATCTAACTTGGGGTGGCTTTGTCTTCTTCTTTTGCCAATTCCACTAATTGTTTGGG	GATCCAGATCTAACTTGGGGTGGCTTTGTCTTCTTCTTTTGCCAATTCCACTAAGTGTTTGGG	GATCCAAATCTAACTTGGGGTGGCTTTGTCTTCTTCTTTTGCCAATTCCACTAAGTGTTTGGG	-1.152	0.117	-1.044	-1.035	-0.142	0.000313716	S	N
7-A	56-A	7,56-A,A	GATCCAAATCTAACTTGGGGTGGCTTTGTCTTCTTCTTTTGCCAATTCCACTAATTGTTTGGG	GATCCAGATCTAACTTGGGGTGGCTTTGTCTTCTTCTTTTGCCAATTCCACTAATAGTTTGGG	GATCCAAATCTAACTTGGGGTGGCTTTGTCTTCTTCTTTTGCCAATTCCACTAATAGTTTGGG	-1.152	-0.713	-1.712	-1.865	-0.28	0.711246	S	S
7-A	56-C	7,56-A,C	GATCCAAATCTAACTTGGGGTGGCTTTGTCTTCTTCTTTTGCCAATTCCACTAATTGTTTGGG	GATCCAGATCTAACTTGGGGTGGCTTTGTCTTCTTCTTTTGCCAATTCCACTAATCGTTTGGG	GATCCAAATCTAACTTGGGGTGGCTTTGTCTTCTTCTTTTGCCAATTCCACTAATCGTTTGGG	-1.152	0.215	0.091	-0.937	0.975	0.0556432	S	N
7-A	56-G	7,56-A,G	GATCCAAATCTAACTTGGGGTGGCTTTGTCTTCTTCTTTTGCCAATTCCACTAATTGTTTGGG	GATCCAGATCTAACTTGGGGTGGCTTTGTCTTCTTCTTTTGCCAATTCCACTAATGGTTTGGG	GATCCAAATCTAACTTGGGGTGGCTTTGTCTTCTTCTTTTGCCAATTCCACTAATGGTTTGGG	-1.152	0.059	-0.784	-1.093	0.235	0.147786	S	N
7-A	57-A	7,57-A,A	GATCCAAATCTAACTTGGGGTGGCTTTGTCTTCTTCTTTTGCCAATTCCACTAATTGTTTGGG	GATCCAGATCTAACTTGGGGTGGCTTTGTCTTCTTCTTTTGCCAATTCCACTAATTATTTGGG	GATCCAAATCTAACTTGGGGTGGCTTTGTCTTCTTCTTTTGCCAATTCCACTAATTATTTGGG	-1.152	-0.066	-0.667	-1.218	0.412	0.123992	S	N
7-A	57-C	7,57-A,C	GATCCAAATCTAACTTGGGGTGGCTTTGTCTTCTTCTTTTGCCAATTCCACTAATTGTTTGGG	GATCCAGATCTAACTTGGGGTGGCTTTGTCTTCTTCTTTTGCCAATTCCACTAATTCTTTGGG	GATCCAAATCTAACTTGGGGTGGCTTTGTCTTCTTCTTTTGCCAATTCCACTAATTCTTTGGG	-1.152	-0.537	-1.007	-1.689	0.272	0.252779	S	S
7-A	58-A	7,58-A,A	GATCCAAATCTAACTTGGGGTGGCTTTGTCTTCTTCTTTTGCCAATTCCACTAATTGTTTGGG	GATCCAGATCTAACTTGGGGTGGCTTTGTCTTCTTCTTTTGCCAATTCCACTAATTGATTGGG	GATCCAAATCTAACTTGGGGTGGCTTTGTCTTCTTCTTTTGCCAATTCCACTAATTGATTGGG	-1.152	0.099	-1.061	-1.053	-0.077	0.402353	S	I
7-A	58-C	7,58-A,C	GATCCAAATCTAACTTGGGGTGGCTTTGTCTTCTTCTTTTGCCAATTCCACTAATTGTTTGGG	GATCCAGATCTAACTTGGGGTGGCTTTGTCTTCTTCTTTTGCCAATTCCACTAATTGCTTGGG	GATCCAAATCTAACTTGGGGTGGCTTTGTCTTCTTCTTTTGCCAATTCCACTAATTGCTTGGG	-1.152	-0.116	-0.881	-1.268	0.134	0.350325	S	S
7-A	58-G	7,58-A,G	GATCCAAATCTAACTTGGGGTGGCTTTGTCTTCTTCTTTTGCCAATTCCACTAATTGTTTGGG	GATCCAGATCTAACTTGGGGTGGCTTTGTCTTCTTCTTTTGCCAATTCCACTAATTGGTTGGG	GATCCAAATCTAACTTGGGGTGGCTTTGTCTTCTTCTTTTGCCAATTCCACTAATTGGTTGGG	-1.152	-0.27	-1.437	-1.422	-0.194	0.626393	S	N
7-A	59-A	7,59-A,A	GATCCAAATCTAACTTGGGGTGGCTTTGTCTTCTTCTTTTGCCAATTCCACTAATTGTTTGGG	GATCCAGATCTAACTTGGGGTGGCTTTGTCTTCTTCTTTTGCCAATTCCACTAATTGTATGGG	GATCCAAATCTAACTTGGGGTGGCTTTGTCTTCTTCTTTTGCCAATTCCACTAATTGTATGGG	-1.152	-0.31	-1.099	-1.462	0.038	0.80098	S	N
7-A	59-C	7,59-A,C	GATCCAAATCTAACTTGGGGTGGCTTTGTCTTCTTCTTTTGCCAATTCCACTAATTGTTTGGG	GATCCAGATCTAACTTGGGGTGGCTTTGTCTTCTTCTTTTGCCAATTCCACTAATTGTCTGGG	GATCCAAATCTAACTTGGGGTGGCTTTGTCTTCTTCTTTTGCCAATTCCACTAATTGTCTGGG	-1.152	-0.032	-0.288	-1.184	0.644	0.239264	S	N
7-A	59-G	7,59-A,G	GATCCAAATCTAACTTGGGGTGGCTTTGTCTTCTTCTTTTGCCAATTCCACTAATTGTTTGGG	GATCCAGATCTAACTTGGGGTGGCTTTGTCTTCTTCTTTTGCCAATTCCACTAATTGTGTGGG	GATCCAAATCTAACTTGGGGTGGCTTTGTCTTCTTCTTTTGCCAATTCCACTAATTGTGTGGG	-1.152	-0.228	-1.543	-1.38	-0.329	0.245501	S	N
7-A	60-A	7,60-A,A	GATCCAAATCTAACTTGGGGTGGCTTTGTCTTCTTCTTTTGCCAATTCCACTAATTGTTTGGG	GATCCAGATCTAACTTGGGGTGGCTTTGTCTTCTTCTTTTGCCAATTCCACTAATTGTTAGGG	GATCCAAATCTAACTTGGGGTGGCTTTGTCTTCTTCTTTTGCCAATTCCACTAATTGTTAGGG	-1.152	-2.552	-2.62	-3.704	-0.019	0.676184	S	S
7-A	60-C	7,60-A,C	GATCCAAATCTAACTTGGGGTGGCTTTGTCTTCTTCTTTTGCCAATTCCACTAATTGTTTGGG	GATCCAGATCTAACTTGGGGTGGCTTTGTCTTCTTCTTTTGCCAATTCCACTAATTGTTCGGG	GATCCAAATCTAACTTGGGGTGGCTTTGTCTTCTTCTTTTGCCAATTCCACTAATTGTTCGGG	-1.152	-0.19	-0.509	-1.342	0.665	0.108462	S	N
7-A	60-G	7,60-A,G	GATCCAAATCTAACTTGGGGTGGCTTTGTCTTCTTCTTTTGCCAATTCCACTAATTGTTTGGG	GATCCAGATCTAACTTGGGGTGGCTTTGTCTTCTTCTTTTGCCAATTCCACTAATTGTTGGGG	GATCCAAATCTAACTTGGGGTGGCTTTGTCTTCTTCTTTTGCCAATTCCACTAATTGTTGGGG	-1.152	-0.709	-2.421	-1.861	-0.848	0.0806573	S	S
7-A	61-A	7,61-A,A	GATCCAAATCTAACTTGGGGTGGCTTTGTCTTCTTCTTTTGCCAATTCCACTAATTGTTTGGG	GATCCAGATCTAACTTGGGGTGGCTTTGTCTTCTTCTTTTGCCAATTCCACTAATTGTTTAGG	GATCCAAATCTAACTTGGGGTGGCTTTGTCTTCTTCTTTTGCCAATTCCACTAATTGTTTAGG	-1.152	-1.318	-1.829	-2.47	0.009	0.556136	S	S
7-A	61-C	7,61-A,C	GATCCAAATCTAACTTGGGGTGGCTTTGTCTTCTTCTTTTGCCAATTCCACTAATTGTTTGGG	GATCCAGATCTAACTTGGGGTGGCTTTGTCTTCTTCTTTTGCCAATTCCACTAATTGTTTCGG	GATCCAAATCTAACTTGGGGTGGCTTTGTCTTCTTCTTTTGCCAATTCCACTAATTGTTTCGG	-1.152	0.061	-0.252	-1.091	0.721	0.872995	S	N
7-A	62-A	7,62-A,A	GATCCAAATCTAACTTGGGGTGGCTTTGTCTTCTTCTTTTGCCAATTCCACTAATTGTTTGGG	GATCCAGATCTAACTTGGGGTGGCTTTGTCTTCTTCTTTTGCCAATTCCACTAATTGTTTGAG	GATCCAAATCTAACTTGGGGTGGCTTTGTCTTCTTCTTTTGCCAATTCCACTAATTGTTTGAG	-1.152	-0.115	-1.052	-1.267	-0.02	0.379212	S	N
7-A	62-C	7,62-A,C	GATCCAAATCTAACTTGGGGTGGCTTTGTCTTCTTCTTTTGCCAATTCCACTAATTGTTTGGG	GATCCAGATCTAACTTGGGGTGGCTTTGTCTTCTTCTTTTGCCAATTCCACTAATTGTTTGCG	GATCCAAATCTAACTTGGGGTGGCTTTGTCTTCTTCTTTTGCCAATTCCACTAATTGTTTGCG	-1.152	-0.199	-1.059	-1.351	0.117	0.271768	S	N
7-A	63-A	7,63-A,A	GATCCAAATCTAACTTGGGGTGGCTTTGTCTTCTTCTTTTGCCAATTCCACTAATTGTTTGGG	GATCCAGATCTAACTTGGGGTGGCTTTGTCTTCTTCTTTTGCCAATTCCACTAATTGTTTGGA	GATCCAAATCTAACTTGGGGTGGCTTTGTCTTCTTCTTTTGCCAATTCCACTAATTGTTTGGA	-1.152	-5.697	-10.841	-6.849	-6.358	0.00666451	S	S
7-A	63-T	7,63-A,T	GATCCAAATCTAACTTGGGGTGGCTTTGTCTTCTTCTTTTGCCAATTCCACTAATTGTTTGGG	GATCCAGATCTAACTTGGGGTGGCTTTGTCTTCTTCTTTTGCCAATTCCACTAATTGTTTGGT	GATCCAAATCTAACTTGGGGTGGCTTTGTCTTCTTCTTTTGCCAATTCCACTAATTGTTTGGT	-1.152	-5.097	-4.564	-6.249	-0.155	0.210357	S	S
7-A	62-T	7,62-A,T	GATCCAAATCTAACTTGGGGTGGCTTTGTCTTCTTCTTTTGCCAATTCCACTAATTGTTTGGG	GATCCAGATCTAACTTGGGGTGGCTTTGTCTTCTTCTTTTGCCAATTCCACTAATTGTTTGTG	GATCCAAATCTAACTTGGGGTGGCTTTGTCTTCTTCTTTTGCCAATTCCACTAATTGTTTGTG	-1.152	-0.581	-1.828	-1.733	-0.52	0.000633915	S	S
7-A	61-T	7,61-A,T	GATCCAAATCTAACTTGGGGTGGCTTTGTCTTCTTCTTTTGCCAATTCCACTAATTGTTTGGG	GATCCAGATCTAACTTGGGGTGGCTTTGTCTTCTTCTTTTGCCAATTCCACTAATTGTTTTGG	GATCCAAATCTAACTTGGGGTGGCTTTGTCTTCTTCTTTTGCCAATTCCACTAATTGTTTTGG	-1.152	-0.154	-1.105	-1.305	-0.053	0.589734	S	N
7-A	57-T	7,57-A,T	GATCCAAATCTAACTTGGGGTGGCTTTGTCTTCTTCTTTTGCCAATTCCACTAATTGTTTGGG	GATCCAGATCTAACTTGGGGTGGCTTTGTCTTCTTCTTTTGCCAATTCCACTAATTTTTTGGG	GATCCAAATCTAACTTGGGGTGGCTTTGTCTTCTTCTTTTGCCAATTCCACTAATTTTTTGGG	-1.152	0.003	-0.626	-1.149	0.362	0.00398136	S	N
7-A	54-C	7,54-A,C	GATCCAAATCTAACTTGGGGTGGCTTTGTCTTCTTCTTTTGCCAATTCCACTAATTGTTTGGG	GATCCAGATCTAACTTGGGGTGGCTTTGTCTTCTTCTTTTGCCAATTCCACTACTTGTTTGGG	GATCCAAATCTAACTTGGGGTGGCTTTGTCTTCTTCTTTTGCCAATTCCACTACTTGTTTGGG	-1.152	0.187	-0.669	-0.965	0.272	0.0800768	S	I
7-A	54-G	7,54-A,G	GATCCAAATCTAACTTGGGGTGGCTTTGTCTTCTTCTTTTGCCAATTCCACTAATTGTTTGGG	GATCCAGATCTAACTTGGGGTGGCTTTGTCTTCTTCTTTTGCCAATTCCACTAGTTGTTTGGG	GATCCAAATCTAACTTGGGGTGGCTTTGTCTTCTTCTTTTGCCAATTCCACTAGTTGTTTGGG	-1.152	-0.319	-1.504	-1.471	-0.256	0.189752	S	N
7-A	54-T	7,54-A,T	GATCCAAATCTAACTTGGGGTGGCTTTGTCTTCTTCTTTTGCCAATTCCACTAATTGTTTGGG	GATCCAGATCTAACTTGGGGTGGCTTTGTCTTCTTCTTTTGCCAATTCCACTATTTGTTTGGG	GATCCAAATCTAACTTGGGGTGGCTTTGTCTTCTTCTTTTGCCAATTCCACTATTTGTTTGGG	-1.152	-0.013	-1.159	-1.165	0.038	0.915849	S	N
7-A	53-C	7,53-A,C	GATCCAAATCTAACTTGGGGTGGCTTTGTCTTCTTCTTTTGCCAATTCCACTAATTGTTTGGG	GATCCAGATCTAACTTGGGGTGGCTTTGTCTTCTTCTTTTGCCAATTCCACTCATTGTTTGGG	GATCCAAATCTAACTTGGGGTGGCTTTGTCTTCTTCTTTTGCCAATTCCACTCATTGTTTGGG	-1.152	-0.152	-1.07	-1.304	-0.059	0.442577	S	N
7-A	53-G	7,53-A,G	GATCCAAATCTAACTTGGGGTGGCTTTGTCTTCTTCTTTTGCCAATTCCACTAATTGTTTGGG	GATCCAGATCTAACTTGGGGTGGCTTTGTCTTCTTCTTTTGCCAATTCCACTGATTGTTTGGG	GATCCAAATCTAACTTGGGGTGGCTTTGTCTTCTTCTTTTGCCAATTCCACTGATTGTTTGGG	-1.152	0.229	-0.125	-0.923	0.734	0.176322	S	N
7-A	53-T	7,53-A,T	GATCCAAATCTAACTTGGGGTGGCTTTGTCTTCTTCTTTTGCCAATTCCACTAATTGTTTGGG	GATCCAGATCTAACTTGGGGTGGCTTTGTCTTCTTCTTTTGCCAATTCCACTTATTGTTTGGG	GATCCAAATCTAACTTGGGGTGGCTTTGTCTTCTTCTTTTGCCAATTCCACTTATTGTTTGGG	-1.152	-0.046	-0.811	-1.198	0.19	0.282393	S	N
7-A	51-G	7,51-A,G	GATCCAAATCTAACTTGGGGTGGCTTTGTCTTCTTCTTTTGCCAATTCCACTAATTGTTTGGG	GATCCAGATCTAACTTGGGGTGGCTTTGTCTTCTTCTTTTGCCAATTCCAGTAATTGTTTGGG	GATCCAAATCTAACTTGGGGTGGCTTTGTCTTCTTCTTTTGCCAATTCCAGTAATTGTTTGGG	-1.152	0.038	-0.234	-1.114	0.659	0.323762	S	N
7-A	51-T	7,51-A,T	GATCCAAATCTAACTTGGGGTGGCTTTGTCTTCTTCTTTTGCCAATTCCACTAATTGTTTGGG	GATCCAGATCTAACTTGGGGTGGCTTTGTCTTCTTCTTTTGCCAATTCCATTAATTGTTTGGG	GATCCAAATCTAACTTGGGGTGGCTTTGTCTTCTTCTTTTGCCAATTCCATTAATTGTTTGGG	-1.152	-1.533	-1.769	-2.685	0.164	0.292785	S	S
7-A	50-C	7,50-A,C	GATCCAAATCTAACTTGGGGTGGCTTTGTCTTCTTCTTTTGCCAATTCCACTAATTGTTTGGG	GATCCAGATCTAACTTGGGGTGGCTTTGTCTTCTTCTTTTGCCAATTCCCCTAATTGTTTGGG	GATCCAAATCTAACTTGGGGTGGCTTTGTCTTCTTCTTTTGCCAATTCCCCTAATTGTTTGGG	-1.152	-3.914	-2.835	-5.066	0.48	0.241956	S	S
7-A	50-G	7,50-A,G	GATCCAAATCTAACTTGGGGTGGCTTTGTCTTCTTCTTTTGCCAATTCCACTAATTGTTTGGG	GATCCAGATCTAACTTGGGGTGGCTTTGTCTTCTTCTTTTGCCAATTCCGCTAATTGTTTGGG	GATCCAAATCTAACTTGGGGTGGCTTTGTCTTCTTCTTTTGCCAATTCCGCTAATTGTTTGGG	-1.152	0.131	-0.285	-1.021	0.664	0.00564207	S	N
7-A	50-T	7,50-A,T	GATCCAAATCTAACTTGGGGTGGCTTTGTCTTCTTCTTTTGCCAATTCCACTAATTGTTTGGG	GATCCAGATCTAACTTGGGGTGGCTTTGTCTTCTTCTTTTGCCAATTCCTCTAATTGTTTGGG	GATCCAAATCTAACTTGGGGTGGCTTTGTCTTCTTCTTTTGCCAATTCCTCTAATTGTTTGGG	-1.152	-1.118	-1.422	-2.27	0.169	0.603117	S	S
7-A	49-G	7,49-A,G	GATCCAAATCTAACTTGGGGTGGCTTTGTCTTCTTCTTTTGCCAATTCCACTAATTGTTTGGG	GATCCAGATCTAACTTGGGGTGGCTTTGTCTTCTTCTTTTGCCAATTCGACTAATTGTTTGGG	GATCCAAATCTAACTTGGGGTGGCTTTGTCTTCTTCTTTTGCCAATTCGACTAATTGTTTGGG	-1.152	0.869	-0.911	-0.283	-0.676	0.11757	S	I
7-A	49-T	7,49-A,T	GATCCAAATCTAACTTGGGGTGGCTTTGTCTTCTTCTTTTGCCAATTCCACTAATTGTTTGGG	GATCCAGATCTAACTTGGGGTGGCTTTGTCTTCTTCTTTTGCCAATTCTACTAATTGTTTGGG	GATCCAAATCTAACTTGGGGTGGCTTTGTCTTCTTCTTTTGCCAATTCTACTAATTGTTTGGG	-1.152	-0.226	-1.281	-1.378	-0.222	0.142825	S	N
7-A	48-G	7,48-A,G	GATCCAAATCTAACTTGGGGTGGCTTTGTCTTCTTCTTTTGCCAATTCCACTAATTGTTTGGG	GATCCAGATCTAACTTGGGGTGGCTTTGTCTTCTTCTTTTGCCAATTGCACTAATTGTTTGGG	GATCCAAATCTAACTTGGGGTGGCTTTGTCTTCTTCTTTTGCCAATTGCACTAATTGTTTGGG	-1.152	-1.23	-2.084	-2.382	-0.284	0.0754724	S	S
7-A	48-T	7,48-A,T	GATCCAAATCTAACTTGGGGTGGCTTTGTCTTCTTCTTTTGCCAATTCCACTAATTGTTTGGG	GATCCAGATCTAACTTGGGGTGGCTTTGTCTTCTTCTTTTGCCAATTTCACTAATTGTTTGGG	GATCCAAATCTAACTTGGGGTGGCTTTGTCTTCTTCTTTTGCCAATTTCACTAATTGTTTGGG	-1.152	-2.349	-3.576	-3.501	-1.186	0.0307695	S	S
7-A	45-G	7,45-A,G	GATCCAAATCTAACTTGGGGTGGCTTTGTCTTCTTCTTTTGCCAATTCCACTAATTGTTTGGG	GATCCAGATCTAACTTGGGGTGGCTTTGTCTTCTTCTTTTGCCAGTTCCACTAATTGTTTGGG	GATCCAAATCTAACTTGGGGTGGCTTTGTCTTCTTCTTTTGCCAGTTCCACTAATTGTTTGGG	-1.152	-0.008	-0.25	-1.16	0.518	0.314049	S	N
7-A	45-T	7,45-A,T	GATCCAAATCTAACTTGGGGTGGCTTTGTCTTCTTCTTTTGCCAATTCCACTAATTGTTTGGG	GATCCAGATCTAACTTGGGGTGGCTTTGTCTTCTTCTTTTGCCATTTCCACTAATTGTTTGGG	GATCCAAATCTAACTTGGGGTGGCTTTGTCTTCTTCTTTTGCCATTTCCACTAATTGTTTGGG	-1.152	-1.329	-2.131	-2.481	-0.356	0.731168	S	S
7-A	44-C	7,44-A,C	GATCCAAATCTAACTTGGGGTGGCTTTGTCTTCTTCTTTTGCCAATTCCACTAATTGTTTGGG	GATCCAGATCTAACTTGGGGTGGCTTTGTCTTCTTCTTTTGCCCATTCCACTAATTGTTTGGG	GATCCAAATCTAACTTGGGGTGGCTTTGTCTTCTTCTTTTGCCCATTCCACTAATTGTTTGGG	-1.152	-0.731	-2.301	-1.883	-0.901	0.174646	S	S
7-A	44-G	7,44-A,G	GATCCAAATCTAACTTGGGGTGGCTTTGTCTTCTTCTTTTGCCAATTCCACTAATTGTTTGGG	GATCCAGATCTAACTTGGGGTGGCTTTGTCTTCTTCTTTTGCCGATTCCACTAATTGTTTGGG	GATCCAAATCTAACTTGGGGTGGCTTTGTCTTCTTCTTTTGCCGATTCCACTAATTGTTTGGG	-1.152	0.314	-0.365	-0.838	0.379	0.413973	S	I
7-A	44-T	7,44-A,T	GATCCAAATCTAACTTGGGGTGGCTTTGTCTTCTTCTTTTGCCAATTCCACTAATTGTTTGGG	GATCCAGATCTAACTTGGGGTGGCTTTGTCTTCTTCTTTTGCCTATTCCACTAATTGTTTGGG	GATCCAAATCTAACTTGGGGTGGCTTTGTCTTCTTCTTTTGCCTATTCCACTAATTGTTTGGG	-1.152	-1.325	-4.195	-2.477	-2.236	0.00757231	S	S
7-A	43-G	7,43-A,G	GATCCAAATCTAACTTGGGGTGGCTTTGTCTTCTTCTTTTGCCAATTCCACTAATTGTTTGGG	GATCCAGATCTAACTTGGGGTGGCTTTGTCTTCTTCTTTTGCGAATTCCACTAATTGTTTGGG	GATCCAAATCTAACTTGGGGTGGCTTTGTCTTCTTCTTTTGCGAATTCCACTAATTGTTTGGG	-1.152	0.061	-1.007	-1.091	-0.119	0.698834	S	N
7-A	43-T	7,43-A,T	GATCCAAATCTAACTTGGGGTGGCTTTGTCTTCTTCTTTTGCCAATTCCACTAATTGTTTGGG	GATCCAGATCTAACTTGGGGTGGCTTTGTCTTCTTCTTTTGCTAATTCCACTAATTGTTTGGG	GATCCAAATCTAACTTGGGGTGGCTTTGTCTTCTTCTTTTGCTAATTCCACTAATTGTTTGGG	-1.152	-2.694	-2.306	-3.846	0.398	0.895077	S	S
7-A	42-G	7,42-A,G	GATCCAAATCTAACTTGGGGTGGCTTTGTCTTCTTCTTTTGCCAATTCCACTAATTGTTTGGG	GATCCAGATCTAACTTGGGGTGGCTTTGTCTTCTTCTTTTGGCAATTCCACTAATTGTTTGGG	GATCCAAATCTAACTTGGGGTGGCTTTGTCTTCTTCTTTTGGCAATTCCACTAATTGTTTGGG	-1.152	-0.175	-0.989	-1.327	-0.182	0.844461	S	N
7-A	42-T	7,42-A,T	GATCCAAATCTAACTTGGGGTGGCTTTGTCTTCTTCTTTTGCCAATTCCACTAATTGTTTGGG	GATCCAGATCTAACTTGGGGTGGCTTTGTCTTCTTCTTTTGTCAATTCCACTAATTGTTTGGG	GATCCAAATCTAACTTGGGGTGGCTTTGTCTTCTTCTTTTGTCAATTCCACTAATTGTTTGGG	-1.152	-1.197	-2.04	-2.349	-0.26	0.487204	S	S
7-A	41-T	7,41-A,T	GATCCAAATCTAACTTGGGGTGGCTTTGTCTTCTTCTTTTGCCAATTCCACTAATTGTTTGGG	GATCCAGATCTAACTTGGGGTGGCTTTGTCTTCTTCTTTTTCCAATTCCACTAATTGTTTGGG	GATCCAAATCTAACTTGGGGTGGCTTTGTCTTCTTCTTTTTCCAATTCCACTAATTGTTTGGG	-1.152	-1.238	-1.626	-2.39	0.092	0.50037	S	S
7-A	36-G	7,36-A,G	GATCCAAATCTAACTTGGGGTGGCTTTGTCTTCTTCTTTTGCCAATTCCACTAATTGTTTGGG	GATCCAGATCTAACTTGGGGTGGCTTTGTCTTCTTGTTTTGCCAATTCCACTAATTGTTTGGG	GATCCAAATCTAACTTGGGGTGGCTTTGTCTTCTTGTTTTGCCAATTCCACTAATTGTTTGGG	-1.152	-0.112	-0.716	-1.264	0.254	0.303624	S	N
7-A	36-T	7,36-A,T	GATCCAAATCTAACTTGGGGTGGCTTTGTCTTCTTCTTTTGCCAATTCCACTAATTGTTTGGG	GATCCAGATCTAACTTGGGGTGGCTTTGTCTTCTTTTTTTGCCAATTCCACTAATTGTTTGGG	GATCCAAATCTAACTTGGGGTGGCTTTGTCTTCTTTTTTTGCCAATTCCACTAATTGTTTGGG	-1.152	-2.314	-2.755	-3.466	-0.425	0.491112	S	S
7-A	33-G	7,33-A,G	GATCCAAATCTAACTTGGGGTGGCTTTGTCTTCTTCTTTTGCCAATTCCACTAATTGTTTGGG	GATCCAGATCTAACTTGGGGTGGCTTTGTCTTGTTCTTTTGCCAATTCCACTAATTGTTTGGG	GATCCAAATCTAACTTGGGGTGGCTTTGTCTTGTTCTTTTGCCAATTCCACTAATTGTTTGGG	-1.152	-2.399	-2.519	-3.551	-0.099	0.419237	S	S
7-A	33-T	7,33-A,T	GATCCAAATCTAACTTGGGGTGGCTTTGTCTTCTTCTTTTGCCAATTCCACTAATTGTTTGGG	GATCCAGATCTAACTTGGGGTGGCTTTGTCTTTTTCTTTTGCCAATTCCACTAATTGTTTGGG	GATCCAAATCTAACTTGGGGTGGCTTTGTCTTTTTCTTTTGCCAATTCCACTAATTGTTTGGG	-1.152	-4.539	-2.179	-5.691	1.564	0.363947	S	S
7-A	30-G	7,30-A,G	GATCCAAATCTAACTTGGGGTGGCTTTGTCTTCTTCTTTTGCCAATTCCACTAATTGTTTGGG	GATCCAGATCTAACTTGGGGTGGCTTTGTGTTCTTCTTTTGCCAATTCCACTAATTGTTTGGG	GATCCAAATCTAACTTGGGGTGGCTTTGTGTTCTTCTTTTGCCAATTCCACTAATTGTTTGGG	-1.152	-0.286	-0.694	-1.438	0.451	0.28108	S	S
7-A	30-T	7,30-A,T	GATCCAAATCTAACTTGGGGTGGCTTTGTCTTCTTCTTTTGCCAATTCCACTAATTGTTTGGG	GATCCAGATCTAACTTGGGGTGGCTTTGTTTTCTTCTTTTGCCAATTCCACTAATTGTTTGGG	GATCCAAATCTAACTTGGGGTGGCTTTGTTTTCTTCTTTTGCCAATTCCACTAATTGTTTGGG	-1.152	-2.304	-1.514	-3.456	0.848	0.943599	S	S
7-A	28-T	7,28-A,T	GATCCAAATCTAACTTGGGGTGGCTTTGTCTTCTTCTTTTGCCAATTCCACTAATTGTTTGGG	GATCCAGATCTAACTTGGGGTGGCTTTTTCTTCTTCTTTTGCCAATTCCACTAATTGTTTGGG	GATCCAAATCTAACTTGGGGTGGCTTTTTCTTCTTCTTTTGCCAATTCCACTAATTGTTTGGG	-1.152	-1.36	-1.199	-2.512	0.595	0.542173	S	S
7-A	24-T	7,24-A,T	GATCCAAATCTAACTTGGGGTGGCTTTGTCTTCTTCTTTTGCCAATTCCACTAATTGTTTGGG	GATCCAGATCTAACTTGGGGTGGTTTTGTCTTCTTCTTTTGCCAATTCCACTAATTGTTTGGG	GATCCAAATCTAACTTGGGGTGGTTTTGTCTTCTTCTTTTGCCAATTCCACTAATTGTTTGGG	-1.152	-1.636	-1.542	-2.788	0.477	0.553662	S	S
7-A	23-T	7,23-A,T	GATCCAAATCTAACTTGGGGTGGCTTTGTCTTCTTCTTTTGCCAATTCCACTAATTGTTTGGG	GATCCAGATCTAACTTGGGGTGTCTTTGTCTTCTTCTTTTGCCAATTCCACTAATTGTTTGGG	GATCCAAATCTAACTTGGGGTGTCTTTGTCTTCTTCTTTTGCCAATTCCACTAATTGTTTGGG	-1.152	-0.765	-0.574	-1.917	0.969	0.0402976	S	S
7-A	22-T	7,22-A,T	GATCCAAATCTAACTTGGGGTGGCTTTGTCTTCTTCTTTTGCCAATTCCACTAATTGTTTGGG	GATCCAGATCTAACTTGGGGTTGCTTTGTCTTCTTCTTTTGCCAATTCCACTAATTGTTTGGG	GATCCAAATCTAACTTGGGGTTGCTTTGTCTTCTTCTTTTGCCAATTCCACTAATTGTTTGGG	-1.152	-0.589	-3.741	-1.741	-2.416	0.031777	S	S
7-A	20-T	7,20-A,T	GATCCAAATCTAACTTGGGGTGGCTTTGTCTTCTTCTTTTGCCAATTCCACTAATTGTTTGGG	GATCCAGATCTAACTTGGGTTGGCTTTGTCTTCTTCTTTTGCCAATTCCACTAATTGTTTGGG	GATCCAAATCTAACTTGGGTTGGCTTTGTCTTCTTCTTTTGCCAATTCCACTAATTGTTTGGG	-1.152	-2.17	-1.886	-3.322	0.341	0.487588	S	S
7-A	19-T	7,19-A,T	GATCCAAATCTAACTTGGGGTGGCTTTGTCTTCTTCTTTTGCCAATTCCACTAATTGTTTGGG	GATCCAGATCTAACTTGGTGTGGCTTTGTCTTCTTCTTTTGCCAATTCCACTAATTGTTTGGG	GATCCAAATCTAACTTGGTGTGGCTTTGTCTTCTTCTTTTGCCAATTCCACTAATTGTTTGGG	-1.152	0.032	-1.144	-1.12	-0.222	0.153527	S	N
7-A	18-T	7,18-A,T	GATCCAAATCTAACTTGGGGTGGCTTTGTCTTCTTCTTTTGCCAATTCCACTAATTGTTTGGG	GATCCAGATCTAACTTGTGGTGGCTTTGTCTTCTTCTTTTGCCAATTCCACTAATTGTTTGGG	GATCCAAATCTAACTTGTGGTGGCTTTGTCTTCTTCTTTTGCCAATTCCACTAATTGTTTGGG	-1.152	0.258	-0.048	-0.894	0.763	0.0552925	S	I
7-A	17-T	7,17-A,T	GATCCAAATCTAACTTGGGGTGGCTTTGTCTTCTTCTTTTGCCAATTCCACTAATTGTTTGGG	GATCCAGATCTAACTTTGGGTGGCTTTGTCTTCTTCTTTTGCCAATTCCACTAATTGTTTGGG	GATCCAAATCTAACTTTGGGTGGCTTTGTCTTCTTCTTTTGCCAATTCCACTAATTGTTTGGG	-1.152	-0.191	0.793	-1.343	1.881	0.0862857	S	N
7-A	14-G	7,14-A,G	GATCCAAATCTAACTTGGGGTGGCTTTGTCTTCTTCTTTTGCCAATTCCACTAATTGTTTGGG	GATCCAGATCTAAGTTGGGGTGGCTTTGTCTTCTTCTTTTGCCAATTCCACTAATTGTTTGGG	GATCCAAATCTAAGTTGGGGTGGCTTTGTCTTCTTCTTTTGCCAATTCCACTAATTGTTTGGG	-1.152	-0.135	0.637	-1.287	1.663	0.000778826	S	S
7-A	14-T	7,14-A,T	GATCCAAATCTAACTTGGGGTGGCTTTGTCTTCTTCTTTTGCCAATTCCACTAATTGTTTGGG	GATCCAGATCTAATTTGGGGTGGCTTTGTCTTCTTCTTTTGCCAATTCCACTAATTGTTTGGG	GATCCAAATCTAATTTGGGGTGGCTTTGTCTTCTTCTTTTGCCAATTCCACTAATTGTTTGGG	-1.152	-0.791	-0.542	-1.943	1.007	0.0653896	S	S
7-A	13-C	7,13-A,C	GATCCAAATCTAACTTGGGGTGGCTTTGTCTTCTTCTTTTGCCAATTCCACTAATTGTTTGGG	GATCCAGATCTACCTTGGGGTGGCTTTGTCTTCTTCTTTTGCCAATTCCACTAATTGTTTGGG	GATCCAAATCTACCTTGGGGTGGCTTTGTCTTCTTCTTTTGCCAATTCCACTAATTGTTTGGG	-1.152	1.265	-0.184	0.113	-0.029	0.982152	S	I
7-A	13-G	7,13-A,G	GATCCAAATCTAACTTGGGGTGGCTTTGTCTTCTTCTTTTGCCAATTCCACTAATTGTTTGGG	GATCCAGATCTAGCTTGGGGTGGCTTTGTCTTCTTCTTTTGCCAATTCCACTAATTGTTTGGG	GATCCAAATCTAGCTTGGGGTGGCTTTGTCTTCTTCTTTTGCCAATTCCACTAATTGTTTGGG	-1.152	-0.194	-0.252	-1.346	0.934	0.0189673	S	S
7-A	13-T	7,13-A,T	GATCCAAATCTAACTTGGGGTGGCTTTGTCTTCTTCTTTTGCCAATTCCACTAATTGTTTGGG	GATCCAGATCTATCTTGGGGTGGCTTTGTCTTCTTCTTTTGCCAATTCCACTAATTGTTTGGG	GATCCAAATCTATCTTGGGGTGGCTTTGTCTTCTTCTTTTGCCAATTCCACTAATTGTTTGGG	-1.152	-0.29	-0.775	-1.442	0.352	0.0810905	S	S
7-A	12-C	7,12-A,C	GATCCAAATCTAACTTGGGGTGGCTTTGTCTTCTTCTTTTGCCAATTCCACTAATTGTTTGGG	GATCCAGATCTCACTTGGGGTGGCTTTGTCTTCTTCTTTTGCCAATTCCACTAATTGTTTGGG	GATCCAAATCTCACTTGGGGTGGCTTTGTCTTCTTCTTTTGCCAATTCCACTAATTGTTTGGG	-1.152	0.251	1.47	-0.901	2.274	0.020727	S	I
7-A	12-G	7,12-A,G	GATCCAAATCTAACTTGGGGTGGCTTTGTCTTCTTCTTTTGCCAATTCCACTAATTGTTTGGG	GATCCAGATCTGACTTGGGGTGGCTTTGTCTTCTTCTTTTGCCAATTCCACTAATTGTTTGGG	GATCCAAATCTGACTTGGGGTGGCTTTGTCTTCTTCTTTTGCCAATTCCACTAATTGTTTGGG	-1.152	0.431	1.418	-0.721	2.101	0.0082942	S	I
7-A	12-T	7,12-A,T	GATCCAAATCTAACTTGGGGTGGCTTTGTCTTCTTCTTTTGCCAATTCCACTAATTGTTTGGG	GATCCAGATCTTACTTGGGGTGGCTTTGTCTTCTTCTTTTGCCAATTCCACTAATTGTTTGGG	GATCCAAATCTTACTTGGGGTGGCTTTGTCTTCTTCTTTTGCCAATTCCACTAATTGTTTGGG	-1.152	-0.405	-1.585	-1.557	-0.525	0.152795	S	N
7-A	10-G	7,10-A,G	GATCCAAATCTAACTTGGGGTGGCTTTGTCTTCTTCTTTTGCCAATTCCACTAATTGTTTGGG	GATCCAGATGTAACTTGGGGTGGCTTTGTCTTCTTCTTTTGCCAATTCCACTAATTGTTTGGG	GATCCAAATGTAACTTGGGGTGGCTTTGTCTTCTTCTTTTGCCAATTCCACTAATTGTTTGGG	-1.152	-0.124	-1.289	-1.276	-0.27	0.22174	S	N
7-A	10-T	7,10-A,T	GATCCAAATCTAACTTGGGGTGGCTTTGTCTTCTTCTTTTGCCAATTCCACTAATTGTTTGGG	GATCCAGATTTAACTTGGGGTGGCTTTGTCTTCTTCTTTTGCCAATTCCACTAATTGTTTGGG	GATCCAAATTTAACTTGGGGTGGCTTTGTCTTCTTCTTTTGCCAATTCCACTAATTGTTTGGG	-1.152	0.024	1.3	-1.127	2.22	0.00131174	S	N
7-A	8-C	7,8-A,C	GATCCAAATCTAACTTGGGGTGGCTTTGTCTTCTTCTTTTGCCAATTCCACTAATTGTTTGGG	GATCCAGCTCTAACTTGGGGTGGCTTTGTCTTCTTCTTTTGCCAATTCCACTAATTGTTTGGG	GATCCAACTCTAACTTGGGGTGGCTTTGTCTTCTTCTTTTGCCAATTCCACTAATTGTTTGGG	-1.152	0.321	-0.337	-0.831	0.442	0.00586335	S	I
7-A	8-G	7,8-A,G	GATCCAAATCTAACTTGGGGTGGCTTTGTCTTCTTCTTTTGCCAATTCCACTAATTGTTTGGG	GATCCAGGTCTAACTTGGGGTGGCTTTGTCTTCTTCTTTTGCCAATTCCACTAATTGTTTGGG	GATCCAAGTCTAACTTGGGGTGGCTTTGTCTTCTTCTTTTGCCAATTCCACTAATTGTTTGGG	-1.152	0.152	1.532	-1	2.418	0.00599003	S	I
7-A	8-T	7,8-A,T	GATCCAAATCTAACTTGGGGTGGCTTTGTCTTCTTCTTTTGCCAATTCCACTAATTGTTTGGG	GATCCAGTTCTAACTTGGGGTGGCTTTGTCTTCTTCTTTTGCCAATTCCACTAATTGTTTGGG	GATCCAATTCTAACTTGGGGTGGCTTTGTCTTCTTCTTTTGCCAATTCCACTAATTGTTTGGG	-1.152	-0.416	-6.475	-1.568	-5.157	0.00613848	S	S
7-C	9-A	7,9-C,A	GATCCACATCTAACTTGGGGTGGCTTTGTCTTCTTCTTTTGCCAATTCCACTAATTGTTTGGG	GATCCAGAACTAACTTGGGGTGGCTTTGTCTTCTTCTTTTGCCAATTCCACTAATTGTTTGGG	GATCCACAACTAACTTGGGGTGGCTTTGTCTTCTTCTTTTGCCAATTCCACTAATTGTTTGGG	-0.443	-0.097	-2.022	-0.54	-1.731	0.0608862	S	N
7-C	9-C	7,9-C,C	GATCCACATCTAACTTGGGGTGGCTTTGTCTTCTTCTTTTGCCAATTCCACTAATTGTTTGGG	GATCCAGACCTAACTTGGGGTGGCTTTGTCTTCTTCTTTTGCCAATTCCACTAATTGTTTGGG	GATCCACACCTAACTTGGGGTGGCTTTGTCTTCTTCTTTTGCCAATTCCACTAATTGTTTGGG	-0.443	1.285	-0.437	0.842	-0.666	0.0286781	S	I
7-C	10-A	7,10-C,A	GATCCACATCTAACTTGGGGTGGCTTTGTCTTCTTCTTTTGCCAATTCCACTAATTGTTTGGG	GATCCAGATATAACTTGGGGTGGCTTTGTCTTCTTCTTTTGCCAATTCCACTAATTGTTTGGG	GATCCACATATAACTTGGGGTGGCTTTGTCTTCTTCTTTTGCCAATTCCACTAATTGTTTGGG	-0.443	-0.393	0.233	-0.837	1.035	0.0609923	S	S
7-C	11-A	7,11-C,A	GATCCACATCTAACTTGGGGTGGCTTTGTCTTCTTCTTTTGCCAATTCCACTAATTGTTTGGG	GATCCAGATCAAACTTGGGGTGGCTTTGTCTTCTTCTTTTGCCAATTCCACTAATTGTTTGGG	GATCCACATCAAACTTGGGGTGGCTTTGTCTTCTTCTTTTGCCAATTCCACTAATTGTTTGGG	-0.443	0.08	2.163	-0.363	2.494	0.0595769	S	N
7-C	11-C	7,11-C,C	GATCCACATCTAACTTGGGGTGGCTTTGTCTTCTTCTTTTGCCAATTCCACTAATTGTTTGGG	GATCCAGATCCAACTTGGGGTGGCTTTGTCTTCTTCTTTTGCCAATTCCACTAATTGTTTGGG	GATCCACATCCAACTTGGGGTGGCTTTGTCTTCTTCTTTTGCCAATTCCACTAATTGTTTGGG	-0.443	0.559	0.701	0.115	0.848	0.0629455	S	I
7-C	14-A	7,14-C,A	GATCCACATCTAACTTGGGGTGGCTTTGTCTTCTTCTTTTGCCAATTCCACTAATTGTTTGGG	GATCCAGATCTAAATTGGGGTGGCTTTGTCTTCTTCTTTTGCCAATTCCACTAATTGTTTGGG	GATCCACATCTAAATTGGGGTGGCTTTGTCTTCTTCTTTTGCCAATTCCACTAATTGTTTGGG	-0.443	-0.554	-0.764	-0.998	0.116	0.892956	S	S
7-C	15-A	7,15-C,A	GATCCACATCTAACTTGGGGTGGCTTTGTCTTCTTCTTTTGCCAATTCCACTAATTGTTTGGG	GATCCAGATCTAACATGGGGTGGCTTTGTCTTCTTCTTTTGCCAATTCCACTAATTGTTTGGG	GATCCACATCTAACATGGGGTGGCTTTGTCTTCTTCTTTTGCCAATTCCACTAATTGTTTGGG	-0.443	-0.077	-1.792	-0.521	-1.201	0.115553	S	N
7-C	15-C	7,15-C,C	GATCCACATCTAACTTGGGGTGGCTTTGTCTTCTTCTTTTGCCAATTCCACTAATTGTTTGGG	GATCCAGATCTAACCTGGGGTGGCTTTGTCTTCTTCTTTTGCCAATTCCACTAATTGTTTGGG	GATCCACATCTAACCTGGGGTGGCTTTGTCTTCTTCTTTTGCCAATTCCACTAATTGTTTGGG	-0.443	0.272	0.21	-0.171	0.592	0.0341562	S	I
7-C	15-G	7,15-C,G	GATCCACATCTAACTTGGGGTGGCTTTGTCTTCTTCTTTTGCCAATTCCACTAATTGTTTGGG	GATCCAGATCTAACGTGGGGTGGCTTTGTCTTCTTCTTTTGCCAATTCCACTAATTGTTTGGG	GATCCACATCTAACGTGGGGTGGCTTTGTCTTCTTCTTTTGCCAATTCCACTAATTGTTTGGG	-0.443	0.039	0.115	-0.405	0.566	0.167682	S	N
7-C	16-A	7,16-C,A	GATCCACATCTAACTTGGGGTGGCTTTGTCTTCTTCTTTTGCCAATTCCACTAATTGTTTGGG	GATCCAGATCTAACTAGGGGTGGCTTTGTCTTCTTCTTTTGCCAATTCCACTAATTGTTTGGG	GATCCACATCTAACTAGGGGTGGCTTTGTCTTCTTCTTTTGCCAATTCCACTAATTGTTTGGG	-0.443	-0.773	-0.7	-1.217	0.089	0.93122	S	S
7-C	16-C	7,16-C,C	GATCCACATCTAACTTGGGGTGGCTTTGTCTTCTTCTTTTGCCAATTCCACTAATTGTTTGGG	GATCCAGATCTAACTCGGGGTGGCTTTGTCTTCTTCTTTTGCCAATTCCACTAATTGTTTGGG	GATCCACATCTAACTCGGGGTGGCTTTGTCTTCTTCTTTTGCCAATTCCACTAATTGTTTGGG	-0.443	0.271	0.546	-0.173	1.063	0.035308	S	I
7-C	16-G	7,16-C,G	GATCCACATCTAACTTGGGGTGGCTTTGTCTTCTTCTTTTGCCAATTCCACTAATTGTTTGGG	GATCCAGATCTAACTGGGGGTGGCTTTGTCTTCTTCTTTTGCCAATTCCACTAATTGTTTGGG	GATCCACATCTAACTGGGGGTGGCTTTGTCTTCTTCTTTTGCCAATTCCACTAATTGTTTGGG	-0.443	-0.702	-1.703	-1.145	-0.734	0.0838374	S	N
7-C	17-A	7,17-C,A	GATCCACATCTAACTTGGGGTGGCTTTGTCTTCTTCTTTTGCCAATTCCACTAATTGTTTGGG	GATCCAGATCTAACTTAGGGTGGCTTTGTCTTCTTCTTTTGCCAATTCCACTAATTGTTTGGG	GATCCACATCTAACTTAGGGTGGCTTTGTCTTCTTCTTTTGCCAATTCCACTAATTGTTTGGG	-0.443	-2.562	-0.764	-3.006	1.391	0.00755456	S	S
7-C	17-C	7,17-C,C	GATCCACATCTAACTTGGGGTGGCTTTGTCTTCTTCTTTTGCCAATTCCACTAATTGTTTGGG	GATCCAGATCTAACTTCGGGTGGCTTTGTCTTCTTCTTTTGCCAATTCCACTAATTGTTTGGG	GATCCACATCTAACTTCGGGTGGCTTTGTCTTCTTCTTTTGCCAATTCCACTAATTGTTTGGG	-0.443	-0.067	-1.555	-0.51	-0.889	0.0491587	S	N
7-C	18-A	7,18-C,A	GATCCACATCTAACTTGGGGTGGCTTTGTCTTCTTCTTTTGCCAATTCCACTAATTGTTTGGG	GATCCAGATCTAACTTGAGGTGGCTTTGTCTTCTTCTTTTGCCAATTCCACTAATTGTTTGGG	GATCCACATCTAACTTGAGGTGGCTTTGTCTTCTTCTTTTGCCAATTCCACTAATTGTTTGGG	-0.443	-0.636	-1.007	-1.079	-0.022	0.881724	S	S
7-C	18-C	7,18-C,C	GATCCACATCTAACTTGGGGTGGCTTTGTCTTCTTCTTTTGCCAATTCCACTAATTGTTTGGG	GATCCAGATCTAACTTGCGGTGGCTTTGTCTTCTTCTTTTGCCAATTCCACTAATTGTTTGGG	GATCCACATCTAACTTGCGGTGGCTTTGTCTTCTTCTTTTGCCAATTCCACTAATTGTTTGGG	-0.443	0.301	-0.069	-0.142	0.258	0.501081	S	I
7-C	19-A	7,19-C,A	GATCCACATCTAACTTGGGGTGGCTTTGTCTTCTTCTTTTGCCAATTCCACTAATTGTTTGGG	GATCCAGATCTAACTTGGAGTGGCTTTGTCTTCTTCTTTTGCCAATTCCACTAATTGTTTGGG	GATCCACATCTAACTTGGAGTGGCTTTGTCTTCTTCTTTTGCCAATTCCACTAATTGTTTGGG	-0.443	0.892	-1.082	0.449	-0.94	0.632727	S	I
7-C	19-C	7,19-C,C	GATCCACATCTAACTTGGGGTGGCTTTGTCTTCTTCTTTTGCCAATTCCACTAATTGTTTGGG	GATCCAGATCTAACTTGGCGTGGCTTTGTCTTCTTCTTTTGCCAATTCCACTAATTGTTTGGG	GATCCACATCTAACTTGGCGTGGCTTTGTCTTCTTCTTTTGCCAATTCCACTAATTGTTTGGG	-0.443	0.027	-2.349	-0.416	-1.82	0.0643076	S	N
7-C	20-A	7,20-C,A	GATCCACATCTAACTTGGGGTGGCTTTGTCTTCTTCTTTTGCCAATTCCACTAATTGTTTGGG	GATCCAGATCTAACTTGGGATGGCTTTGTCTTCTTCTTTTGCCAATTCCACTAATTGTTTGGG	GATCCACATCTAACTTGGGATGGCTTTGTCTTCTTCTTTTGCCAATTCCACTAATTGTTTGGG	-0.443	0.232	-0.716	-0.211	-0.481	0.331998	S	N
7-C	20-C	7,20-C,C	GATCCACATCTAACTTGGGGTGGCTTTGTCTTCTTCTTTTGCCAATTCCACTAATTGTTTGGG	GATCCAGATCTAACTTGGGCTGGCTTTGTCTTCTTCTTTTGCCAATTCCACTAATTGTTTGGG	GATCCACATCTAACTTGGGCTGGCTTTGTCTTCTTCTTTTGCCAATTCCACTAATTGTTTGGG	-0.443	0	0.47	-0.444	0.856	0.167785	S	N
7-C	21-A	7,21-C,A	GATCCACATCTAACTTGGGGTGGCTTTGTCTTCTTCTTTTGCCAATTCCACTAATTGTTTGGG	GATCCAGATCTAACTTGGGGAGGCTTTGTCTTCTTCTTTTGCCAATTCCACTAATTGTTTGGG	GATCCACATCTAACTTGGGGAGGCTTTGTCTTCTTCTTTTGCCAATTCCACTAATTGTTTGGG	-0.443	0.125	-0.225	-0.318	0.202	0.989377	S	I
7-C	21-C	7,21-C,C	GATCCACATCTAACTTGGGGTGGCTTTGTCTTCTTCTTTTGCCAATTCCACTAATTGTTTGGG	GATCCAGATCTAACTTGGGGCGGCTTTGTCTTCTTCTTTTGCCAATTCCACTAATTGTTTGGG	GATCCACATCTAACTTGGGGCGGCTTTGTCTTCTTCTTTTGCCAATTCCACTAATTGTTTGGG	-0.443	0.243	-0.94	-0.201	-0.541	0.0251102	S	N
7-C	22-A	7,22-C,A	GATCCACATCTAACTTGGGGTGGCTTTGTCTTCTTCTTTTGCCAATTCCACTAATTGTTTGGG	GATCCAGATCTAACTTGGGGTAGCTTTGTCTTCTTCTTTTGCCAATTCCACTAATTGTTTGGG	GATCCACATCTAACTTGGGGTAGCTTTGTCTTCTTCTTTTGCCAATTCCACTAATTGTTTGGG	-0.443	-2.091	-2.09	-2.535	-0.271	0.00355202	S	S
7-C	22-C	7,22-C,C	GATCCACATCTAACTTGGGGTGGCTTTGTCTTCTTCTTTTGCCAATTCCACTAATTGTTTGGG	GATCCAGATCTAACTTGGGGTCGCTTTGTCTTCTTCTTTTGCCAATTCCACTAATTGTTTGGG	GATCCACATCTAACTTGGGGTCGCTTTGTCTTCTTCTTTTGCCAATTCCACTAATTGTTTGGG	-0.443	0.067	-0.89	-0.376	-0.4	0.133943	S	N
7-C	23-A	7,23-C,A	GATCCACATCTAACTTGGGGTGGCTTTGTCTTCTTCTTTTGCCAATTCCACTAATTGTTTGGG	GATCCAGATCTAACTTGGGGTGACTTTGTCTTCTTCTTTTGCCAATTCCACTAATTGTTTGGG	GATCCACATCTAACTTGGGGTGACTTTGTCTTCTTCTTTTGCCAATTCCACTAATTGTTTGGG	-0.443	0.238	-0.46	-0.206	-0.045	0.380577	S	I
7-C	23-C	7,23-C,C	GATCCACATCTAACTTGGGGTGGCTTTGTCTTCTTCTTTTGCCAATTCCACTAATTGTTTGGG	GATCCAGATCTAACTTGGGGTGCCTTTGTCTTCTTCTTTTGCCAATTCCACTAATTGTTTGGG	GATCCACATCTAACTTGGGGTGCCTTTGTCTTCTTCTTTTGCCAATTCCACTAATTGTTTGGG	-0.443	-0.164	-0.578	-0.607	0.092	0.378204	S	S
7-C	24-A	7,24-C,A	GATCCACATCTAACTTGGGGTGGCTTTGTCTTCTTCTTTTGCCAATTCCACTAATTGTTTGGG	GATCCAGATCTAACTTGGGGTGGATTTGTCTTCTTCTTTTGCCAATTCCACTAATTGTTTGGG	GATCCACATCTAACTTGGGGTGGATTTGTCTTCTTCTTTTGCCAATTCCACTAATTGTTTGGG	-0.443	0.043	-0.928	-0.4	-0.407	0.430912	S	N
7-C	25-A	7,25-C,A	GATCCACATCTAACTTGGGGTGGCTTTGTCTTCTTCTTTTGCCAATTCCACTAATTGTTTGGG	GATCCAGATCTAACTTGGGGTGGCATTGTCTTCTTCTTTTGCCAATTCCACTAATTGTTTGGG	GATCCACATCTAACTTGGGGTGGCATTGTCTTCTTCTTTTGCCAATTCCACTAATTGTTTGGG	-0.443	0.211	-1.371	-0.233	-1.001	0.068517	S	I
7-C	25-C	7,25-C,C	GATCCACATCTAACTTGGGGTGGCTTTGTCTTCTTCTTTTGCCAATTCCACTAATTGTTTGGG	GATCCAGATCTAACTTGGGGTGGCCTTGTCTTCTTCTTTTGCCAATTCCACTAATTGTTTGGG	GATCCACATCTAACTTGGGGTGGCCTTGTCTTCTTCTTTTGCCAATTCCACTAATTGTTTGGG	-0.443	0.429	0.172	-0.014	0.444	0.183288	S	I
7-C	25-G	7,25-C,G	GATCCACATCTAACTTGGGGTGGCTTTGTCTTCTTCTTTTGCCAATTCCACTAATTGTTTGGG	GATCCAGATCTAACTTGGGGTGGCGTTGTCTTCTTCTTTTGCCAATTCCACTAATTGTTTGGG	GATCCACATCTAACTTGGGGTGGCGTTGTCTTCTTCTTTTGCCAATTCCACTAATTGTTTGGG	-0.443	0.284	-1.18	-0.159	-0.596	0.661788	S	I
7-C	26-A	7,26-C,A	GATCCACATCTAACTTGGGGTGGCTTTGTCTTCTTCTTTTGCCAATTCCACTAATTGTTTGGG	GATCCAGATCTAACTTGGGGTGGCTATGTCTTCTTCTTTTGCCAATTCCACTAATTGTTTGGG	GATCCACATCTAACTTGGGGTGGCTATGTCTTCTTCTTTTGCCAATTCCACTAATTGTTTGGG	-0.443	0.39	-1.41	-0.053	-1.219	0.0299305	S	I
7-C	26-C	7,26-C,C	GATCCACATCTAACTTGGGGTGGCTTTGTCTTCTTCTTTTGCCAATTCCACTAATTGTTTGGG	GATCCAGATCTAACTTGGGGTGGCTCTGTCTTCTTCTTTTGCCAATTCCACTAATTGTTTGGG	GATCCACATCTAACTTGGGGTGGCTCTGTCTTCTTCTTTTGCCAATTCCACTAATTGTTTGGG	-0.443	-0.07	-0.021	-0.513	0.443	0.0344436	S	N
7-C	26-G	7,26-C,G	GATCCACATCTAACTTGGGGTGGCTTTGTCTTCTTCTTTTGCCAATTCCACTAATTGTTTGGG	GATCCAGATCTAACTTGGGGTGGCTGTGTCTTCTTCTTTTGCCAATTCCACTAATTGTTTGGG	GATCCACATCTAACTTGGGGTGGCTGTGTCTTCTTCTTTTGCCAATTCCACTAATTGTTTGGG	-0.443	-0.547	-2.044	-0.99	-1.173	0.141313	S	N
7-C	27-A	7,27-C,A	GATCCACATCTAACTTGGGGTGGCTTTGTCTTCTTCTTTTGCCAATTCCACTAATTGTTTGGG	GATCCAGATCTAACTTGGGGTGGCTTAGTCTTCTTCTTTTGCCAATTCCACTAATTGTTTGGG	GATCCACATCTAACTTGGGGTGGCTTAGTCTTCTTCTTTTGCCAATTCCACTAATTGTTTGGG	-0.443	-0.647	-0.836	-1.09	0.073	0.541928	S	S
7-C	27-C	7,27-C,C	GATCCACATCTAACTTGGGGTGGCTTTGTCTTCTTCTTTTGCCAATTCCACTAATTGTTTGGG	GATCCAGATCTAACTTGGGGTGGCTTCGTCTTCTTCTTTTGCCAATTCCACTAATTGTTTGGG	GATCCACATCTAACTTGGGGTGGCTTCGTCTTCTTCTTTTGCCAATTCCACTAATTGTTTGGG	-0.443	0.72	0.15	0.277	0.254	0.102071	S	I
7-C	28-A	7,28-C,A	GATCCACATCTAACTTGGGGTGGCTTTGTCTTCTTCTTTTGCCAATTCCACTAATTGTTTGGG	GATCCAGATCTAACTTGGGGTGGCTTTATCTTCTTCTTTTGCCAATTCCACTAATTGTTTGGG	GATCCACATCTAACTTGGGGTGGCTTTATCTTCTTCTTTTGCCAATTCCACTAATTGTTTGGG	-0.443	-1.069	-0.847	-1.513	0.276	0.212419	S	S
7-C	28-C	7,28-C,C	GATCCACATCTAACTTGGGGTGGCTTTGTCTTCTTCTTTTGCCAATTCCACTAATTGTTTGGG	GATCCAGATCTAACTTGGGGTGGCTTTCTCTTCTTCTTTTGCCAATTCCACTAATTGTTTGGG	GATCCACATCTAACTTGGGGTGGCTTTCTCTTCTTCTTTTGCCAATTCCACTAATTGTTTGGG	-0.443	-1.838	-0.748	-2.281	0.738	0.294259	S	S
7-C	29-A	7,29-C,A	GATCCACATCTAACTTGGGGTGGCTTTGTCTTCTTCTTTTGCCAATTCCACTAATTGTTTGGG	GATCCAGATCTAACTTGGGGTGGCTTTGACTTCTTCTTTTGCCAATTCCACTAATTGTTTGGG	GATCCACATCTAACTTGGGGTGGCTTTGACTTCTTCTTTTGCCAATTCCACTAATTGTTTGGG	-0.443	0.257	-0.547	-0.187	-0.327	0.210279	S	N
7-C	29-C	7,29-C,C	GATCCACATCTAACTTGGGGTGGCTTTGTCTTCTTCTTTTGCCAATTCCACTAATTGTTTGGG	GATCCAGATCTAACTTGGGGTGGCTTTGCCTTCTTCTTTTGCCAATTCCACTAATTGTTTGGG	GATCCACATCTAACTTGGGGTGGCTTTGCCTTCTTCTTTTGCCAATTCCACTAATTGTTTGGG	-0.443	0.119	0.356	-0.324	0.827	0.0289384	S	I
7-C	30-A	7,30-C,A	GATCCACATCTAACTTGGGGTGGCTTTGTCTTCTTCTTTTGCCAATTCCACTAATTGTTTGGG	GATCCAGATCTAACTTGGGGTGGCTTTGTATTCTTCTTTTGCCAATTCCACTAATTGTTTGGG	GATCCACATCTAACTTGGGGTGGCTTTGTATTCTTCTTTTGCCAATTCCACTAATTGTTTGGG	-0.443	-0.973	-1.743	-1.417	-0.708	0.0267102	S	S
7-C	31-A	7,31-C,A	GATCCACATCTAACTTGGGGTGGCTTTGTCTTCTTCTTTTGCCAATTCCACTAATTGTTTGGG	GATCCAGATCTAACTTGGGGTGGCTTTGTCATCTTCTTTTGCCAATTCCACTAATTGTTTGGG	GATCCACATCTAACTTGGGGTGGCTTTGTCATCTTCTTTTGCCAATTCCACTAATTGTTTGGG	-0.443	0.242	-0.716	-0.201	-0.423	0.220708	S	I
7-C	31-C	7,31-C,C	GATCCACATCTAACTTGGGGTGGCTTTGTCTTCTTCTTTTGCCAATTCCACTAATTGTTTGGG	GATCCAGATCTAACTTGGGGTGGCTTTGTCCTCTTCTTTTGCCAATTCCACTAATTGTTTGGG	GATCCACATCTAACTTGGGGTGGCTTTGTCCTCTTCTTTTGCCAATTCCACTAATTGTTTGGG	-0.443	-0.076	0.348	-0.519	0.878	0.00689438	S	N
7-C	31-G	7,31-C,G	GATCCACATCTAACTTGGGGTGGCTTTGTCTTCTTCTTTTGCCAATTCCACTAATTGTTTGGG	GATCCAGATCTAACTTGGGGTGGCTTTGTCGTCTTCTTTTGCCAATTCCACTAATTGTTTGGG	GATCCACATCTAACTTGGGGTGGCTTTGTCGTCTTCTTTTGCCAATTCCACTAATTGTTTGGG	-0.443	-1.199	-1.792	-1.643	-0.358	0.346578	S	X
7-C	32-A	7,32-C,A	GATCCACATCTAACTTGGGGTGGCTTTGTCTTCTTCTTTTGCCAATTCCACTAATTGTTTGGG	GATCCAGATCTAACTTGGGGTGGCTTTGTCTACTTCTTTTGCCAATTCCACTAATTGTTTGGG	GATCCACATCTAACTTGGGGTGGCTTTGTCTACTTCTTTTGCCAATTCCACTAATTGTTTGGG	-0.443	-0.129	-0.569	-0.572	0.005	0.98586	S	N
7-C	32-C	7,32-C,C	GATCCACATCTAACTTGGGGTGGCTTTGTCTTCTTCTTTTGCCAATTCCACTAATTGTTTGGG	GATCCAGATCTAACTTGGGGTGGCTTTGTCTCCTTCTTTTGCCAATTCCACTAATTGTTTGGG	GATCCACATCTAACTTGGGGTGGCTTTGTCTCCTTCTTTTGCCAATTCCACTAATTGTTTGGG	-0.443	-0.05	0.208	-0.493	0.783	0.141979	S	N
7-C	32-G	7,32-C,G	GATCCACATCTAACTTGGGGTGGCTTTGTCTTCTTCTTTTGCCAATTCCACTAATTGTTTGGG	GATCCAGATCTAACTTGGGGTGGCTTTGTCTGCTTCTTTTGCCAATTCCACTAATTGTTTGGG	GATCCACATCTAACTTGGGGTGGCTTTGTCTGCTTCTTTTGCCAATTCCACTAATTGTTTGGG	-0.443	0.176	-1.158	-0.268	-0.582	0.0229391	S	N
7-C	33-A	7,33-C,A	GATCCACATCTAACTTGGGGTGGCTTTGTCTTCTTCTTTTGCCAATTCCACTAATTGTTTGGG	GATCCAGATCTAACTTGGGGTGGCTTTGTCTTATTCTTTTGCCAATTCCACTAATTGTTTGGG	GATCCACATCTAACTTGGGGTGGCTTTGTCTTATTCTTTTGCCAATTCCACTAATTGTTTGGG	-0.443	-3.754	-1.918	-4.198	1.008	0.0355366	S	S
7-C	34-A	7,34-C,A	GATCCACATCTAACTTGGGGTGGCTTTGTCTTCTTCTTTTGCCAATTCCACTAATTGTTTGGG	GATCCAGATCTAACTTGGGGTGGCTTTGTCTTCATCTTTTGCCAATTCCACTAATTGTTTGGG	GATCCACATCTAACTTGGGGTGGCTTTGTCTTCATCTTTTGCCAATTCCACTAATTGTTTGGG	-0.443	-0.179	-0.007	-0.622	0.401	0.0881616	S	N
7-C	34-C	7,34-C,C	GATCCACATCTAACTTGGGGTGGCTTTGTCTTCTTCTTTTGCCAATTCCACTAATTGTTTGGG	GATCCAGATCTAACTTGGGGTGGCTTTGTCTTCCTCTTTTGCCAATTCCACTAATTGTTTGGG	GATCCACATCTAACTTGGGGTGGCTTTGTCTTCCTCTTTTGCCAATTCCACTAATTGTTTGGG	-0.443	-0.17	-0.389	-0.614	0.099	0.376632	S	N
7-C	34-G	7,34-C,G	GATCCACATCTAACTTGGGGTGGCTTTGTCTTCTTCTTTTGCCAATTCCACTAATTGTTTGGG	GATCCAGATCTAACTTGGGGTGGCTTTGTCTTCGTCTTTTGCCAATTCCACTAATTGTTTGGG	GATCCACATCTAACTTGGGGTGGCTTTGTCTTCGTCTTTTGCCAATTCCACTAATTGTTTGGG	-0.443	0.283	-1.902	-0.161	-1.527	0.0580782	S	I
7-C	35-A	7,35-C,A	GATCCACATCTAACTTGGGGTGGCTTTGTCTTCTTCTTTTGCCAATTCCACTAATTGTTTGGG	GATCCAGATCTAACTTGGGGTGGCTTTGTCTTCTACTTTTGCCAATTCCACTAATTGTTTGGG	GATCCACATCTAACTTGGGGTGGCTTTGTCTTCTACTTTTGCCAATTCCACTAATTGTTTGGG	-0.443	-0.045	-0.062	-0.488	0.462	0.14414	S	N
7-C	35-C	7,35-C,C	GATCCACATCTAACTTGGGGTGGCTTTGTCTTCTTCTTTTGCCAATTCCACTAATTGTTTGGG	GATCCAGATCTAACTTGGGGTGGCTTTGTCTTCTCCTTTTGCCAATTCCACTAATTGTTTGGG	GATCCACATCTAACTTGGGGTGGCTTTGTCTTCTCCTTTTGCCAATTCCACTAATTGTTTGGG	-0.443	0.127	0.127	-0.316	0.654	0.0199298	S	N
7-C	35-G	7,35-C,G	GATCCACATCTAACTTGGGGTGGCTTTGTCTTCTTCTTTTGCCAATTCCACTAATTGTTTGGG	GATCCAGATCTAACTTGGGGTGGCTTTGTCTTCTGCTTTTGCCAATTCCACTAATTGTTTGGG	GATCCACATCTAACTTGGGGTGGCTTTGTCTTCTGCTTTTGCCAATTCCACTAATTGTTTGGG	-0.443	0.167	-0.537	-0.276	-0.246	0.139236	S	N
7-C	36-A	7,36-C,A	GATCCACATCTAACTTGGGGTGGCTTTGTCTTCTTCTTTTGCCAATTCCACTAATTGTTTGGG	GATCCAGATCTAACTTGGGGTGGCTTTGTCTTCTTATTTTGCCAATTCCACTAATTGTTTGGG	GATCCACATCTAACTTGGGGTGGCTTTGTCTTCTTATTTTGCCAATTCCACTAATTGTTTGGG	-0.443	-0.688	-1.685	-1.132	-0.867	0.128038	S	S
7-C	37-A	7,37-C,A	GATCCACATCTAACTTGGGGTGGCTTTGTCTTCTTCTTTTGCCAATTCCACTAATTGTTTGGG	GATCCAGATCTAACTTGGGGTGGCTTTGTCTTCTTCATTTGCCAATTCCACTAATTGTTTGGG	GATCCACATCTAACTTGGGGTGGCTTTGTCTTCTTCATTTGCCAATTCCACTAATTGTTTGGG	-0.443	0.26	-0.638	-0.184	-0.233	0.0170655	S	N
7-C	37-C	7,37-C,C	GATCCACATCTAACTTGGGGTGGCTTTGTCTTCTTCTTTTGCCAATTCCACTAATTGTTTGGG	GATCCAGATCTAACTTGGGGTGGCTTTGTCTTCTTCCTTTGCCAATTCCACTAATTGTTTGGG	GATCCACATCTAACTTGGGGTGGCTTTGTCTTCTTCCTTTGCCAATTCCACTAATTGTTTGGG	-0.443	0.225	0.327	-0.219	0.846	0.0335497	S	I
7-C	37-G	7,37-C,G	GATCCACATCTAACTTGGGGTGGCTTTGTCTTCTTCTTTTGCCAATTCCACTAATTGTTTGGG	GATCCAGATCTAACTTGGGGTGGCTTTGTCTTCTTCGTTTGCCAATTCCACTAATTGTTTGGG	GATCCACATCTAACTTGGGGTGGCTTTGTCTTCTTCGTTTGCCAATTCCACTAATTGTTTGGG	-0.443	0.33	0.183	-0.113	0.513	0.333827	S	N
7-C	38-A	7,38-C,A	GATCCACATCTAACTTGGGGTGGCTTTGTCTTCTTCTTTTGCCAATTCCACTAATTGTTTGGG	GATCCAGATCTAACTTGGGGTGGCTTTGTCTTCTTCTATTGCCAATTCCACTAATTGTTTGGG	GATCCACATCTAACTTGGGGTGGCTTTGTCTTCTTCTATTGCCAATTCCACTAATTGTTTGGG	-0.443	-0.025	-0.433	-0.468	0.014	0.943254	S	N
7-C	38-C	7,38-C,C	GATCCACATCTAACTTGGGGTGGCTTTGTCTTCTTCTTTTGCCAATTCCACTAATTGTTTGGG	GATCCAGATCTAACTTGGGGTGGCTTTGTCTTCTTCTCTTGCCAATTCCACTAATTGTTTGGG	GATCCACATCTAACTTGGGGTGGCTTTGTCTTCTTCTCTTGCCAATTCCACTAATTGTTTGGG	-0.443	0.106	-1.008	-0.337	-0.609	0.749212	S	N
7-C	38-G	7,38-C,G	GATCCACATCTAACTTGGGGTGGCTTTGTCTTCTTCTTTTGCCAATTCCACTAATTGTTTGGG	GATCCAGATCTAACTTGGGGTGGCTTTGTCTTCTTCTGTTGCCAATTCCACTAATTGTTTGGG	GATCCACATCTAACTTGGGGTGGCTTTGTCTTCTTCTGTTGCCAATTCCACTAATTGTTTGGG	-0.443	0.274	-0.945	-0.17	-0.428	0.56876	S	N
7-C	39-A	7,39-C,A	GATCCACATCTAACTTGGGGTGGCTTTGTCTTCTTCTTTTGCCAATTCCACTAATTGTTTGGG	GATCCAGATCTAACTTGGGGTGGCTTTGTCTTCTTCTTATGCCAATTCCACTAATTGTTTGGG	GATCCACATCTAACTTGGGGTGGCTTTGTCTTCTTCTTATGCCAATTCCACTAATTGTTTGGG	-0.443	0.361	-0.32	-0.082	-0.087	0.374348	S	I
7-C	39-C	7,39-C,C	GATCCACATCTAACTTGGGGTGGCTTTGTCTTCTTCTTTTGCCAATTCCACTAATTGTTTGGG	GATCCAGATCTAACTTGGGGTGGCTTTGTCTTCTTCTTCTGCCAATTCCACTAATTGTTTGGG	GATCCACATCTAACTTGGGGTGGCTTTGTCTTCTTCTTCTGCCAATTCCACTAATTGTTTGGG	-0.443	0.236	0.151	-0.208	0.385	0.0711799	S	I
7-C	39-G	7,39-C,G	GATCCACATCTAACTTGGGGTGGCTTTGTCTTCTTCTTTTGCCAATTCCACTAATTGTTTGGG	GATCCAGATCTAACTTGGGGTGGCTTTGTCTTCTTCTTGTGCCAATTCCACTAATTGTTTGGG	GATCCACATCTAACTTGGGGTGGCTTTGTCTTCTTCTTGTGCCAATTCCACTAATTGTTTGGG	-0.443	0.267	-1.247	-0.176	-0.863	0.0626175	S	I
7-C	40-A	7,40-C,A	GATCCACATCTAACTTGGGGTGGCTTTGTCTTCTTCTTTTGCCAATTCCACTAATTGTTTGGG	GATCCAGATCTAACTTGGGGTGGCTTTGTCTTCTTCTTTAGCCAATTCCACTAATTGTTTGGG	GATCCACATCTAACTTGGGGTGGCTTTGTCTTCTTCTTTAGCCAATTCCACTAATTGTTTGGG	-0.443	-2.389	-1.836	-2.833	0.284	0.430378	S	S
7-C	40-C	7,40-C,C	GATCCACATCTAACTTGGGGTGGCTTTGTCTTCTTCTTTTGCCAATTCCACTAATTGTTTGGG	GATCCAGATCTAACTTGGGGTGGCTTTGTCTTCTTCTTTCGCCAATTCCACTAATTGTTTGGG	GATCCACATCTAACTTGGGGTGGCTTTGTCTTCTTCTTTCGCCAATTCCACTAATTGTTTGGG	-0.443	0.287	-0.21	-0.156	0.131	0.23266	S	I
7-C	40-G	7,40-C,G	GATCCACATCTAACTTGGGGTGGCTTTGTCTTCTTCTTTTGCCAATTCCACTAATTGTTTGGG	GATCCAGATCTAACTTGGGGTGGCTTTGTCTTCTTCTTTGGCCAATTCCACTAATTGTTTGGG	GATCCACATCTAACTTGGGGTGGCTTTGTCTTCTTCTTTGGCCAATTCCACTAATTGTTTGGG	-0.443	0.275	-0.901	-0.168	-0.735	0.0801986	S	I
7-C	41-A	7,41-C,A	GATCCACATCTAACTTGGGGTGGCTTTGTCTTCTTCTTTTGCCAATTCCACTAATTGTTTGGG	GATCCAGATCTAACTTGGGGTGGCTTTGTCTTCTTCTTTTACCAATTCCACTAATTGTTTGGG	GATCCACATCTAACTTGGGGTGGCTTTGTCTTCTTCTTTTACCAATTCCACTAATTGTTTGGG	-0.443	-0.772	-0.728	-1.215	0.185	0.983464	S	S
7-C	41-C	7,41-C,C	GATCCACATCTAACTTGGGGTGGCTTTGTCTTCTTCTTTTGCCAATTCCACTAATTGTTTGGG	GATCCAGATCTAACTTGGGGTGGCTTTGTCTTCTTCTTTTCCCAATTCCACTAATTGTTTGGG	GATCCACATCTAACTTGGGGTGGCTTTGTCTTCTTCTTTTCCCAATTCCACTAATTGTTTGGG	-0.443	-1.66	-2.447	-2.103	-1.043	0.195968	S	S
7-C	42-A	7,42-C,A	GATCCACATCTAACTTGGGGTGGCTTTGTCTTCTTCTTTTGCCAATTCCACTAATTGTTTGGG	GATCCAGATCTAACTTGGGGTGGCTTTGTCTTCTTCTTTTGACAATTCCACTAATTGTTTGGG	GATCCACATCTAACTTGGGGTGGCTTTGTCTTCTTCTTTTGACAATTCCACTAATTGTTTGGG	-0.443	-0.179	-1.324	-0.623	-0.782	0.0160716	S	S
7-C	43-A	7,43-C,A	GATCCACATCTAACTTGGGGTGGCTTTGTCTTCTTCTTTTGCCAATTCCACTAATTGTTTGGG	GATCCAGATCTAACTTGGGGTGGCTTTGTCTTCTTCTTTTGCAAATTCCACTAATTGTTTGGG	GATCCACATCTAACTTGGGGTGGCTTTGTCTTCTTCTTTTGCAAATTCCACTAATTGTTTGGG	-0.443	-0.47	-1.474	-0.914	-0.779	0.347362	S	N
7-C	46-A	7,46-C,A	GATCCACATCTAACTTGGGGTGGCTTTGTCTTCTTCTTTTGCCAATTCCACTAATTGTTTGGG	GATCCAGATCTAACTTGGGGTGGCTTTGTCTTCTTCTTTTGCCAAATCCACTAATTGTTTGGG	GATCCACATCTAACTTGGGGTGGCTTTGTCTTCTTCTTTTGCCAAATCCACTAATTGTTTGGG	-0.443	0.041	-0.823	-0.402	-0.311	0.134817	S	N
7-C	46-C	7,46-C,C	GATCCACATCTAACTTGGGGTGGCTTTGTCTTCTTCTTTTGCCAATTCCACTAATTGTTTGGG	GATCCAGATCTAACTTGGGGTGGCTTTGTCTTCTTCTTTTGCCAACTCCACTAATTGTTTGGG	GATCCACATCTAACTTGGGGTGGCTTTGTCTTCTTCTTTTGCCAACTCCACTAATTGTTTGGG	-0.443	0.336	0.109	-0.108	0.541	0.188783	S	I
7-C	46-G	7,46-C,G	GATCCACATCTAACTTGGGGTGGCTTTGTCTTCTTCTTTTGCCAATTCCACTAATTGTTTGGG	GATCCAGATCTAACTTGGGGTGGCTTTGTCTTCTTCTTTTGCCAAGTCCACTAATTGTTTGGG	GATCCACATCTAACTTGGGGTGGCTTTGTCTTCTTCTTTTGCCAAGTCCACTAATTGTTTGGG	-0.443	0.344	-1.507	-0.099	-1.144	0.0394284	S	I
7-C	47-A	7,47-C,A	GATCCACATCTAACTTGGGGTGGCTTTGTCTTCTTCTTTTGCCAATTCCACTAATTGTTTGGG	GATCCAGATCTAACTTGGGGTGGCTTTGTCTTCTTCTTTTGCCAATACCACTAATTGTTTGGG	GATCCACATCTAACTTGGGGTGGCTTTGTCTTCTTCTTTTGCCAATACCACTAATTGTTTGGG	-0.443	-0.214	-1.113	-0.657	-0.416	0.379487	S	N
7-C	47-C	7,47-C,C	GATCCACATCTAACTTGGGGTGGCTTTGTCTTCTTCTTTTGCCAATTCCACTAATTGTTTGGG	GATCCAGATCTAACTTGGGGTGGCTTTGTCTTCTTCTTTTGCCAATCCCACTAATTGTTTGGG	GATCCACATCTAACTTGGGGTGGCTTTGTCTTCTTCTTTTGCCAATCCCACTAATTGTTTGGG	-0.443	-2.085	-3.373	-2.529	-1.63	0.0105432	S	S
7-C	47-G	7,47-C,G	GATCCACATCTAACTTGGGGTGGCTTTGTCTTCTTCTTTTGCCAATTCCACTAATTGTTTGGG	GATCCAGATCTAACTTGGGGTGGCTTTGTCTTCTTCTTTTGCCAATGCCACTAATTGTTTGGG	GATCCACATCTAACTTGGGGTGGCTTTGTCTTCTTCTTTTGCCAATGCCACTAATTGTTTGGG	-0.443	-1.617	-2.59	-2.061	-1.268	0.171222	S	S
7-C	48-A	7,48-C,A	GATCCACATCTAACTTGGGGTGGCTTTGTCTTCTTCTTTTGCCAATTCCACTAATTGTTTGGG	GATCCAGATCTAACTTGGGGTGGCTTTGTCTTCTTCTTTTGCCAATTACACTAATTGTTTGGG	GATCCACATCTAACTTGGGGTGGCTTTGTCTTCTTCTTTTGCCAATTACACTAATTGTTTGGG	-0.443	-1.736	-2.584	-2.179	-1.036	0.0091954	S	S
7-C	49-A	7,49-C,A	GATCCACATCTAACTTGGGGTGGCTTTGTCTTCTTCTTTTGCCAATTCCACTAATTGTTTGGG	GATCCAGATCTAACTTGGGGTGGCTTTGTCTTCTTCTTTTGCCAATTCAACTAATTGTTTGGG	GATCCACATCTAACTTGGGGTGGCTTTGTCTTCTTCTTTTGCCAATTCAACTAATTGTTTGGG	-0.443	1.456	-0.048	1.013	-0.411	0.0468417	S	I
7-C	51-A	7,51-C,A	GATCCACATCTAACTTGGGGTGGCTTTGTCTTCTTCTTTTGCCAATTCCACTAATTGTTTGGG	GATCCAGATCTAACTTGGGGTGGCTTTGTCTTCTTCTTTTGCCAATTCCAATAATTGTTTGGG	GATCCACATCTAACTTGGGGTGGCTTTGTCTTCTTCTTTTGCCAATTCCAATAATTGTTTGGG	-0.443	-1.679	-2.639	-2.123	-0.984	0.0666637	S	S
7-C	52-A	7,52-C,A	GATCCACATCTAACTTGGGGTGGCTTTGTCTTCTTCTTTTGCCAATTCCACTAATTGTTTGGG	GATCCAGATCTAACTTGGGGTGGCTTTGTCTTCTTCTTTTGCCAATTCCACAAATTGTTTGGG	GATCCACATCTAACTTGGGGTGGCTTTGTCTTCTTCTTTTGCCAATTCCACAAATTGTTTGGG	-0.443	0.166	-1.212	-0.278	-0.63	0.02915	S	N
7-C	52-C	7,52-C,C	GATCCACATCTAACTTGGGGTGGCTTTGTCTTCTTCTTTTGCCAATTCCACTAATTGTTTGGG	GATCCAGATCTAACTTGGGGTGGCTTTGTCTTCTTCTTTTGCCAATTCCACCAATTGTTTGGG	GATCCACATCTAACTTGGGGTGGCTTTGTCTTCTTCTTTTGCCAATTCCACCAATTGTTTGGG	-0.443	0.564	-0.113	0.121	0.219	0.0306252	S	I
7-C	52-G	7,52-C,G	GATCCACATCTAACTTGGGGTGGCTTTGTCTTCTTCTTTTGCCAATTCCACTAATTGTTTGGG	GATCCAGATCTAACTTGGGGTGGCTTTGTCTTCTTCTTTTGCCAATTCCACGAATTGTTTGGG	GATCCACATCTAACTTGGGGTGGCTTTGTCTTCTTCTTTTGCCAATTCCACGAATTGTTTGGG	-0.443	0.635	-1.304	0.192	-1.232	0.0304682	S	I
7-C	55-A	7,55-C,A	GATCCACATCTAACTTGGGGTGGCTTTGTCTTCTTCTTTTGCCAATTCCACTAATTGTTTGGG	GATCCAGATCTAACTTGGGGTGGCTTTGTCTTCTTCTTTTGCCAATTCCACTAAATGTTTGGG	GATCCACATCTAACTTGGGGTGGCTTTGTCTTCTTCTTTTGCCAATTCCACTAAATGTTTGGG	-0.443	0.386	-1.049	-0.058	-0.837	0.00522475	S	I
7-C	55-C	7,55-C,C	GATCCACATCTAACTTGGGGTGGCTTTGTCTTCTTCTTTTGCCAATTCCACTAATTGTTTGGG	GATCCAGATCTAACTTGGGGTGGCTTTGTCTTCTTCTTTTGCCAATTCCACTAACTGTTTGGG	GATCCACATCTAACTTGGGGTGGCTTTGTCTTCTTCTTTTGCCAATTCCACTAACTGTTTGGG	-0.443	0.069	-0.542	-0.374	-0.066	0.110509	S	N
7-C	55-G	7,55-C,G	GATCCACATCTAACTTGGGGTGGCTTTGTCTTCTTCTTTTGCCAATTCCACTAATTGTTTGGG	GATCCAGATCTAACTTGGGGTGGCTTTGTCTTCTTCTTTTGCCAATTCCACTAAGTGTTTGGG	GATCCACATCTAACTTGGGGTGGCTTTGTCTTCTTCTTTTGCCAATTCCACTAAGTGTTTGGG	-0.443	0.117	-1.665	-0.326	-1.19	0.0398156	S	N
7-C	56-A	7,56-C,A	GATCCACATCTAACTTGGGGTGGCTTTGTCTTCTTCTTTTGCCAATTCCACTAATTGTTTGGG	GATCCAGATCTAACTTGGGGTGGCTTTGTCTTCTTCTTTTGCCAATTCCACTAATAGTTTGGG	GATCCACATCTAACTTGGGGTGGCTTTGTCTTCTTCTTTTGCCAATTCCACTAATAGTTTGGG	-0.443	-0.713	-1.398	-1.157	-0.339	0.688831	S	S
7-C	56-C	7,56-C,C	GATCCACATCTAACTTGGGGTGGCTTTGTCTTCTTCTTTTGCCAATTCCACTAATTGTTTGGG	GATCCAGATCTAACTTGGGGTGGCTTTGTCTTCTTCTTTTGCCAATTCCACTAATCGTTTGGG	GATCCACATCTAACTTGGGGTGGCTTTGTCTTCTTCTTTTGCCAATTCCACTAATCGTTTGGG	-0.443	0.215	0.289	-0.229	0.836	0.10338	S	N
7-C	56-G	7,56-C,G	GATCCACATCTAACTTGGGGTGGCTTTGTCTTCTTCTTTTGCCAATTCCACTAATTGTTTGGG	GATCCAGATCTAACTTGGGGTGGCTTTGTCTTCTTCTTTTGCCAATTCCACTAATGGTTTGGG	GATCCACATCTAACTTGGGGTGGCTTTGTCTTCTTCTTTTGCCAATTCCACTAATGGTTTGGG	-0.443	0.059	-0.924	-0.384	-0.277	0.397741	S	N
7-C	57-A	7,57-C,A	GATCCACATCTAACTTGGGGTGGCTTTGTCTTCTTCTTTTGCCAATTCCACTAATTGTTTGGG	GATCCAGATCTAACTTGGGGTGGCTTTGTCTTCTTCTTTTGCCAATTCCACTAATTATTTGGG	GATCCACATCTAACTTGGGGTGGCTTTGTCTTCTTCTTTTGCCAATTCCACTAATTATTTGGG	-0.443	-0.066	-1.156	-0.509	-0.565	0.00619871	S	N
7-C	57-C	7,57-C,C	GATCCACATCTAACTTGGGGTGGCTTTGTCTTCTTCTTTTGCCAATTCCACTAATTGTTTGGG	GATCCAGATCTAACTTGGGGTGGCTTTGTCTTCTTCTTTTGCCAATTCCACTAATTCTTTGGG	GATCCACATCTAACTTGGGGTGGCTTTGTCTTCTTCTTTTGCCAATTCCACTAATTCTTTGGG	-0.443	-0.537	-1.721	-0.981	-0.807	0.071058	S	S
7-C	58-A	7,58-C,A	GATCCACATCTAACTTGGGGTGGCTTTGTCTTCTTCTTTTGCCAATTCCACTAATTGTTTGGG	GATCCAGATCTAACTTGGGGTGGCTTTGTCTTCTTCTTTTGCCAATTCCACTAATTGATTGGG	GATCCACATCTAACTTGGGGTGGCTTTGTCTTCTTCTTTTGCCAATTCCACTAATTGATTGGG	-0.443	0.099	-1.572	-0.345	-1.235	0.148505	S	I
7-C	58-C	7,58-C,C	GATCCACATCTAACTTGGGGTGGCTTTGTCTTCTTCTTTTGCCAATTCCACTAATTGTTTGGG	GATCCAGATCTAACTTGGGGTGGCTTTGTCTTCTTCTTTTGCCAATTCCACTAATTGCTTGGG	GATCCACATCTAACTTGGGGTGGCTTTGTCTTCTTCTTTTGCCAATTCCACTAATTGCTTGGG	-0.443	-0.116	-0.54	-0.56	0.084	0.859046	S	S
7-C	58-G	7,58-C,G	GATCCACATCTAACTTGGGGTGGCTTTGTCTTCTTCTTTTGCCAATTCCACTAATTGTTTGGG	GATCCAGATCTAACTTGGGGTGGCTTTGTCTTCTTCTTTTGCCAATTCCACTAATTGGTTGGG	GATCCACATCTAACTTGGGGTGGCTTTGTCTTCTTCTTTTGCCAATTCCACTAATTGGTTGGG	-0.443	-0.27	-2.117	-0.713	-1.312	0.0322793	S	N
7-C	59-A	7,59-C,A	GATCCACATCTAACTTGGGGTGGCTTTGTCTTCTTCTTTTGCCAATTCCACTAATTGTTTGGG	GATCCAGATCTAACTTGGGGTGGCTTTGTCTTCTTCTTTTGCCAATTCCACTAATTGTATGGG	GATCCACATCTAACTTGGGGTGGCTTTGTCTTCTTCTTTTGCCAATTCCACTAATTGTATGGG	-0.443	-0.31	-2.018	-0.753	-1.247	0.125456	S	N
7-C	59-C	7,59-C,C	GATCCACATCTAACTTGGGGTGGCTTTGTCTTCTTCTTTTGCCAATTCCACTAATTGTTTGGG	GATCCAGATCTAACTTGGGGTGGCTTTGTCTTCTTCTTTTGCCAATTCCACTAATTGTCTGGG	GATCCACATCTAACTTGGGGTGGCTTTGTCTTCTTCTTTTGCCAATTCCACTAATTGTCTGGG	-0.443	-0.032	-0.866	-0.476	-0.086	0.256273	S	N
7-C	59-G	7,59-C,G	GATCCACATCTAACTTGGGGTGGCTTTGTCTTCTTCTTTTGCCAATTCCACTAATTGTTTGGG	GATCCAGATCTAACTTGGGGTGGCTTTGTCTTCTTCTTTTGCCAATTCCACTAATTGTGTGGG	GATCCACATCTAACTTGGGGTGGCTTTGTCTTCTTCTTTTGCCAATTCCACTAATTGTGTGGG	-0.443	-0.228	-2.387	-0.671	-1.453	0.0877216	S	N
7-C	60-A	7,60-C,A	GATCCACATCTAACTTGGGGTGGCTTTGTCTTCTTCTTTTGCCAATTCCACTAATTGTTTGGG	GATCCAGATCTAACTTGGGGTGGCTTTGTCTTCTTCTTTTGCCAATTCCACTAATTGTTAGGG	GATCCACATCTAACTTGGGGTGGCTTTGTCTTCTTCTTTTGCCAATTCCACTAATTGTTAGGG	-0.443	-2.552	-2.826	-2.996	-0.751	0.161915	S	S
7-C	60-C	7,60-C,C	GATCCACATCTAACTTGGGGTGGCTTTGTCTTCTTCTTTTGCCAATTCCACTAATTGTTTGGG	GATCCAGATCTAACTTGGGGTGGCTTTGTCTTCTTCTTTTGCCAATTCCACTAATTGTTCGGG	GATCCACATCTAACTTGGGGTGGCTTTGTCTTCTTCTTTTGCCAATTCCACTAATTGTTCGGG	-0.443	-0.19	-0.7	-0.634	-0.274	0.595677	S	N
7-C	60-G	7,60-C,G	GATCCACATCTAACTTGGGGTGGCTTTGTCTTCTTCTTTTGCCAATTCCACTAATTGTTTGGG	GATCCAGATCTAACTTGGGGTGGCTTTGTCTTCTTCTTTTGCCAATTCCACTAATTGTTGGGG	GATCCACATCTAACTTGGGGTGGCTTTGTCTTCTTCTTTTGCCAATTCCACTAATTGTTGGGG	-0.443	-0.709	-0.967	-1.152	-0.073	0.29584	S	S
7-C	61-A	7,61-C,A	GATCCACATCTAACTTGGGGTGGCTTTGTCTTCTTCTTTTGCCAATTCCACTAATTGTTTGGG	GATCCAGATCTAACTTGGGGTGGCTTTGTCTTCTTCTTTTGCCAATTCCACTAATTGTTTAGG	GATCCACATCTAACTTGGGGTGGCTTTGTCTTCTTCTTTTGCCAATTCCACTAATTGTTTAGG	-0.443	-1.318	-1.564	-1.761	-0.119	0.0672377	S	S
7-C	61-C	7,61-C,C	GATCCACATCTAACTTGGGGTGGCTTTGTCTTCTTCTTTTGCCAATTCCACTAATTGTTTGGG	GATCCAGATCTAACTTGGGGTGGCTTTGTCTTCTTCTTTTGCCAATTCCACTAATTGTTTCGG	GATCCACATCTAACTTGGGGTGGCTTTGTCTTCTTCTTTTGCCAATTCCACTAATTGTTTCGG	-0.443	0.061	-1.219	-0.383	-0.736	0.0181068	S	N
7-C	62-A	7,62-C,A	GATCCACATCTAACTTGGGGTGGCTTTGTCTTCTTCTTTTGCCAATTCCACTAATTGTTTGGG	GATCCAGATCTAACTTGGGGTGGCTTTGTCTTCTTCTTTTGCCAATTCCACTAATTGTTTGAG	GATCCACATCTAACTTGGGGTGGCTTTGTCTTCTTCTTTTGCCAATTCCACTAATTGTTTGAG	-0.443	-0.115	-1.11	-0.558	-0.571	0.0805203	S	N
7-C	62-C	7,62-C,C	GATCCACATCTAACTTGGGGTGGCTTTGTCTTCTTCTTTTGCCAATTCCACTAATTGTTTGGG	GATCCAGATCTAACTTGGGGTGGCTTTGTCTTCTTCTTTTGCCAATTCCACTAATTGTTTGCG	GATCCACATCTAACTTGGGGTGGCTTTGTCTTCTTCTTTTGCCAATTCCACTAATTGTTTGCG	-0.443	-0.199	-2.508	-0.643	-1.76	0.0520401	S	N
7-C	63-A	7,63-C,A	GATCCACATCTAACTTGGGGTGGCTTTGTCTTCTTCTTTTGCCAATTCCACTAATTGTTTGGG	GATCCAGATCTAACTTGGGGTGGCTTTGTCTTCTTCTTTTGCCAATTCCACTAATTGTTTGGA	GATCCACATCTAACTTGGGGTGGCTTTGTCTTCTTCTTTTGCCAATTCCACTAATTGTTTGGA	-0.443	-5.697	-3.871	-6.141	0.341	0.404722	S	S
7-C	63-C	7,63-C,C	GATCCACATCTAACTTGGGGTGGCTTTGTCTTCTTCTTTTGCCAATTCCACTAATTGTTTGGG	GATCCAGATCTAACTTGGGGTGGCTTTGTCTTCTTCTTTTGCCAATTCCACTAATTGTTTGGC	GATCCACATCTAACTTGGGGTGGCTTTGTCTTCTTCTTTTGCCAATTCCACTAATTGTTTGGC	-0.443	-6.234	-4.727	-6.677	-0.202	0.443065	S	S
7-C	63-T	7,63-C,T	GATCCACATCTAACTTGGGGTGGCTTTGTCTTCTTCTTTTGCCAATTCCACTAATTGTTTGGG	GATCCAGATCTAACTTGGGGTGGCTTTGTCTTCTTCTTTTGCCAATTCCACTAATTGTTTGGT	GATCCACATCTAACTTGGGGTGGCTTTGTCTTCTTCTTTTGCCAATTCCACTAATTGTTTGGT	-0.443	-5.097	-3.991	-5.54	-0.161	0.346901	S	S
7-C	62-T	7,62-C,T	GATCCACATCTAACTTGGGGTGGCTTTGTCTTCTTCTTTTGCCAATTCCACTAATTGTTTGGG	GATCCAGATCTAACTTGGGGTGGCTTTGTCTTCTTCTTTTGCCAATTCCACTAATTGTTTGTG	GATCCACATCTAACTTGGGGTGGCTTTGTCTTCTTCTTTTGCCAATTCCACTAATTGTTTGTG	-0.443	-0.581	-2.2	-1.025	-1.319	0.018264	S	S
7-C	61-T	7,61-C,T	GATCCACATCTAACTTGGGGTGGCTTTGTCTTCTTCTTTTGCCAATTCCACTAATTGTTTGGG	GATCCAGATCTAACTTGGGGTGGCTTTGTCTTCTTCTTTTGCCAATTCCACTAATTGTTTTGG	GATCCACATCTAACTTGGGGTGGCTTTGTCTTCTTCTTTTGCCAATTCCACTAATTGTTTTGG	-0.443	-0.154	-2.006	-0.597	-1.409	0.183655	S	N
7-C	57-T	7,57-C,T	GATCCACATCTAACTTGGGGTGGCTTTGTCTTCTTCTTTTGCCAATTCCACTAATTGTTTGGG	GATCCAGATCTAACTTGGGGTGGCTTTGTCTTCTTCTTTTGCCAATTCCACTAATTTTTTGGG	GATCCACATCTAACTTGGGGTGGCTTTGTCTTCTTCTTTTGCCAATTCCACTAATTTTTTGGG	-0.443	0.003	-0.532	-0.44	-0.056	0.388537	S	N
7-C	54-C	7,54-C,C	GATCCACATCTAACTTGGGGTGGCTTTGTCTTCTTCTTTTGCCAATTCCACTAATTGTTTGGG	GATCCAGATCTAACTTGGGGTGGCTTTGTCTTCTTCTTTTGCCAATTCCACTACTTGTTTGGG	GATCCACATCTAACTTGGGGTGGCTTTGTCTTCTTCTTTTGCCAATTCCACTACTTGTTTGGG	-0.443	0.187	-0.911	-0.256	-0.695	0.132401	S	I
7-C	54-G	7,54-C,G	GATCCACATCTAACTTGGGGTGGCTTTGTCTTCTTCTTTTGCCAATTCCACTAATTGTTTGGG	GATCCAGATCTAACTTGGGGTGGCTTTGTCTTCTTCTTTTGCCAATTCCACTAGTTGTTTGGG	GATCCACATCTAACTTGGGGTGGCTTTGTCTTCTTCTTTTGCCAATTCCACTAGTTGTTTGGG	-0.443	-0.319	-0.649	-0.763	-0.167	0.998977	S	N
7-C	54-T	7,54-C,T	GATCCACATCTAACTTGGGGTGGCTTTGTCTTCTTCTTTTGCCAATTCCACTAATTGTTTGGG	GATCCAGATCTAACTTGGGGTGGCTTTGTCTTCTTCTTTTGCCAATTCCACTATTTGTTTGGG	GATCCACATCTAACTTGGGGTGGCTTTGTCTTCTTCTTTTGCCAATTCCACTATTTGTTTGGG	-0.443	-0.013	-1.081	-0.456	-0.527	0.114811	S	N
7-C	53-C	7,53-C,C	GATCCACATCTAACTTGGGGTGGCTTTGTCTTCTTCTTTTGCCAATTCCACTAATTGTTTGGG	GATCCAGATCTAACTTGGGGTGGCTTTGTCTTCTTCTTTTGCCAATTCCACTCATTGTTTGGG	GATCCACATCTAACTTGGGGTGGCTTTGTCTTCTTCTTTTGCCAATTCCACTCATTGTTTGGG	-0.443	-0.152	-1.223	-0.595	-0.747	0.15277	S	N
7-C	53-G	7,53-C,G	GATCCACATCTAACTTGGGGTGGCTTTGTCTTCTTCTTTTGCCAATTCCACTAATTGTTTGGG	GATCCAGATCTAACTTGGGGTGGCTTTGTCTTCTTCTTTTGCCAATTCCACTGATTGTTTGGG	GATCCACATCTAACTTGGGGTGGCTTTGTCTTCTTCTTTTGCCAATTCCACTGATTGTTTGGG	-0.443	0.229	0.339	-0.215	0.69	0.00605872	S	N
7-C	53-T	7,53-C,T	GATCCACATCTAACTTGGGGTGGCTTTGTCTTCTTCTTTTGCCAATTCCACTAATTGTTTGGG	GATCCAGATCTAACTTGGGGTGGCTTTGTCTTCTTCTTTTGCCAATTCCACTTATTGTTTGGG	GATCCACATCTAACTTGGGGTGGCTTTGTCTTCTTCTTTTGCCAATTCCACTTATTGTTTGGG	-0.443	-0.046	-1.158	-0.49	-0.585	0.175655	S	N
7-C	51-G	7,51-C,G	GATCCACATCTAACTTGGGGTGGCTTTGTCTTCTTCTTTTGCCAATTCCACTAATTGTTTGGG	GATCCAGATCTAACTTGGGGTGGCTTTGTCTTCTTCTTTTGCCAATTCCAGTAATTGTTTGGG	GATCCACATCTAACTTGGGGTGGCTTTGTCTTCTTCTTTTGCCAATTCCAGTAATTGTTTGGG	-0.443	0.038	-1.542	-0.405	-1.21	0.108743	S	N
7-C	51-T	7,51-C,T	GATCCACATCTAACTTGGGGTGGCTTTGTCTTCTTCTTTTGCCAATTCCACTAATTGTTTGGG	GATCCAGATCTAACTTGGGGTGGCTTTGTCTTCTTCTTTTGCCAATTCCATTAATTGTTTGGG	GATCCACATCTAACTTGGGGTGGCTTTGTCTTCTTCTTTTGCCAATTCCATTAATTGTTTGGG	-0.443	-1.533	-1.254	-1.977	0.189	0.966437	S	S
7-C	50-C	7,50-C,C	GATCCACATCTAACTTGGGGTGGCTTTGTCTTCTTCTTTTGCCAATTCCACTAATTGTTTGGG	GATCCAGATCTAACTTGGGGTGGCTTTGTCTTCTTCTTTTGCCAATTCCCCTAATTGTTTGGG	GATCCACATCTAACTTGGGGTGGCTTTGTCTTCTTCTTTTGCCAATTCCCCTAATTGTTTGGG	-0.443	-3.914	-2.985	-4.357	-0.053	0.871643	S	S
7-C	50-G	7,50-C,G	GATCCACATCTAACTTGGGGTGGCTTTGTCTTCTTCTTTTGCCAATTCCACTAATTGTTTGGG	GATCCAGATCTAACTTGGGGTGGCTTTGTCTTCTTCTTTTGCCAATTCCGCTAATTGTTTGGG	GATCCACATCTAACTTGGGGTGGCTTTGTCTTCTTCTTTTGCCAATTCCGCTAATTGTTTGGG	-0.443	0.131	-0.513	-0.312	0.001	0.57276	S	N
7-C	50-T	7,50-C,T	GATCCACATCTAACTTGGGGTGGCTTTGTCTTCTTCTTTTGCCAATTCCACTAATTGTTTGGG	GATCCAGATCTAACTTGGGGTGGCTTTGTCTTCTTCTTTTGCCAATTCCTCTAATTGTTTGGG	GATCCACATCTAACTTGGGGTGGCTTTGTCTTCTTCTTTTGCCAATTCCTCTAATTGTTTGGG	-0.443	-1.118	-1.587	-1.562	-0.401	0.0954007	S	S
7-C	49-G	7,49-C,G	GATCCACATCTAACTTGGGGTGGCTTTGTCTTCTTCTTTTGCCAATTCCACTAATTGTTTGGG	GATCCAGATCTAACTTGGGGTGGCTTTGTCTTCTTCTTTTGCCAATTCGACTAATTGTTTGGG	GATCCACATCTAACTTGGGGTGGCTTTGTCTTCTTCTTTTGCCAATTCGACTAATTGTTTGGG	-0.443	0.869	-1.057	0.426	-1.221	0.0272843	S	I
7-C	49-T	7,49-C,T	GATCCACATCTAACTTGGGGTGGCTTTGTCTTCTTCTTTTGCCAATTCCACTAATTGTTTGGG	GATCCAGATCTAACTTGGGGTGGCTTTGTCTTCTTCTTTTGCCAATTCTACTAATTGTTTGGG	GATCCACATCTAACTTGGGGTGGCTTTGTCTTCTTCTTTTGCCAATTCTACTAATTGTTTGGG	-0.443	-0.226	-0.402	-0.669	0.23	0.0115549	S	N
7-C	48-G	7,48-C,G	GATCCACATCTAACTTGGGGTGGCTTTGTCTTCTTCTTTTGCCAATTCCACTAATTGTTTGGG	GATCCAGATCTAACTTGGGGTGGCTTTGTCTTCTTCTTTTGCCAATTGCACTAATTGTTTGGG	GATCCACATCTAACTTGGGGTGGCTTTGTCTTCTTCTTTTGCCAATTGCACTAATTGTTTGGG	-0.443	-1.23	-2.369	-1.674	-0.978	0.0779621	S	S
7-C	48-T	7,48-C,T	GATCCACATCTAACTTGGGGTGGCTTTGTCTTCTTCTTTTGCCAATTCCACTAATTGTTTGGG	GATCCAGATCTAACTTGGGGTGGCTTTGTCTTCTTCTTTTGCCAATTTCACTAATTGTTTGGG	GATCCACATCTAACTTGGGGTGGCTTTGTCTTCTTCTTTTGCCAATTTCACTAATTGTTTGGG	-0.443	-2.349	-2.092	-2.792	-0.191	0.752725	S	S
7-C	45-C	7,45-C,C	GATCCACATCTAACTTGGGGTGGCTTTGTCTTCTTCTTTTGCCAATTCCACTAATTGTTTGGG	GATCCAGATCTAACTTGGGGTGGCTTTGTCTTCTTCTTTTGCCACTTCCACTAATTGTTTGGG	GATCCACATCTAACTTGGGGTGGCTTTGTCTTCTTCTTTTGCCACTTCCACTAATTGTTTGGG	-0.443	-3.692	-4.455	-4.135	-1.731	0.0316369	S	S
7-C	45-G	7,45-C,G	GATCCACATCTAACTTGGGGTGGCTTTGTCTTCTTCTTTTGCCAATTCCACTAATTGTTTGGG	GATCCAGATCTAACTTGGGGTGGCTTTGTCTTCTTCTTTTGCCAGTTCCACTAATTGTTTGGG	GATCCACATCTAACTTGGGGTGGCTTTGTCTTCTTCTTTTGCCAGTTCCACTAATTGTTTGGG	-0.443	-0.008	0.066	-0.452	0.615	0.471314	S	N
7-C	45-T	7,45-C,T	GATCCACATCTAACTTGGGGTGGCTTTGTCTTCTTCTTTTGCCAATTCCACTAATTGTTTGGG	GATCCAGATCTAACTTGGGGTGGCTTTGTCTTCTTCTTTTGCCATTTCCACTAATTGTTTGGG	GATCCACATCTAACTTGGGGTGGCTTTGTCTTCTTCTTTTGCCATTTCCACTAATTGTTTGGG	-0.443	-1.329	-2.63	-1.772	-1.271	0.0900016	S	S
7-C	44-C	7,44-C,C	GATCCACATCTAACTTGGGGTGGCTTTGTCTTCTTCTTTTGCCAATTCCACTAATTGTTTGGG	GATCCAGATCTAACTTGGGGTGGCTTTGTCTTCTTCTTTTGCCCATTCCACTAATTGTTTGGG	GATCCACATCTAACTTGGGGTGGCTTTGTCTTCTTCTTTTGCCCATTCCACTAATTGTTTGGG	-0.443	-0.731	-2.006	-1.175	-0.876	0.00917813	S	S
7-C	44-G	7,44-C,G	GATCCACATCTAACTTGGGGTGGCTTTGTCTTCTTCTTTTGCCAATTCCACTAATTGTTTGGG	GATCCAGATCTAACTTGGGGTGGCTTTGTCTTCTTCTTTTGCCGATTCCACTAATTGTTTGGG	GATCCACATCTAACTTGGGGTGGCTTTGTCTTCTTCTTTTGCCGATTCCACTAATTGTTTGGG	-0.443	0.314	-0.091	-0.13	0.146	0.177265	S	I
7-C	44-T	7,44-C,T	GATCCACATCTAACTTGGGGTGGCTTTGTCTTCTTCTTTTGCCAATTCCACTAATTGTTTGGG	GATCCAGATCTAACTTGGGGTGGCTTTGTCTTCTTCTTTTGCCTATTCCACTAATTGTTTGGG	GATCCACATCTAACTTGGGGTGGCTTTGTCTTCTTCTTTTGCCTATTCCACTAATTGTTTGGG	-0.443	-1.325	-0.778	-1.769	0.754	0.0420899	S	S
7-C	43-G	7,43-C,G	GATCCACATCTAACTTGGGGTGGCTTTGTCTTCTTCTTTTGCCAATTCCACTAATTGTTTGGG	GATCCAGATCTAACTTGGGGTGGCTTTGTCTTCTTCTTTTGCGAATTCCACTAATTGTTTGGG	GATCCACATCTAACTTGGGGTGGCTTTGTCTTCTTCTTTTGCGAATTCCACTAATTGTTTGGG	-0.443	0.061	-1.092	-0.382	-0.872	0.159486	S	N
7-C	43-T	7,43-C,T	GATCCACATCTAACTTGGGGTGGCTTTGTCTTCTTCTTTTGCCAATTCCACTAATTGTTTGGG	GATCCAGATCTAACTTGGGGTGGCTTTGTCTTCTTCTTTTGCTAATTCCACTAATTGTTTGGG	GATCCACATCTAACTTGGGGTGGCTTTGTCTTCTTCTTTTGCTAATTCCACTAATTGTTTGGG	-0.443	-2.694	-1.308	-3.137	0.878	0.0215236	S	S
7-C	42-G	7,42-C,G	GATCCACATCTAACTTGGGGTGGCTTTGTCTTCTTCTTTTGCCAATTCCACTAATTGTTTGGG	GATCCAGATCTAACTTGGGGTGGCTTTGTCTTCTTCTTTTGGCAATTCCACTAATTGTTTGGG	GATCCACATCTAACTTGGGGTGGCTTTGTCTTCTTCTTTTGGCAATTCCACTAATTGTTTGGG	-0.443	-0.175	-0.422	-0.619	0.158	0.242687	S	N
7-C	42-T	7,42-C,T	GATCCACATCTAACTTGGGGTGGCTTTGTCTTCTTCTTTTGCCAATTCCACTAATTGTTTGGG	GATCCAGATCTAACTTGGGGTGGCTTTGTCTTCTTCTTTTGTCAATTCCACTAATTGTTTGGG	GATCCACATCTAACTTGGGGTGGCTTTGTCTTCTTCTTTTGTCAATTCCACTAATTGTTTGGG	-0.443	-1.197	-0.883	-1.641	0.315	0.350849	S	S
7-C	41-T	7,41-C,T	GATCCACATCTAACTTGGGGTGGCTTTGTCTTCTTCTTTTGCCAATTCCACTAATTGTTTGGG	GATCCAGATCTAACTTGGGGTGGCTTTGTCTTCTTCTTTTTCCAATTCCACTAATTGTTTGGG	GATCCACATCTAACTTGGGGTGGCTTTGTCTTCTTCTTTTTCCAATTCCACTAATTGTTTGGG	-0.443	-1.238	-0.233	-1.682	1.066	0.000607374	S	S
7-C	36-G	7,36-C,G	GATCCACATCTAACTTGGGGTGGCTTTGTCTTCTTCTTTTGCCAATTCCACTAATTGTTTGGG	GATCCAGATCTAACTTGGGGTGGCTTTGTCTTCTTGTTTTGCCAATTCCACTAATTGTTTGGG	GATCCACATCTAACTTGGGGTGGCTTTGTCTTCTTGTTTTGCCAATTCCACTAATTGTTTGGG	-0.443	-0.112	-0.986	-0.555	-0.47	0.189765	S	N
7-C	36-T	7,36-C,T	GATCCACATCTAACTTGGGGTGGCTTTGTCTTCTTCTTTTGCCAATTCCACTAATTGTTTGGG	GATCCAGATCTAACTTGGGGTGGCTTTGTCTTCTTTTTTTGCCAATTCCACTAATTGTTTGGG	GATCCACATCTAACTTGGGGTGGCTTTGTCTTCTTTTTTTGCCAATTCCACTAATTGTTTGGG	-0.443	-2.314	-1.514	-2.757	0.389	0.965519	S	S
7-C	33-G	7,33-C,G	GATCCACATCTAACTTGGGGTGGCTTTGTCTTCTTCTTTTGCCAATTCCACTAATTGTTTGGG	GATCCAGATCTAACTTGGGGTGGCTTTGTCTTGTTCTTTTGCCAATTCCACTAATTGTTTGGG	GATCCACATCTAACTTGGGGTGGCTTTGTCTTGTTCTTTTGCCAATTCCACTAATTGTTTGGG	-0.443	-2.399	-3.038	-2.843	-1.094	0.047992	S	S
7-C	33-T	7,33-C,T	GATCCACATCTAACTTGGGGTGGCTTTGTCTTCTTCTTTTGCCAATTCCACTAATTGTTTGGG	GATCCAGATCTAACTTGGGGTGGCTTTGTCTTTTTCTTTTGCCAATTCCACTAATTGTTTGGG	GATCCACATCTAACTTGGGGTGGCTTTGTCTTTTTCTTTTGCCAATTCCACTAATTGTTTGGG	-0.443	-4.539	-2.716	-4.983	0.511	0.451871	S	S
7-C	30-G	7,30-C,G	GATCCACATCTAACTTGGGGTGGCTTTGTCTTCTTCTTTTGCCAATTCCACTAATTGTTTGGG	GATCCAGATCTAACTTGGGGTGGCTTTGTGTTCTTCTTTTGCCAATTCCACTAATTGTTTGGG	GATCCACATCTAACTTGGGGTGGCTTTGTGTTCTTCTTTTGCCAATTCCACTAATTGTTTGGG	-0.443	-0.286	-2.158	-0.73	-1.335	0.0632656	S	S
7-C	30-T	7,30-C,T	GATCCACATCTAACTTGGGGTGGCTTTGTCTTCTTCTTTTGCCAATTCCACTAATTGTTTGGG	GATCCAGATCTAACTTGGGGTGGCTTTGTTTTCTTCTTTTGCCAATTCCACTAATTGTTTGGG	GATCCACATCTAACTTGGGGTGGCTTTGTTTTCTTCTTTTGCCAATTCCACTAATTGTTTGGG	-0.443	-2.304	-3.397	-2.747	-1.177	0.035182	S	S
7-C	28-T	7,28-C,T	GATCCACATCTAACTTGGGGTGGCTTTGTCTTCTTCTTTTGCCAATTCCACTAATTGTTTGGG	GATCCAGATCTAACTTGGGGTGGCTTTTTCTTCTTCTTTTGCCAATTCCACTAATTGTTTGGG	GATCCACATCTAACTTGGGGTGGCTTTTTCTTCTTCTTTTGCCAATTCCACTAATTGTTTGGG	-0.443	-1.36	-2.568	-1.803	-1.334	0.0422867	S	S
7-C	24-G	7,24-C,G	GATCCACATCTAACTTGGGGTGGCTTTGTCTTCTTCTTTTGCCAATTCCACTAATTGTTTGGG	GATCCAGATCTAACTTGGGGTGGGTTTGTCTTCTTCTTTTGCCAATTCCACTAATTGTTTGGG	GATCCACATCTAACTTGGGGTGGGTTTGTCTTCTTCTTTTGCCAATTCCACTAATTGTTTGGG	-0.443	-6.715	-2.996	-7.158	1.572	0.00585894	S	S
7-C	24-T	7,24-C,T	GATCCACATCTAACTTGGGGTGGCTTTGTCTTCTTCTTTTGCCAATTCCACTAATTGTTTGGG	GATCCAGATCTAACTTGGGGTGGTTTTGTCTTCTTCTTTTGCCAATTCCACTAATTGTTTGGG	GATCCACATCTAACTTGGGGTGGTTTTGTCTTCTTCTTTTGCCAATTCCACTAATTGTTTGGG	-0.443	-1.636	-0.07	-2.08	1.463	0.072539	S	S
7-C	23-T	7,23-C,T	GATCCACATCTAACTTGGGGTGGCTTTGTCTTCTTCTTTTGCCAATTCCACTAATTGTTTGGG	GATCCAGATCTAACTTGGGGTGTCTTTGTCTTCTTCTTTTGCCAATTCCACTAATTGTTTGGG	GATCCACATCTAACTTGGGGTGTCTTTGTCTTCTTCTTTTGCCAATTCCACTAATTGTTTGGG	-0.443	-0.765	-0.716	-1.209	0.145	0.37054	S	S
7-C	22-T	7,22-C,T	GATCCACATCTAACTTGGGGTGGCTTTGTCTTCTTCTTTTGCCAATTCCACTAATTGTTTGGG	GATCCAGATCTAACTTGGGGTTGCTTTGTCTTCTTCTTTTGCCAATTCCACTAATTGTTTGGG	GATCCACATCTAACTTGGGGTTGCTTTGTCTTCTTCTTTTGCCAATTCCACTAATTGTTTGGG	-0.443	-0.589	-1.179	-1.032	-0.302	0.181887	S	S
7-C	20-T	7,20-C,T	GATCCACATCTAACTTGGGGTGGCTTTGTCTTCTTCTTTTGCCAATTCCACTAATTGTTTGGG	GATCCAGATCTAACTTGGGTTGGCTTTGTCTTCTTCTTTTGCCAATTCCACTAATTGTTTGGG	GATCCACATCTAACTTGGGTTGGCTTTGTCTTCTTCTTTTGCCAATTCCACTAATTGTTTGGG	-0.443	-2.17	-2.725	-2.613	-0.712	0.0633644	S	S
7-C	19-T	7,19-C,T	GATCCACATCTAACTTGGGGTGGCTTTGTCTTCTTCTTTTGCCAATTCCACTAATTGTTTGGG	GATCCAGATCTAACTTGGTGTGGCTTTGTCTTCTTCTTTTGCCAATTCCACTAATTGTTTGGG	GATCCACATCTAACTTGGTGTGGCTTTGTCTTCTTCTTTTGCCAATTCCACTAATTGTTTGGG	-0.443	0.032	-1.225	-0.412	-0.713	0.0589719	S	N
7-C	18-T	7,18-C,T	GATCCACATCTAACTTGGGGTGGCTTTGTCTTCTTCTTTTGCCAATTCCACTAATTGTTTGGG	GATCCAGATCTAACTTGTGGTGGCTTTGTCTTCTTCTTTTGCCAATTCCACTAATTGTTTGGG	GATCCACATCTAACTTGTGGTGGCTTTGTCTTCTTCTTTTGCCAATTCCACTAATTGTTTGGG	-0.443	0.258	-0.758	-0.185	-0.232	0.576286	S	I
7-C	17-T	7,17-C,T	GATCCACATCTAACTTGGGGTGGCTTTGTCTTCTTCTTTTGCCAATTCCACTAATTGTTTGGG	GATCCAGATCTAACTTTGGGTGGCTTTGTCTTCTTCTTTTGCCAATTCCACTAATTGTTTGGG	GATCCACATCTAACTTTGGGTGGCTTTGTCTTCTTCTTTTGCCAATTCCACTAATTGTTTGGG	-0.443	-0.191	0.252	-0.634	0.913	0.291133	S	N
7-C	14-G	7,14-C,G	GATCCACATCTAACTTGGGGTGGCTTTGTCTTCTTCTTTTGCCAATTCCACTAATTGTTTGGG	GATCCAGATCTAAGTTGGGGTGGCTTTGTCTTCTTCTTTTGCCAATTCCACTAATTGTTTGGG	GATCCACATCTAAGTTGGGGTGGCTTTGTCTTCTTCTTTTGCCAATTCCACTAATTGTTTGGG	-0.443	-0.135	-1.822	-0.578	-1.22	0.120582	S	S
7-C	14-T	7,14-C,T	GATCCACATCTAACTTGGGGTGGCTTTGTCTTCTTCTTTTGCCAATTCCACTAATTGTTTGGG	GATCCAGATCTAATTTGGGGTGGCTTTGTCTTCTTCTTTTGCCAATTCCACTAATTGTTTGGG	GATCCACATCTAATTTGGGGTGGCTTTGTCTTCTTCTTTTGCCAATTCCACTAATTGTTTGGG	-0.443	-0.791	-0.712	-1.235	0.456	0.0881621	S	S
7-C	13-C	7,13-C,C	GATCCACATCTAACTTGGGGTGGCTTTGTCTTCTTCTTTTGCCAATTCCACTAATTGTTTGGG	GATCCAGATCTACCTTGGGGTGGCTTTGTCTTCTTCTTTTGCCAATTCCACTAATTGTTTGGG	GATCCACATCTACCTTGGGGTGGCTTTGTCTTCTTCTTTTGCCAATTCCACTAATTGTTTGGG	-0.443	1.265	-1.02	0.821	-1.292	0.00120337	S	I
7-C	13-G	7,13-C,G	GATCCACATCTAACTTGGGGTGGCTTTGTCTTCTTCTTTTGCCAATTCCACTAATTGTTTGGG	GATCCAGATCTAGCTTGGGGTGGCTTTGTCTTCTTCTTTTGCCAATTCCACTAATTGTTTGGG	GATCCACATCTAGCTTGGGGTGGCTTTGTCTTCTTCTTTTGCCAATTCCACTAATTGTTTGGG	-0.443	-0.194	0.252	-0.637	0.887	0.026982	S	S
7-C	13-T	7,13-C,T	GATCCACATCTAACTTGGGGTGGCTTTGTCTTCTTCTTTTGCCAATTCCACTAATTGTTTGGG	GATCCAGATCTATCTTGGGGTGGCTTTGTCTTCTTCTTTTGCCAATTCCACTAATTGTTTGGG	GATCCACATCTATCTTGGGGTGGCTTTGTCTTCTTCTTTTGCCAATTCCACTAATTGTTTGGG	-0.443	-0.29	-1.328	-0.734	-0.686	0.35944	S	S
7-C	12-C	7,12-C,C	GATCCACATCTAACTTGGGGTGGCTTTGTCTTCTTCTTTTGCCAATTCCACTAATTGTTTGGG	GATCCAGATCTCACTTGGGGTGGCTTTGTCTTCTTCTTTTGCCAATTCCACTAATTGTTTGGG	GATCCACATCTCACTTGGGGTGGCTTTGTCTTCTTCTTTTGCCAATTCCACTAATTGTTTGGG	-0.443	0.251	0.11	-0.193	0.542	0.671278	S	I
7-C	12-G	7,12-C,G	GATCCACATCTAACTTGGGGTGGCTTTGTCTTCTTCTTTTGCCAATTCCACTAATTGTTTGGG	GATCCAGATCTGACTTGGGGTGGCTTTGTCTTCTTCTTTTGCCAATTCCACTAATTGTTTGGG	GATCCACATCTGACTTGGGGTGGCTTTGTCTTCTTCTTTTGCCAATTCCACTAATTGTTTGGG	-0.443	0.431	1.454	-0.012	1.567	0.00126007	S	I
7-C	10-T	7,10-C,T	GATCCACATCTAACTTGGGGTGGCTTTGTCTTCTTCTTTTGCCAATTCCACTAATTGTTTGGG	GATCCAGATTTAACTTGGGGTGGCTTTGTCTTCTTCTTTTGCCAATTCCACTAATTGTTTGGG	GATCCACATTTAACTTGGGGTGGCTTTGTCTTCTTCTTTTGCCAATTCCACTAATTGTTTGGG	-0.443	0.024	-0.055	-0.419	0.48	0.376648	S	N
7-C	8-C	7,8-C,C	GATCCACATCTAACTTGGGGTGGCTTTGTCTTCTTCTTTTGCCAATTCCACTAATTGTTTGGG	GATCCAGCTCTAACTTGGGGTGGCTTTGTCTTCTTCTTTTGCCAATTCCACTAATTGTTTGGG	GATCCACCTCTAACTTGGGGTGGCTTTGTCTTCTTCTTTTGCCAATTCCACTAATTGTTTGGG	-0.443	0.321	-2.449	-0.122	-2.028	0.00471998	S	I
7-C	8-G	7,8-C,G	GATCCACATCTAACTTGGGGTGGCTTTGTCTTCTTCTTTTGCCAATTCCACTAATTGTTTGGG	GATCCAGGTCTAACTTGGGGTGGCTTTGTCTTCTTCTTTTGCCAATTCCACTAATTGTTTGGG	GATCCACGTCTAACTTGGGGTGGCTTTGTCTTCTTCTTTTGCCAATTCCACTAATTGTTTGGG	-0.443	0.152	1.384	-0.292	1.739	0.00616976	S	I
7-C	8-T	7,8-C,T	GATCCACATCTAACTTGGGGTGGCTTTGTCTTCTTCTTTTGCCAATTCCACTAATTGTTTGGG	GATCCAGTTCTAACTTGGGGTGGCTTTGTCTTCTTCTTTTGCCAATTCCACTAATTGTTTGGG	GATCCACTTCTAACTTGGGGTGGCTTTGTCTTCTTCTTTTGCCAATTCCACTAATTGTTTGGG	-0.443	-0.416	-5.099	-0.859	-4.191	0.00899067	S	S
9-A	10-A	9,10-A,A	GATCCAGAACTAACTTGGGGTGGCTTTGTCTTCTTCTTTTGCCAATTCCACTAATTGTTTGGG	GATCCAGATATAACTTGGGGTGGCTTTGTCTTCTTCTTTTGCCAATTCCACTAATTGTTTGGG	GATCCAGAAATAACTTGGGGTGGCTTTGTCTTCTTCTTTTGCCAATTCCACTAATTGTTTGGG	-0.097	-0.393	-0.764	-0.49	-0.386	0.0447626	N	S
9-A	11-G	9,11-A,G	GATCCAGAACTAACTTGGGGTGGCTTTGTCTTCTTCTTTTGCCAATTCCACTAATTGTTTGGG	GATCCAGATCGAACTTGGGGTGGCTTTGTCTTCTTCTTTTGCCAATTCCACTAATTGTTTGGG	GATCCAGAACGAACTTGGGGTGGCTTTGTCTTCTTCTTTTGCCAATTCCACTAATTGTTTGGG	-0.097	0.304	0.176	0.207	0.366	0.0133379	N	I
9-A	14-A	9,14-A,A	GATCCAGAACTAACTTGGGGTGGCTTTGTCTTCTTCTTTTGCCAATTCCACTAATTGTTTGGG	GATCCAGATCTAAATTGGGGTGGCTTTGTCTTCTTCTTTTGCCAATTCCACTAATTGTTTGGG	GATCCAGAACTAAATTGGGGTGGCTTTGTCTTCTTCTTTTGCCAATTCCACTAATTGTTTGGG	-0.097	-0.554	-1.007	-0.651	-0.609	0.839127	N	S
9-A	15-A	9,15-A,A	GATCCAGAACTAACTTGGGGTGGCTTTGTCTTCTTCTTTTGCCAATTCCACTAATTGTTTGGG	GATCCAGATCTAACATGGGGTGGCTTTGTCTTCTTCTTTTGCCAATTCCACTAATTGTTTGGG	GATCCAGAACTAACATGGGGTGGCTTTGTCTTCTTCTTTTGCCAATTCCACTAATTGTTTGGG	-0.097	-0.077	-0.712	-0.174	-0.313	0.322744	N	N
9-A	15-C	9,15-A,C	GATCCAGAACTAACTTGGGGTGGCTTTGTCTTCTTCTTTTGCCAATTCCACTAATTGTTTGGG	GATCCAGATCTAACCTGGGGTGGCTTTGTCTTCTTCTTTTGCCAATTCCACTAATTGTTTGGG	GATCCAGAACTAACCTGGGGTGGCTTTGTCTTCTTCTTTTGCCAATTCCACTAATTGTTTGGG	-0.097	0.272	1.515	0.176	1.688	0.0223857	N	I
9-A	15-G	9,15-A,G	GATCCAGAACTAACTTGGGGTGGCTTTGTCTTCTTCTTTTGCCAATTCCACTAATTGTTTGGG	GATCCAGATCTAACGTGGGGTGGCTTTGTCTTCTTCTTTTGCCAATTCCACTAATTGTTTGGG	GATCCAGAACTAACGTGGGGTGGCTTTGTCTTCTTCTTTTGCCAATTCCACTAATTGTTTGGG	-0.097	0.039	-0.546	-0.058	0.026	0.576946	N	N
9-A	16-C	9,16-A,C	GATCCAGAACTAACTTGGGGTGGCTTTGTCTTCTTCTTTTGCCAATTCCACTAATTGTTTGGG	GATCCAGATCTAACTCGGGGTGGCTTTGTCTTCTTCTTTTGCCAATTCCACTAATTGTTTGGG	GATCCAGAACTAACTCGGGGTGGCTTTGTCTTCTTCTTTTGCCAATTCCACTAATTGTTTGGG	-0.097	0.271	-0.285	0.174	-0.085	0.425978	N	I
9-A	16-G	9,16-A,G	GATCCAGAACTAACTTGGGGTGGCTTTGTCTTCTTCTTTTGCCAATTCCACTAATTGTTTGGG	GATCCAGATCTAACTGGGGGTGGCTTTGTCTTCTTCTTTTGCCAATTCCACTAATTGTTTGGG	GATCCAGAACTAACTGGGGGTGGCTTTGTCTTCTTCTTTTGCCAATTCCACTAATTGTTTGGG	-0.097	-0.702	-1.038	-0.799	-0.011	0.922121	N	N
9-A	17-A	9,17-A,A	GATCCAGAACTAACTTGGGGTGGCTTTGTCTTCTTCTTTTGCCAATTCCACTAATTGTTTGGG	GATCCAGATCTAACTTAGGGTGGCTTTGTCTTCTTCTTTTGCCAATTCCACTAATTGTTTGGG	GATCCAGAACTAACTTAGGGTGGCTTTGTCTTCTTCTTTTGCCAATTCCACTAATTGTTTGGG	-0.097	-2.562	-1.127	-2.659	1.047	0.138013	N	S
9-A	17-C	9,17-A,C	GATCCAGAACTAACTTGGGGTGGCTTTGTCTTCTTCTTTTGCCAATTCCACTAATTGTTTGGG	GATCCAGATCTAACTTCGGGTGGCTTTGTCTTCTTCTTTTGCCAATTCCACTAATTGTTTGGG	GATCCAGAACTAACTTCGGGTGGCTTTGTCTTCTTCTTTTGCCAATTCCACTAATTGTTTGGG	-0.097	-0.067	0.869	-0.163	1.273	0.0423973	N	N
9-A	18-A	9,18-A,A	GATCCAGAACTAACTTGGGGTGGCTTTGTCTTCTTCTTTTGCCAATTCCACTAATTGTTTGGG	GATCCAGATCTAACTTGAGGTGGCTTTGTCTTCTTCTTTTGCCAATTCCACTAATTGTTTGGG	GATCCAGAACTAACTTGAGGTGGCTTTGTCTTCTTCTTTTGCCAATTCCACTAATTGTTTGGG	-0.097	-0.636	-0.787	-0.733	-0.283	0.134953	N	S
9-A	18-C	9,18-A,C	GATCCAGAACTAACTTGGGGTGGCTTTGTCTTCTTCTTTTGCCAATTCCACTAATTGTTTGGG	GATCCAGATCTAACTTGCGGTGGCTTTGTCTTCTTCTTTTGCCAATTCCACTAATTGTTTGGG	GATCCAGAACTAACTTGCGGTGGCTTTGTCTTCTTCTTTTGCCAATTCCACTAATTGTTTGGG	-0.097	0.301	-0.547	0.205	-0.087	0.695024	N	I
9-A	19-A	9,19-A,A	GATCCAGAACTAACTTGGGGTGGCTTTGTCTTCTTCTTTTGCCAATTCCACTAATTGTTTGGG	GATCCAGATCTAACTTGGAGTGGCTTTGTCTTCTTCTTTTGCCAATTCCACTAATTGTTTGGG	GATCCAGAACTAACTTGGAGTGGCTTTGTCTTCTTCTTTTGCCAATTCCACTAATTGTTTGGG	-0.097	0.892	-0.064	0.796	-0.342	0.310239	N	I
9-A	19-C	9,19-A,C	GATCCAGAACTAACTTGGGGTGGCTTTGTCTTCTTCTTTTGCCAATTCCACTAATTGTTTGGG	GATCCAGATCTAACTTGGCGTGGCTTTGTCTTCTTCTTTTGCCAATTCCACTAATTGTTTGGG	GATCCAGAACTAACTTGGCGTGGCTTTGTCTTCTTCTTTTGCCAATTCCACTAATTGTTTGGG	-0.097	0.027	0.47	-0.069	0.844	0.0636981	N	N
9-A	20-A	9,20-A,A	GATCCAGAACTAACTTGGGGTGGCTTTGTCTTCTTCTTTTGCCAATTCCACTAATTGTTTGGG	GATCCAGATCTAACTTGGGATGGCTTTGTCTTCTTCTTTTGCCAATTCCACTAATTGTTTGGG	GATCCAGAACTAACTTGGGATGGCTTTGTCTTCTTCTTTTGCCAATTCCACTAATTGTTTGGG	-0.097	0.232	0.579	0.136	0.743	0.0302522	N	N
9-A	20-C	9,20-A,C	GATCCAGAACTAACTTGGGGTGGCTTTGTCTTCTTCTTTTGCCAATTCCACTAATTGTTTGGG	GATCCAGATCTAACTTGGGCTGGCTTTGTCTTCTTCTTTTGCCAATTCCACTAATTGTTTGGG	GATCCAGAACTAACTTGGGCTGGCTTTGTCTTCTTCTTTTGCCAATTCCACTAATTGTTTGGG	-0.097	0	-0.083	-0.097	0.316	0.625137	N	N
9-A	21-A	9,21-A,A	GATCCAGAACTAACTTGGGGTGGCTTTGTCTTCTTCTTTTGCCAATTCCACTAATTGTTTGGG	GATCCAGATCTAACTTGGGGAGGCTTTGTCTTCTTCTTTTGCCAATTCCACTAATTGTTTGGG	GATCCAGAACTAACTTGGGGAGGCTTTGTCTTCTTCTTTTGCCAATTCCACTAATTGTTTGGG	-0.097	0.125	-0.279	0.029	-0.061	0.905235	N	I
9-A	21-C	9,21-A,C	GATCCAGAACTAACTTGGGGTGGCTTTGTCTTCTTCTTTTGCCAATTCCACTAATTGTTTGGG	GATCCAGATCTAACTTGGGGCGGCTTTGTCTTCTTCTTTTGCCAATTCCACTAATTGTTTGGG	GATCCAGAACTAACTTGGGGCGGCTTTGTCTTCTTCTTTTGCCAATTCCACTAATTGTTTGGG	-0.097	0.243	-0.815	0.146	-0.899	0.223424	N	N
9-A	22-A	9,22-A,A	GATCCAGAACTAACTTGGGGTGGCTTTGTCTTCTTCTTTTGCCAATTCCACTAATTGTTTGGG	GATCCAGATCTAACTTGGGGTAGCTTTGTCTTCTTCTTTTGCCAATTCCACTAATTGTTTGGG	GATCCAGAACTAACTTGGGGTAGCTTTGTCTTCTTCTTTTGCCAATTCCACTAATTGTTTGGG	-0.097	-2.091	-2.43	-2.188	-0.635	0.0797813	N	S
9-A	22-C	9,22-A,C	GATCCAGAACTAACTTGGGGTGGCTTTGTCTTCTTCTTTTGCCAATTCCACTAATTGTTTGGG	GATCCAGATCTAACTTGGGGTCGCTTTGTCTTCTTCTTTTGCCAATTCCACTAATTGTTTGGG	GATCCAGAACTAACTTGGGGTCGCTTTGTCTTCTTCTTTTGCCAATTCCACTAATTGTTTGGG	-0.097	0.067	-0.489	-0.029	0.169	0.789811	N	N
9-A	23-A	9,23-A,A	GATCCAGAACTAACTTGGGGTGGCTTTGTCTTCTTCTTTTGCCAATTCCACTAATTGTTTGGG	GATCCAGATCTAACTTGGGGTGACTTTGTCTTCTTCTTTTGCCAATTCCACTAATTGTTTGGG	GATCCAGAACTAACTTGGGGTGACTTTGTCTTCTTCTTTTGCCAATTCCACTAATTGTTTGGG	-0.097	0.238	-0.743	0.141	-0.305	0.852846	N	I
9-A	23-C	9,23-A,C	GATCCAGAACTAACTTGGGGTGGCTTTGTCTTCTTCTTTTGCCAATTCCACTAATTGTTTGGG	GATCCAGATCTAACTTGGGGTGCCTTTGTCTTCTTCTTTTGCCAATTCCACTAATTGTTTGGG	GATCCAGAACTAACTTGGGGTGCCTTTGTCTTCTTCTTTTGCCAATTCCACTAATTGTTTGGG	-0.097	-0.164	-0.422	-0.26	-0.008	0.777791	N	S
9-A	24-A	9,24-A,A	GATCCAGAACTAACTTGGGGTGGCTTTGTCTTCTTCTTTTGCCAATTCCACTAATTGTTTGGG	GATCCAGATCTAACTTGGGGTGGATTTGTCTTCTTCTTTTGCCAATTCCACTAATTGTTTGGG	GATCCAGAACTAACTTGGGGTGGATTTGTCTTCTTCTTTTGCCAATTCCACTAATTGTTTGGG	-0.097	0.043	0.422	-0.053	0.728	0.0475683	N	N
9-A	25-A	9,25-A,A	GATCCAGAACTAACTTGGGGTGGCTTTGTCTTCTTCTTTTGCCAATTCCACTAATTGTTTGGG	GATCCAGATCTAACTTGGGGTGGCATTGTCTTCTTCTTTTGCCAATTCCACTAATTGTTTGGG	GATCCAGAACTAACTTGGGGTGGCATTGTCTTCTTCTTTTGCCAATTCCACTAATTGTTTGGG	-0.097	0.211	-2.158	0.114	-1.617	0.219245	N	I
9-A	25-C	9,25-A,C	GATCCAGAACTAACTTGGGGTGGCTTTGTCTTCTTCTTTTGCCAATTCCACTAATTGTTTGGG	GATCCAGATCTAACTTGGGGTGGCCTTGTCTTCTTCTTTTGCCAATTCCACTAATTGTTTGGG	GATCCAGAACTAACTTGGGGTGGCCTTGTCTTCTTCTTTTGCCAATTCCACTAATTGTTTGGG	-0.097	0.429	0.445	0.333	0.522	0.352859	N	I
9-A	25-G	9,25-A,G	GATCCAGAACTAACTTGGGGTGGCTTTGTCTTCTTCTTTTGCCAATTCCACTAATTGTTTGGG	GATCCAGATCTAACTTGGGGTGGCGTTGTCTTCTTCTTTTGCCAATTCCACTAATTGTTTGGG	GATCCAGAACTAACTTGGGGTGGCGTTGTCTTCTTCTTTTGCCAATTCCACTAATTGTTTGGG	-0.097	0.284	0.73	0.188	1.067	0.0442546	N	I
9-A	26-A	9,26-A,A	GATCCAGAACTAACTTGGGGTGGCTTTGTCTTCTTCTTTTGCCAATTCCACTAATTGTTTGGG	GATCCAGATCTAACTTGGGGTGGCTATGTCTTCTTCTTTTGCCAATTCCACTAATTGTTTGGG	GATCCAGAACTAACTTGGGGTGGCTATGTCTTCTTCTTTTGCCAATTCCACTAATTGTTTGGG	-0.097	0.39	-0.748	0.294	-0.81	0.0242014	N	I
9-A	26-C	9,26-A,C	GATCCAGAACTAACTTGGGGTGGCTTTGTCTTCTTCTTTTGCCAATTCCACTAATTGTTTGGG	GATCCAGATCTAACTTGGGGTGGCTCTGTCTTCTTCTTTTGCCAATTCCACTAATTGTTTGGG	GATCCAGAACTAACTTGGGGTGGCTCTGTCTTCTTCTTTTGCCAATTCCACTAATTGTTTGGG	-0.097	-0.07	0.343	-0.166	0.598	0.185769	N	N
9-A	26-G	9,26-A,G	GATCCAGAACTAACTTGGGGTGGCTTTGTCTTCTTCTTTTGCCAATTCCACTAATTGTTTGGG	GATCCAGATCTAACTTGGGGTGGCTGTGTCTTCTTCTTTTGCCAATTCCACTAATTGTTTGGG	GATCCAGAACTAACTTGGGGTGGCTGTGTCTTCTTCTTTTGCCAATTCCACTAATTGTTTGGG	-0.097	-0.547	-0.436	-0.643	0.044	0.327451	N	N
9-A	27-A	9,27-A,A	GATCCAGAACTAACTTGGGGTGGCTTTGTCTTCTTCTTTTGCCAATTCCACTAATTGTTTGGG	GATCCAGATCTAACTTGGGGTGGCTTAGTCTTCTTCTTTTGCCAATTCCACTAATTGTTTGGG	GATCCAGAACTAACTTGGGGTGGCTTAGTCTTCTTCTTTTGCCAATTCCACTAATTGTTTGGG	-0.097	-0.647	-0.569	-0.744	0.119	0.199906	N	S
9-A	27-C	9,27-A,C	GATCCAGAACTAACTTGGGGTGGCTTTGTCTTCTTCTTTTGCCAATTCCACTAATTGTTTGGG	GATCCAGATCTAACTTGGGGTGGCTTCGTCTTCTTCTTTTGCCAATTCCACTAATTGTTTGGG	GATCCAGAACTAACTTGGGGTGGCTTCGTCTTCTTCTTTTGCCAATTCCACTAATTGTTTGGG	-0.097	0.72	0.236	0.624	0.131	0.577658	N	I
9-A	27-G	9,27-A,G	GATCCAGAACTAACTTGGGGTGGCTTTGTCTTCTTCTTTTGCCAATTCCACTAATTGTTTGGG	GATCCAGATCTAACTTGGGGTGGCTTGGTCTTCTTCTTTTGCCAATTCCACTAATTGTTTGGG	GATCCAGAACTAACTTGGGGTGGCTTGGTCTTCTTCTTTTGCCAATTCCACTAATTGTTTGGG	-0.097	-0.115	-1.055	-0.212	-0.596	0.16716	N	N
9-A	28-A	9,28-A,A	GATCCAGAACTAACTTGGGGTGGCTTTGTCTTCTTCTTTTGCCAATTCCACTAATTGTTTGGG	GATCCAGATCTAACTTGGGGTGGCTTTATCTTCTTCTTTTGCCAATTCCACTAATTGTTTGGG	GATCCAGAACTAACTTGGGGTGGCTTTATCTTCTTCTTTTGCCAATTCCACTAATTGTTTGGG	-0.097	-1.069	-0.558	-1.166	0.213	0.0280463	N	S
9-A	29-A	9,29-A,A	GATCCAGAACTAACTTGGGGTGGCTTTGTCTTCTTCTTTTGCCAATTCCACTAATTGTTTGGG	GATCCAGATCTAACTTGGGGTGGCTTTGACTTCTTCTTTTGCCAATTCCACTAATTGTTTGGG	GATCCAGAACTAACTTGGGGTGGCTTTGACTTCTTCTTTTGCCAATTCCACTAATTGTTTGGG	-0.097	0.257	-0.048	0.16	0.104	0.148864	N	N
9-A	29-C	9,29-A,C	GATCCAGAACTAACTTGGGGTGGCTTTGTCTTCTTCTTTTGCCAATTCCACTAATTGTTTGGG	GATCCAGATCTAACTTGGGGTGGCTTTGCCTTCTTCTTTTGCCAATTCCACTAATTGTTTGGG	GATCCAGAACTAACTTGGGGTGGCTTTGCCTTCTTCTTTTGCCAATTCCACTAATTGTTTGGG	-0.097	0.119	0.169	0.023	0.293	0.591312	N	I
9-A	29-G	9,29-A,G	GATCCAGAACTAACTTGGGGTGGCTTTGTCTTCTTCTTTTGCCAATTCCACTAATTGTTTGGG	GATCCAGATCTAACTTGGGGTGGCTTTGGCTTCTTCTTTTGCCAATTCCACTAATTGTTTGGG	GATCCAGAACTAACTTGGGGTGGCTTTGGCTTCTTCTTTTGCCAATTCCACTAATTGTTTGGG	-0.097	-3.819	-3.392	-3.915	-0.623	0.0841948	N	S
9-A	30-A	9,30-A,A	GATCCAGAACTAACTTGGGGTGGCTTTGTCTTCTTCTTTTGCCAATTCCACTAATTGTTTGGG	GATCCAGATCTAACTTGGGGTGGCTTTGTATTCTTCTTTTGCCAATTCCACTAATTGTTTGGG	GATCCAGAACTAACTTGGGGTGGCTTTGTATTCTTCTTTTGCCAATTCCACTAATTGTTTGGG	-0.097	-0.973	-1.146	-1.07	-0.275	0.179466	N	S
9-A	31-A	9,31-A,A	GATCCAGAACTAACTTGGGGTGGCTTTGTCTTCTTCTTTTGCCAATTCCACTAATTGTTTGGG	GATCCAGATCTAACTTGGGGTGGCTTTGTCATCTTCTTTTGCCAATTCCACTAATTGTTTGGG	GATCCAGAACTAACTTGGGGTGGCTTTGTCATCTTCTTTTGCCAATTCCACTAATTGTTTGGG	-0.097	0.242	-1.16	0.145	-1.174	0.00747233	N	I
9-A	31-C	9,31-A,C	GATCCAGAACTAACTTGGGGTGGCTTTGTCTTCTTCTTTTGCCAATTCCACTAATTGTTTGGG	GATCCAGATCTAACTTGGGGTGGCTTTGTCCTCTTCTTTTGCCAATTCCACTAATTGTTTGGG	GATCCAGAACTAACTTGGGGTGGCTTTGTCCTCTTCTTTTGCCAATTCCACTAATTGTTTGGG	-0.097	-0.076	0.252	-0.172	0.526	0.133525	N	N
9-A	31-G	9,31-A,G	GATCCAGAACTAACTTGGGGTGGCTTTGTCTTCTTCTTTTGCCAATTCCACTAATTGTTTGGG	GATCCAGATCTAACTTGGGGTGGCTTTGTCGTCTTCTTTTGCCAATTCCACTAATTGTTTGGG	GATCCAGAACTAACTTGGGGTGGCTTTGTCGTCTTCTTTTGCCAATTCCACTAATTGTTTGGG	-0.097	-1.199	-3.575	-1.296	-1.928	0.0630243	N	X
9-A	32-A	9,32-A,A	GATCCAGAACTAACTTGGGGTGGCTTTGTCTTCTTCTTTTGCCAATTCCACTAATTGTTTGGG	GATCCAGATCTAACTTGGGGTGGCTTTGTCTACTTCTTTTGCCAATTCCACTAATTGTTTGGG	GATCCAGAACTAACTTGGGGTGGCTTTGTCTACTTCTTTTGCCAATTCCACTAATTGTTTGGG	-0.097	-0.129	-0.7	-0.225	-0.238	0.111603	N	N
9-A	32-C	9,32-A,C	GATCCAGAACTAACTTGGGGTGGCTTTGTCTTCTTCTTTTGCCAATTCCACTAATTGTTTGGG	GATCCAGATCTAACTTGGGGTGGCTTTGTCTCCTTCTTTTGCCAATTCCACTAATTGTTTGGG	GATCCAGAACTAACTTGGGGTGGCTTTGTCTCCTTCTTTTGCCAATTCCACTAATTGTTTGGG	-0.097	-0.05	0.13	-0.146	0.471	0.0708063	N	N
9-A	32-G	9,32-A,G	GATCCAGAACTAACTTGGGGTGGCTTTGTCTTCTTCTTTTGCCAATTCCACTAATTGTTTGGG	GATCCAGATCTAACTTGGGGTGGCTTTGTCTGCTTCTTTTGCCAATTCCACTAATTGTTTGGG	GATCCAGAACTAACTTGGGGTGGCTTTGTCTGCTTCTTTTGCCAATTCCACTAATTGTTTGGG	-0.097	0.176	-0.524	0.079	-0.323	0.242182	N	N
9-A	33-A	9,33-A,A	GATCCAGAACTAACTTGGGGTGGCTTTGTCTTCTTCTTTTGCCAATTCCACTAATTGTTTGGG	GATCCAGATCTAACTTGGGGTGGCTTTGTCTTATTCTTTTGCCAATTCCACTAATTGTTTGGG	GATCCAGAACTAACTTGGGGTGGCTTTGTCTTATTCTTTTGCCAATTCCACTAATTGTTTGGG	-0.097	-3.754	-3.086	-3.851	-0.414	0.040009	N	S
9-A	34-A	9,34-A,A	GATCCAGAACTAACTTGGGGTGGCTTTGTCTTCTTCTTTTGCCAATTCCACTAATTGTTTGGG	GATCCAGATCTAACTTGGGGTGGCTTTGTCTTCATCTTTTGCCAATTCCACTAATTGTTTGGG	GATCCAGAACTAACTTGGGGTGGCTTTGTCTTCATCTTTTGCCAATTCCACTAATTGTTTGGG	-0.097	-0.179	-1.228	-0.275	-0.723	0.0209447	N	N
9-A	34-C	9,34-A,C	GATCCAGAACTAACTTGGGGTGGCTTTGTCTTCTTCTTTTGCCAATTCCACTAATTGTTTGGG	GATCCAGATCTAACTTGGGGTGGCTTTGTCTTCCTCTTTTGCCAATTCCACTAATTGTTTGGG	GATCCAGAACTAACTTGGGGTGGCTTTGTCTTCCTCTTTTGCCAATTCCACTAATTGTTTGGG	-0.097	-0.17	-0.61	-0.267	-0.312	0.544326	N	N
9-A	34-G	9,34-A,G	GATCCAGAACTAACTTGGGGTGGCTTTGTCTTCTTCTTTTGCCAATTCCACTAATTGTTTGGG	GATCCAGATCTAACTTGGGGTGGCTTTGTCTTCGTCTTTTGCCAATTCCACTAATTGTTTGGG	GATCCAGAACTAACTTGGGGTGGCTTTGTCTTCGTCTTTTGCCAATTCCACTAATTGTTTGGG	-0.097	0.283	0.232	0.186	0.389	0.135686	N	I
9-A	35-A	9,35-A,A	GATCCAGAACTAACTTGGGGTGGCTTTGTCTTCTTCTTTTGCCAATTCCACTAATTGTTTGGG	GATCCAGATCTAACTTGGGGTGGCTTTGTCTTCTACTTTTGCCAATTCCACTAATTGTTTGGG	GATCCAGAACTAACTTGGGGTGGCTTTGTCTTCTACTTTTGCCAATTCCACTAATTGTTTGGG	-0.097	-0.045	-1.142	-0.141	-0.622	0.440487	N	N
9-A	35-C	9,35-A,C	GATCCAGAACTAACTTGGGGTGGCTTTGTCTTCTTCTTTTGCCAATTCCACTAATTGTTTGGG	GATCCAGATCTAACTTGGGGTGGCTTTGTCTTCTCCTTTTGCCAATTCCACTAATTGTTTGGG	GATCCAGAACTAACTTGGGGTGGCTTTGTCTTCTCCTTTTGCCAATTCCACTAATTGTTTGGG	-0.097	0.127	-0.131	0.031	-0.122	0.709018	N	N
9-A	35-G	9,35-A,G	GATCCAGAACTAACTTGGGGTGGCTTTGTCTTCTTCTTTTGCCAATTCCACTAATTGTTTGGG	GATCCAGATCTAACTTGGGGTGGCTTTGTCTTCTGCTTTTGCCAATTCCACTAATTGTTTGGG	GATCCAGAACTAACTTGGGGTGGCTTTGTCTTCTGCTTTTGCCAATTCCACTAATTGTTTGGG	-0.097	0.167	-0.591	0.071	-0.193	0.186057	N	N
9-A	36-A	9,36-A,A	GATCCAGAACTAACTTGGGGTGGCTTTGTCTTCTTCTTTTGCCAATTCCACTAATTGTTTGGG	GATCCAGATCTAACTTGGGGTGGCTTTGTCTTCTTATTTTGCCAATTCCACTAATTGTTTGGG	GATCCAGAACTAACTTGGGGTGGCTTTGTCTTCTTATTTTGCCAATTCCACTAATTGTTTGGG	-0.097	-0.688	-1.301	-0.785	-0.884	0.0900646	N	S
9-A	37-A	9,37-A,A	GATCCAGAACTAACTTGGGGTGGCTTTGTCTTCTTCTTTTGCCAATTCCACTAATTGTTTGGG	GATCCAGATCTAACTTGGGGTGGCTTTGTCTTCTTCATTTGCCAATTCCACTAATTGTTTGGG	GATCCAGAACTAACTTGGGGTGGCTTTGTCTTCTTCATTTGCCAATTCCACTAATTGTTTGGG	-0.097	0.26	-0.668	0.163	-0.171	0.318938	N	N
9-A	37-C	9,37-A,C	GATCCAGAACTAACTTGGGGTGGCTTTGTCTTCTTCTTTTGCCAATTCCACTAATTGTTTGGG	GATCCAGATCTAACTTGGGGTGGCTTTGTCTTCTTCCTTTGCCAATTCCACTAATTGTTTGGG	GATCCAGAACTAACTTGGGGTGGCTTTGTCTTCTTCCTTTGCCAATTCCACTAATTGTTTGGG	-0.097	0.225	0.12	0.128	0.323	0.229041	N	I
9-A	37-G	9,37-A,G	GATCCAGAACTAACTTGGGGTGGCTTTGTCTTCTTCTTTTGCCAATTCCACTAATTGTTTGGG	GATCCAGATCTAACTTGGGGTGGCTTTGTCTTCTTCGTTTGCCAATTCCACTAATTGTTTGGG	GATCCAGAACTAACTTGGGGTGGCTTTGTCTTCTTCGTTTGCCAATTCCACTAATTGTTTGGG	-0.097	0.33	0.13	0.234	0.19	0.0419661	N	N
9-A	38-A	9,38-A,A	GATCCAGAACTAACTTGGGGTGGCTTTGTCTTCTTCTTTTGCCAATTCCACTAATTGTTTGGG	GATCCAGATCTAACTTGGGGTGGCTTTGTCTTCTTCTATTGCCAATTCCACTAATTGTTTGGG	GATCCAGAACTAACTTGGGGTGGCTTTGTCTTCTTCTATTGCCAATTCCACTAATTGTTTGGG	-0.097	-0.025	-1.521	-0.121	-0.758	0.130047	N	N
9-A	38-C	9,38-A,C	GATCCAGAACTAACTTGGGGTGGCTTTGTCTTCTTCTTTTGCCAATTCCACTAATTGTTTGGG	GATCCAGATCTAACTTGGGGTGGCTTTGTCTTCTTCTCTTGCCAATTCCACTAATTGTTTGGG	GATCCAGAACTAACTTGGGGTGGCTTTGTCTTCTTCTCTTGCCAATTCCACTAATTGTTTGGG	-0.097	0.106	-0.14	0.01	0.05	0.431855	N	N
9-A	38-G	9,38-A,G	GATCCAGAACTAACTTGGGGTGGCTTTGTCTTCTTCTTTTGCCAATTCCACTAATTGTTTGGG	GATCCAGATCTAACTTGGGGTGGCTTTGTCTTCTTCTGTTGCCAATTCCACTAATTGTTTGGG	GATCCAGAACTAACTTGGGGTGGCTTTGTCTTCTTCTGTTGCCAATTCCACTAATTGTTTGGG	-0.097	0.274	-0.915	0.177	-0.83	0.0626278	N	N
9-A	39-A	9,39-A,A	GATCCAGAACTAACTTGGGGTGGCTTTGTCTTCTTCTTTTGCCAATTCCACTAATTGTTTGGG	GATCCAGATCTAACTTGGGGTGGCTTTGTCTTCTTCTTATGCCAATTCCACTAATTGTTTGGG	GATCCAGAACTAACTTGGGGTGGCTTTGTCTTCTTCTTATGCCAATTCCACTAATTGTTTGGG	-0.097	0.361	-0.461	0.265	-0.153	0.558258	N	I
9-A	39-C	9,39-A,C	GATCCAGAACTAACTTGGGGTGGCTTTGTCTTCTTCTTTTGCCAATTCCACTAATTGTTTGGG	GATCCAGATCTAACTTGGGGTGGCTTTGTCTTCTTCTTCTGCCAATTCCACTAATTGTTTGGG	GATCCAGAACTAACTTGGGGTGGCTTTGTCTTCTTCTTCTGCCAATTCCACTAATTGTTTGGG	-0.097	0.236	0.252	0.139	0.133	0.147544	N	I
9-A	39-G	9,39-A,G	GATCCAGAACTAACTTGGGGTGGCTTTGTCTTCTTCTTTTGCCAATTCCACTAATTGTTTGGG	GATCCAGATCTAACTTGGGGTGGCTTTGTCTTCTTCTTGTGCCAATTCCACTAATTGTTTGGG	GATCCAGAACTAACTTGGGGTGGCTTTGTCTTCTTCTTGTGCCAATTCCACTAATTGTTTGGG	-0.097	0.267	-0.392	0.171	-0.56	0.0728008	N	I
9-A	40-A	9,40-A,A	GATCCAGAACTAACTTGGGGTGGCTTTGTCTTCTTCTTTTGCCAATTCCACTAATTGTTTGGG	GATCCAGATCTAACTTGGGGTGGCTTTGTCTTCTTCTTTAGCCAATTCCACTAATTGTTTGGG	GATCCAGAACTAACTTGGGGTGGCTTTGTCTTCTTCTTTAGCCAATTCCACTAATTGTTTGGG	-0.097	-2.389	-3.243	-2.486	-1.601	0.0114505	N	S
9-A	40-C	9,40-A,C	GATCCAGAACTAACTTGGGGTGGCTTTGTCTTCTTCTTTTGCCAATTCCACTAATTGTTTGGG	GATCCAGATCTAACTTGGGGTGGCTTTGTCTTCTTCTTTCGCCAATTCCACTAATTGTTTGGG	GATCCAGAACTAACTTGGGGTGGCTTTGTCTTCTTCTTTCGCCAATTCCACTAATTGTTTGGG	-0.097	0.287	-0.001	0.19	0.464	0.31323	N	I
9-A	40-G	9,40-A,G	GATCCAGAACTAACTTGGGGTGGCTTTGTCTTCTTCTTTTGCCAATTCCACTAATTGTTTGGG	GATCCAGATCTAACTTGGGGTGGCTTTGTCTTCTTCTTTGGCCAATTCCACTAATTGTTTGGG	GATCCAGAACTAACTTGGGGTGGCTTTGTCTTCTTCTTTGGCCAATTCCACTAATTGTTTGGG	-0.097	0.275	-0.765	0.178	-0.595	0.0110845	N	I
[truncated: 15,186 more rows]
